# Supplementary material for: Rumen-Degradable Starch Improves Rumen Fermentation, Function, and Growth Performance by Altering Bacteria and Its Metabolome in Sheep Fed Alfalfa Hay or Silage
Source: Animals (Basel). 2024 Dec 26;15(1):34. doi: 10.3390/ani15010034 (PMC11870059; doi:10.3390/ani15010034)
Supplement: Supplementary file 1 [file animals-15-00034-s001.zip]

Archive with 7 entries (6 files):
- Additional file S1.pdf
- Additional file S2.pdf
- Additional file S3.xlsx
- Original Images for Blots/
- Original Images for Blots/一.tif
- Original Images for Blots/三.tif
- Original Images for Blots/二.tif
