# Supplementary material for: Rumen-Degradable Starch Improves Rumen Fermentation, Function, and Growth Performance by Altering Bacteria and Its Metabolome in Sheep Fed Alfalfa Hay or Silage
Source: Animals (Basel). 2024 Dec 26;15(1):34. doi: 10.3390/ani15010034 (PMC11870059; doi:10.3390/ani15010034)
Supplement: Supplementary file 1 [file animals-15-00034-s001.zip › Additional file S3.xlsx]

## Sheet: Table S3
		Table S3 S3 Differential metabolite information (AHLR_VS_AHHR)
AHLR_VS_AHHR	ID	Metabolite	Metab ID	d1_1	d1_2	d1_3	d1_4	d1_5	d1_6	d1_7	d1_8	d2_1	d2_2	d2_3	d2_4	d2_5	d2_6	d2_7	d2_8	d3_1	d3_2	d3_3	d3_4	d3_5	d3_6	d3_7	d3_8	d4_1	d4_2	d4_3	d4_4	d4_5	d4_6	d4_7	d4_8	QC01	QC02	QC03
	pos_1476	(1aalpha,2beta,3alpha,11calpha)-1a,2,3,11c-Tetrahydro-6,11-dimethylbenzo[6,7]phenanthro[3,4-b]oxirene-2,3-diol	metab_520	5.37	5.479	5.481	6.029	5.301	6.149	5.673	5.503	5.105	5.183	6.829	5.383	5.251	5.757	5.105	5.185	5.7	5.539	6.19	5.737	6.312	6.334	6.522	7.599	5.963	5.766	6.11	5.816	6.198	6.997	6.572	5.77	6.394	6.392	6.391
	pos_1597	Vanilloylglycine	metab_649	4.074	4.35	4.236	4.417	4.391	4.198	4.402	4.343	4.219	3.918	4.084	4.093	4.398	4.01	3.681	4.116	4.703	4.749	4.688	5.186	4.852	4.729	4.396	4.012	4.072	4.399	4.48	4.652	4.643	4.94	4.52	4.641	4.402	4.398	4.423
	pos_168	(2-oxo-2,3-Dihydro-1H-Indol-3-yl)acetic Acid	metab_739	7.093	5.991	6.499	7.037	6.69	7.05	6.914	6.971	6.101	6.264	6.711	6.154	6.714	6.668	6.218	6.777	6.893	6.557	6.876	6.163	6.712	6.793	6.893	6.866	6.308	6.479	6.106	5.347	6.525	6.341	6.726	6.217	6.719	6.714	6.712
	pos_1779	3-oxo-2-propyl-1,4-dihydroisoquinoline-1-carboxylic acid	metab_847	5.659	5.238	5.561	5.006	5.446	5.674	5.855	5.845	4.604	4.967	5.72	5.03	5.327	5.132	5.145	5.337	5.72	5.591	5.737	5.386	5.802	5.754	5.857	5.851	4.382	5.37	5.306	4.968	5.429	5.226	5.599	5.373	5.548	5.544	5.531
	pos_1944	1-Methyl-4-piperidyl acetate	metab_1019	3.948	3.951	4.438	3.936	3.279	4.144	3.163	2.331	4.416	4.299	4.487	4.309	2.343	4	5.397	4.879	3.237	3.875	2.33	4.178	4.867	4.531	2.349	4.604	4.055	4.068	3.896	4.2	2.368	3.21	2.367	3.905	4.044	3.978	3.986
	pos_2180	Cytidylyl-(5'-3')-5'-inosinic acid homopolymer	metab_1256	5.782	5.542	4.495	5.443	5.389	6.025	5.109	4.964	5.566	5.433	4.573	5.878	5.818	6.269	5.757	5.881	5.211	5.045	4.041	5.618	3.53	5.434	3.574	3.581	5.111	4.645	3.619	5.269	3.593	5.348	4.035	5.67	5.448	5.457	5.457
	pos_2228	4-Methyl-5-Thiazoleethanol	metab_1303	6.204	5.43	5.621	6.021	6.064	5.799	5.356	5.216	5.278	5.474	5.508	5.559	5.479	5.242	5.433	5.232	5.824	5.838	5.823	6.011	5.442	5.441	5.205	5.098	5.933	5.673	6.088	5.536	5.334	5.303	6.087	5.662	5.734	5.738	5.73
	pos_223	N-Oleoyl Asparagine	metab_1305	6.537	6.064	6.311	6.317	5.965	6.814	6.033	6.201	7.15	7.523	6.594	6.516	6.988	7.315	7.046	6.831	6.35	6.222	6.258	5.895	6.1	6.137	6.081	6.106	7.338	6.806	7.034	6.147	6.724	6.628	7.065	6.757	6.82	6.814	6.815
	pos_2385	7-Nonene-3,5-diyn-1-ol	metab_1463	4.281	4.012	4.107	4.265	4.29	4.41	4.241	4.192	4.074	4.056	4.265	3.963	3.996	4.249	3.709	4.101	4.837	4.515	4.75	4.469	4.39	4.399	3.72	4.678	4.553	4.28	4.93	4.436	4.965	4.502	4.659	4.609	4.536	4.512	4.511
	pos_2430	1'-Hydroxybufuralol	metab_1510	4.82	3.905	4.536	5.547	4.279	4.636	2.706	4.702	2.713	3.468	4.615	3.496	3.614	2.712	2.982	2.699	4.441	2.635	3.483	3.315	2.62	3.986	4.183	4.625	2.663	2.656	3.634	2.532	2.683	2.657	3.491	2.654	4.279	4.276	4.245
	pos_253	Tetradeca-7,9,11-trienedioylcarnitine	metab_1614	4.792	4.74	5.063	4.465	5.26	4.73	4.916	4.78	4.706	4.151	5.288	4.598	4.587	4.737	4.646	4.673	5.346	5.261	5.36	5.405	5.254	5.361	5.572	5.733	5.333	5.664	5.191	5.382	5.275	5.518	5.297	4.948	5.218	5.219	5.218
	pos_2594	Globo-H	metab_1673	5.329	5.018	5.365	5.225	5.187	5.548	5.495	5.173	4.842	5.362	5.359	4.865	4.995	5.437	4.906	4.96	5.864	5.749	5.905	5.726	5.576	5.641	5.78	5.663	5.794	5.777	5.976	5.506	5.721	5.71	5.913	5.694	5.593	5.595	5.594
	pos_2663	Tyr-Gly	metab_1746	4.571	4.635	4.529	4.607	4.711	4.605	4.76	4.728	4.328	3.377	4.495	3.701	3.889	3.782	3.414	4.109	4.969	5.066	4.788	4.894	4.804	4.759	4.841	4.772	4.931	4.567	4.778	4.756	4.381	4.569	4.816	4.794	4.639	4.618	4.617
	pos_2672	1-[Ethyl-(6-hydrazinylpyridazin-3-yl)amino]propan-2-ol	metab_1756	5.199	4.493	4.576	5.399	4.679	5.27	5.089	5.225	4.409	4.378	4.494	4.49	4.714	5.094	4.777	4.888	4.795	4.654	4.777	4.232	4.5	4.715	4.85	4.952	4.625	4.248	4.667	4.169	4.577	4.201	4.927	4.411	4.888	4.884	4.87
	pos_2739	2,6-Dimethyl morpholine	metab_1826	4.433	4.971	4.504	4.361	4.451	4.298	4.456	4.432	4.533	4.643	5.406	4.958	4.582	4.432	4.46	5.147	4.649	4.461	4.288	4.739	4.516	4.543	4.504	4.256	4.625	4.745	4.139	4.396	4.71	4.697	4.609	5.243	4.734	4.736	4.735
	pos_2758	Nifedipine	metab_1847	4.847	4.825	5.021	4.932	4.888	4.777	4.799	4.928	5.071	4.719	5.022	4.987	5.193	5.124	5.195	5.326	4.79	4.602	4.702	5.031	4.987	5.03	5.097	4.918	4.778	5.159	4.979	4.852	5.049	5.107	4.937	4.878	5.133	5.133	5.128
	pos_2760	Metaxalone	metab_1850	5.29	5.448	5.482	5.357	5.408	5.27	5.313	5.316	5.616	5.473	5.717	5.412	5.542	5.6	5.608	5.651	5.734	5.597	5.699	5.797	5.753	5.767	5.841	5.647	5.755	5.814	6.009	5.728	5.969	5.868	5.902	5.784	5.758	5.738	5.736
	pos_2804	Idremcinal	metab_1894	5.429	4.934	5.032	5.47	5.672	5.726	5.387	5.138	3.642	3.925	4.409	4.535	3.492	3.998	3.601	3.671	5.603	5.522	5.451	5.511	5.2	5.418	5.717	5.314	5.67	4.639	4.417	4.439	4.655	4.735	4.586	4.011	5.18	5.176	5.166
	pos_2830	4-Chloro-L-phenylalanine	metab_1923	5.524	5.579	5.878	5.62	5.609	5.425	5.614	5.688	6.584	5.652	5.762	6.057	5.799	5.652	5.985	5.915	5.609	5.78	5.588	5.621	5.986	5.929	5.606	5.622	5.857	5.832	5.46	6.435	5.734	5.632	5.471	5.672	5.77	5.759	5.759
	pos_2843	Norajmaline	metab_1936	4.7	4.843	5.091	5.008	5.097	4.89	4.901	4.637	4.7	4.798	5.754	4.6	4.64	4.858	4.672	4.626	5.881	5.934	5.898	6.072	5.959	5.922	5.974	5.848	5.997	5.895	6.076	5.967	6.098	6.013	5.912	5.869	5.714	5.71	5.719
	pos_2856	1,2,3,4-Tetrahydro-b-carboline-1,3-dicarboxylic acid	metab_1949	4.281	4.674	4.698	4.503	4.349	4.096	4.407	4.672	5.527	4.429	4.582	4.938	4.63	4.394	4.84	4.913	4.651	5.106	5.038	5.838	5.199	5.322	4.475	4.831	4.792	4.765	5.352	5.848	4.656	5.688	4.997	5.319	5.066	5.069	5.061
	pos_2868	Corey PG-Lactone Diol	metab_1961	6.103	4.822	6.128	6.366	5.968	5.753	6.076	5.97	6.184	5.454	4.307	5.308	5.785	5.91	5.849	5.715	5.95	5.493	5.773	5.437	5.309	5.8	5.692	5.93	5.802	5.47	5.494	4.425	5.539	5.347	5.679	4.917	5.797	5.793	5.786
	pos_2961	Hydroxygaleon	metab_2061	5.269	3.969	5.312	5.459	5.197	5.504	5.563	5.432	4.719	5.083	4.224	4.879	5.332	5.494	5.024	4.642	4.544	4.457	4.659	4.672	4.027	4.25	4.313	4.455	4.897	4.459	5.008	3.755	4.314	4.078	4.669	4.394	5.025	5.016	5.021
	pos_3060	18-Hydroxycorticosterone	metab_2164	3.862	4.542	3.508	4.333	3.196	4.1	3.855	3.156	4.247	3.491	4.931	4.035	3.167	3.643	3.508	3.379	5.493	5.444	5.544	4.782	4.917	5.234	5.695	5.683	5.359	5.423	4.697	4.888	5.508	5.332	5.444	5.237	5.168	5.165	5.137
	pos_307	Glabrin A	metab_2174	7.052	6.595	6.839	6.899	6.763	6.808	6.977	6.979	6.665	6.823	6.608	6.652	6.802	6.718	6.725	6.677	7.193	7.035	7.118	6.889	6.969	7.001	7.146	7.041	7.059	6.94	7.189	6.863	7.098	6.946	6.894	6.744	6.938	6.938	6.937
	pos_3093	Santamarin	metab_2199	4.757	4.874	4.935	4.776	4.817	4.619	4.811	4.927	5.071	4.831	4.906	5.038	4.897	4.83	4.924	4.963	4.773	4.878	4.675	4.746	4.945	4.953	4.793	4.702	4.936	4.87	4.779	5.047	4.867	4.757	4.748	4.819	4.903	4.888	4.887
	pos_3143	DG(PGF2alpha/0:0/2:0)	metab_2251	5.961	6.019	5.838	5.93	6.049	6.071	6.017	5.819	3.972	6.027	5.502	5.485	5.658	5.836	5.778	5.785	4.688	3.977	4.655	3.891	3.897	4.287	4.693	4.572	4.278	3.915	4.128	3.79	4.642	4.175	4.126	4.567	5.581	5.565	5.565
	pos_3361	Capsaicin	metab_2483	4.318	3.849	4.89	3.286	4.972	3.689	3.774	3.252	4.06	3.441	5.292	3.747	3.436	3.35	3.263	3.305	4.93	5	5.237	4.905	4.869	5.182	5.362	5.657	4.82	5.657	4.554	4.858	5.242	5.467	4.964	4.766	5.055	5.009	5.05
	pos_3376	7a-Hydroxydehydroepiandrosterone	metab_2498	4.69	4.304	4.8	4.715	5.142	4.719	4.568	4.379	4.365	4.694	5.273	4.259	4.563	4.506	4.465	4.442	5.961	6.049	6.038	5.986	5.925	5.935	6.019	5.839	6.1	5.904	6.082	5.909	6.098	6.045	6.089	5.903	5.81	5.801	5.798
	pos_3403	3,3'-Dimethylbenzidine	metab_2528	3.318	4.009	0.03915	2.927	0.03725	4.42	0.03888	2.601	4.324	5.463	4.206	4.871	4.652	4.835	4.339	4.478	0.03645	3.177	3.161	3.125	0.03214	0.03865	0.03546	0.253	5.049	4.347	4.328	4.396	3.614	4.617	4.763	4.875	4.474	4.469	4.484
	pos_3405	Estreptoquinasa	metab_2530	4.704	3.619	4.214	4.654	4.189	4.921	4.342	4.565	5.509	5.586	5.249	4.498	5.512	5.552	5.493	5.383	4.397	4.332	4.082	3.544	3.989	4.256	4.238	4.425	5.44	5.409	5.288	3.88	5.271	5.202	5.523	5.097	5.104	5.088	5.099
	pos_3415	Imetit	metab_2541	3.972	4.157	4.654	3.961	4.098	3.96	4.202	3.941	4.21	4.156	4.727	4.922	4.616	4.538	4.726	5.039	4.277	4.571	4.203	4.295	5.341	5.185	4.409	4.489	4.449	4.832	3.866	4.373	4.304	4.238	3.929	4.302	4.546	4.542	4.552
	pos_3468	2(R)-hydroxydocosanoic acid	metab_2597	5.142	3.722	4.833	4.939	4.669	5.18	4.716	4.929	5.69	5.804	5.374	4.792	5.628	5.747	5.669	5.5	4.958	4.581	4.562	3.847	4.681	4.61	4.81	4.832	5.631	5.547	5.45	3.547	5.427	5.305	5.685	5.16	5.281	5.277	5.26
	pos_3571	11'-Carboxy-gamma-chromanol	metab_2701	6.701	6.625	6.436	6.359	6.54	6.562	6.537	6.563	6.335	6.421	6.576	6.375	6.288	6.34	6.31	6.443	6.168	5.879	6.009	6.264	6.279	6.221	5.94	6.44	5.14	6.145	5.956	5.676	5.791	6	5.945	5.877	6.309	6.31	6.309
	pos_3672	Brassidic acid	metab_2808	5.533	5.251	5.286	5.004	4.937	5.724	4.92	5.013	6.111	6.531	5.725	5.301	6.031	6.328	6.109	5.928	5.384	5.301	5.264	5.182	5.294	5.106	5.392	4.812	6.33	5.929	6.063	5.21	5.872	5.718	6.122	5.772	5.804	5.799	5.798
	pos_3683	N-Linoleoyl Threonine	metab_2819	4.222	0.1423	0.4121	3.75	1.072	5.016	1.063	1.231	5.399	5.8	0.1428	4.299	5.068	5.633	5.238	5.002	0.1342	3.542	0.1259	0.1227	0.1198	3.755	0.1309	0.1328	5.693	4.564	5.245	0.1001	4.777	4.397	5.125	4.926	4.852	4.858	4.91
	pos_3700	Phytosphingosine	metab_2838	5.683	5.349	5.422	5.438	4.99	6.021	4.9	5.241	6.356	6.738	5.817	5.85	6.162	6.563	6.267	6.103	5.373	5.305	5.388	4.954	4.614	5.031	4.261	5.007	6.57	5.874	6.275	5.448	5.741	5.818	6.206	6.026	6.042	6.035	6.038
	pos_3706	DG(20:4(5Z,8Z,11Z,14Z)-OH(17)/0:0/a-21:0)	metab_2843	4.776	4.605	4.344	4.637	5	4.856	4.404	4.613	4.348	4.309	5.712	4.328	4.293	4.347	4.292	4.334	4.866	6.559	4.768	4.767	4.255	4.397	4.32	4.306	4.663	5.309	4.344	4.166	4.318	4.292	4.317	4.289	4.626	4.609	4.576
	pos_3765	3-ketosphinganine	metab_2905	5.236	4.809	5.345	5.449	5.066	5.164	5.04	5.762	5.808	5.701	5.099	5.356	5.474	5.783	5.791	5.387	5.176	4.98	5.059	4.776	4.846	4.867	5.022	4.925	5.653	5.1	5.357	5.18	5.297	5.117	5.41	5.308	5.218	5.196	5.188
	pos_4019	Polidocanol	metab_3158	6.29	6.443	5.878	6.299	6.585	6.573	6.539	6.333	5.731	5.608	5.743	5.61	5.692	5.642	5.696	5.75	6.356	6.519	6.362	6.564	5.855	6.168	6.099	5.87	6.521	5.76	5.67	5.677	5.717	5.691	5.619	5.741	6.045	6.042	6.066
	pos_4023	N-Myristoyl Asparagine	metab_3163	6.088	6.198	5.883	6.073	6.438	6.28	6.364	6.155	5.654	5.564	5.781	5.693	5.842	5.732	5.737	5.714	6.11	6.255	6.189	6.328	6.448	5.946	6.376	5.851	6.218	5.783	5.719	5.628	5.795	5.727	5.619	5.748	5.814	5.814	5.85
	pos_4072	N-Stearoyl Arginine	metab_3215	6.249	6.396	6.063	6.267	6.529	6.461	6.445	6.319	5.937	5.959	6.091	6.006	5.999	5.964	5.941	6.035	6.278	6.298	6.219	6.388	5.542	6.145	5.966	5.952	6.334	6.032	6.003	5.792	6.048	5.948	5.821	5.935	6.113	6.109	6.113
	pos_4838	2,3-Dipalmitoyl-S-glycerylcysteine	metab_4018	5.959	6.049	5.777	6.007	6.204	6.134	6.138	6.031	5.662	5.588	5.831	5.797	5.834	5.682	5.652	5.813	5.943	5.998	5.953	6.138	5.629	5.991	5.848	5.719	6.037	5.856	5.694	5.595	5.842	5.74	5.59	5.691	5.806	5.803	5.812
	pos_4851	Linoleoyl Ethanolamide	metab_4032	4.878	4.764	3.684	5.108	4.334	5.111	4.369	4.939	5.109	5.777	4.377	5.489	5.727	5.04	5.396	5.325	4.368	4.316	4.736	4.276	3.896	4.836	4.099	4.194	5.156	4.719	4.454	4.807	4.485	5.117	5.763	5.496	5.008	5.004	5.019
	pos_4949	Asitrilobin D	metab_4136	6.169	6.34	5.739	6.21	6.469	6.452	6.428	6.21	5.828	5.508	5.738	5.58	5.832	5.706	5.809	5.771	6.236	6.414	6.326	6.427	6.358	6.135	6.329	5.931	6.391	5.719	5.634	5.959	5.65	5.856	5.873	5.781	5.99	5.986	6.036
	pos_5260	1-Hexadecanol	metab_4445	4.881	4.727	5.009	4.855	4.581	4.816	4.911	5.326	5.207	5.276	4.881	5.115	5.122	5.145	5.513	4.993	4.892	4.686	4.646	4.223	4.61	3.889	4.762	4.639	4.946	4.755	4.761	4.538	4.863	4.648	4.915	4.803	4.632	4.635	4.544
	pos_5392	5,7-Megastigmadien-9-ol glucoside	metab_4580	5.602	5.218	6.066	5.375	5.734	5.977	5.723	6.379	5.332	5.651	5.082	5.63	5.472	4.997	5.559	5.509	5.718	5.998	5.917	5.484	5.915	6.476	6.11	6.019	4.789	6.416	5.741	5.163	6.404	5.747	5.561	6.065	5.898	5.894	5.893
	pos_5396	N,N-Dimethyldodecylamine-N-oxide	metab_4584	5.619	5.743	5.537	5.586	5.635	5.382	5.52	5.527	5.667	5.76	5.723	5.621	5.722	5.573	5.72	5.775	5.596	5.565	5.691	5.58	5.703	5.712	5.546	5.59	5.629	5.536	5.553	5.698	5.728	5.695	5.678	5.651	5.424	5.412	5.411
	pos_5428	Dodeca-4,7,10-trienoylcarnitine	metab_4618	5.089	5.197	5.273	5.2	5.061	5.163	5.087	5.06	5.807	5.697	5.382	5.466	5.756	5.71	5.818	5.933	5.131	5.071	5.02	5.143	5.142	4.975	5.099	5.001	5.797	5.759	5.615	5.237	5.724	5.674	5.82	5.653	5.513	5.494	5.496
	pos_5496	Polypropylene	metab_4687	4.965	4.553	4.613	4.398	4.569	5.155	4.408	4.729	5.603	6.042	5.48	5.035	5.63	5.842	5.607	5.525	4.806	4.518	4.648	4.244	4.275	4.653	4.279	5.168	5.857	5.514	5.621	4.762	5.338	5.34	5.724	5.299	5.298	5.372	5.407
	pos_5538	Withanolide B	metab_4729	6.079	5.839	5.843	5.998	5.76	5.95	5.823	5.824	5.781	5.527	5.896	5.646	5.503	5.805	5.683	5.675	5.961	5.846	5.886	5.873	5.865	5.879	5.87	5.784	5.731	5.809	5.852	5.616	5.835	5.944	5.876	5.821	5.827	5.839	5.838
	pos_5600	(2-Acetyloxy-3-hydroxypropyl) (E)-octadec-9-enoate	metab_4794	5.53	5.571	5.614	5.469	5.456	5.591	5.448	5.373	5.83	5.864	5.52	5.348	5.753	5.95	5.751	5.792	5.345	5.16	5.294	5.157	5.208	5.267	5.218	5.108	5.806	5.526	5.796	4.934	5.592	5.377	5.749	5.477	5.522	5.49	5.518
	pos_5871	2-Acetyl-3-ethylpyrazine	metab_5068	3.92	3.836	4.312	3.714	3.528	3.012	3.98	3.759	3.924	3.775	4.442	4.59	4.301	4.09	4.379	4.517	3.934	4.276	3.632	3.972	4.82	4.757	3.874	3.975	4.295	4.366	3.862	4.295	4.137	4.102	2.984	3.819	4.21	4.218	4.205
	pos_5873	Prostaglandin E2 ethanolamide	metab_5070	4.26	3.027	4.196	4.014	4.095	4.559	3.598	4.15	5.405	5.394	5.051	4.328	5.344	5.476	5.249	5.271	0.07622	0.06984	3.614	0.06929	3.548	3.86	0.07424	3.91	5.226	5.24	5.306	3.563	5.227	5.076	5.341	4.887	4.926	4.922	4.911
	pos_5919	N-Chlorophenylalanine	metab_5117	4.458	4.164	5.106	4.525	4.079	4.209	4.809	5.019	4.708	4.455	5.084	5.483	5.322	5.068	5.105	5.26	4.681	5.151	4.632	4.931	5.43	5.177	4.804	4.583	5.178	5.234	4.563	5.127	5.108	4.855	4.355	4.805	5.015	5.03	5.029
	pos_6085	O-6-deoxy-a-L-galactopyranosyl-(1->2)-O-b-D-galactopyranosyl-(1->3)-2-(acetylamino)-1,5-anhydro-2-deoxy-D-arabino-Hex-1-enitol	metab_5298	5.29	4.733	5.371	5.462	5.359	5.499	5.538	5.37	5.286	5.384	4.993	4.977	5.207	5.548	5.077	5.159	5.528	5.344	5.574	5.342	5.407	5.315	5.606	5.592	5.535	5.662	5.678	4.806	5.513	5.315	5.654	5.207	5.446	5.448	5.448
	pos_6095	Normetanephrine	metab_5309	6.035	6.21	6.358	5.841	6.402	5.483	5.613	5.772	5.421	5.786	6.4	5.706	5.696	5.473	5.329	5.367	6.028	6.103	5.888	6.021	6.002	6.126	5.876	5.351	5.791	5.331	6.301	5.568	5.626	5.909	5.241	6.057	5.943	5.939	5.945
	pos_6126	Methoxamine	metab_5343	5.183	0.8937	4.725	5.661	5.176	5.291	5.175	5.441	4.313	3.976	5.123	4.804	4.61	5.126	5.063	4.246	4.959	4.76	5.036	3.572	4.813	4.878	4.671	5.176	0.8565	4.733	4.114	0.7454	3.734	3.634	4.684	0.8484	4.824	4.801	4.8
	pos_613	Indole-3-Carboxylic Acid	metab_5347	7.135	5.895	6.506	7.385	6.604	7.275	7.058	7.183	6.168	6.335	6.571	6.145	6.696	7.054	6.819	6.865	6.839	6.676	6.84	6.109	6.676	6.762	6.891	6.962	6.603	6.493	6.562	5.141	6.616	6.285	6.884	6.126	6.845	6.851	6.85
	pos_6276	Delta-Tridecanolactone	metab_5499	4.457	3.534	4.346	3.709	4.541	4.489	4.658	4.356	3.54	4.63	4.556	4.498	4.515	4.968	4.829	4.828	4.371	3.964	4.168	3.645	3.447	4.361	4.551	4.496	4.551	4.503	4.121	3.631	4.379	4.289	4.289	4.455	4.488	4.456	4.454
	pos_6313	2-Ethoxy-1-methyl-4-(1-methylethyl)benzene	metab_5538	5.946	5.967	5.934	5.961	6.019	6.115	6.042	5.999	5.837	6.013	5.949	5.788	5.891	5.989	5.865	5.819	6.399	6.318	6.371	6.259	6.175	6.218	6.312	6.251	6.314	6.208	6.354	6.228	6.339	6.264	6.354	6.194	6.244	6.221	6.22
	pos_641	Gamma2-Solamarine	metab_5641	5.72	5.266	5.46	5.867	6.068	6.13	5.78	5.503	4.023	3.773	3.605	3.959	4.212	3.558	4.038	3.992	6.037	5.939	5.896	5.913	5.499	5.771	6.084	5.714	6.033	3.841	3.936	4.003	4.092	4.121	3.975	3.739	5.478	5.45	5.456
	pos_653	D-Cloprostenol	metab_5769	6.001	4.869	5.847	4.209	5.149	5.505	5.834	5.69	4.98	5.349	4.937	4.757	5.449	5.472	5.437	5.324	5.293	5.203	4.688	4.766	4.817	5.57	5.012	5.123	4.192	5.777	5.489	4.249	4.616	5.065	4.868	4.394	5.242	5.249	5.255
	pos_6582	5-Formiminotetrahydrofolic acid	metab_5825	5.594	3.941	5.608	5.771	5.358	5.258	5.963	5.761	5.489	4.753	3.882	4.913	5.274	5.725	4.981	5.341	4.921	3.89	5.039	4.454	5.174	4.755	5.298	5.453	4.623	5.526	5.253	3.991	4.642	4.653	5.522	4.036	5.355	5.36	5.35
	pos_6584	Benzyl edta	metab_5827	5.201	4.494	5.278	5.387	5.175	5.427	5.539	5.371	4.771	4.994	4.763	4.911	5.275	5.386	4.94	4.79	4.779	4.695	4.93	4.729	4.658	4.808	4.713	4.789	4.97	4.899	5.18	4.668	4.799	4.723	4.879	4.43	5.083	5.079	5.071
	pos_6591	12-Hydroxydodecanoic acid	metab_5835	5.415	5.41	5.5	5.025	5.298	5.256	5.113	4.882	5.436	5.592	5.506	5.306	5.417	5.358	5.453	5.692	5.281	5.075	5.219	5.184	5.147	5.091	4.959	4.877	5.295	5.341	5.505	5.025	5.335	5.319	5.484	5.413	5.331	5.319	5.317
	pos_6597	A-Trisaccharide	metab_5840	5.248	4.156	5.314	5.559	5.078	5.081	5.494	5.347	5.111	4.799	4.495	4.718	5.012	5.373	4.857	4.995	5.321	4.688	5.281	4.883	5.342	4.955	5.403	5.596	5.113	5.518	5.503	4.235	5.103	4.851	5.582	4.473	5.282	5.278	5.302
	pos_6636	5-Hydroxyindoleacetate	metab_5884	6.415	5.957	6.566	6.665	6.296	6.379	6.375	6.183	5.945	6.194	6.186	5.702	6.097	6.502	6.236	5.961	6.115	6.301	5.924	5.812	6.327	6.007	5.736	5.639	6.081	5.88	6.076	5.397	5.893	5.731	5.941	5.86	6.171	6.167	6.16
	pos_6653	2-Hydroxy-3-(4-hydroxyphenyl)propenoic acid	metab_5903	5.084	4.738	4.87	4.993	4.918	4.995	5.026	5.138	4.599	4.857	4.678	4.593	4.962	4.951	4.896	4.995	4.861	4.58	4.833	4.469	4.484	4.841	4.881	4.758	4.875	4.886	4.775	3.99	4.802	4.596	4.948	4.357	4.88	4.868	4.868
	pos_6657	Eugenyl glucoside	metab_5907	5.087	3.893	3.896	3.867	3.873	3.895	5.741	5.293	3.9	3.934	3.895	3.88	5.159	4.499	3.844	3.886	4.619	4.145	5.028	3.825	4.41	3.909	4.413	5.967	4.592	5.05	4.335	3.718	4.284	3.973	6.048	3.841	4.771	4.722	4.723
	pos_6662	Sanfetrinem	metab_5912	4.986	4.144	5.061	5.525	4.844	4.771	5.259	5.356	4.886	4.582	4.297	4.756	4.727	5.161	4.785	4.563	4.775	4.018	4.797	4.344	4.943	4.893	5.139	5.352	4.648	5.098	4.705	4.276	4.921	4.636	5.207	4.072	4.995	4.976	4.99
	pos_6919	4-Hydroxyindole	metab_6189	5.61	4.949	5.302	5.783	5.362	5.685	5.57	5.625	5.034	5.112	5.351	5.028	5.31	5.51	5.397	5.37	5.43	5.301	5.376	4.948	5.35	5.35	5.411	5.459	5.233	5.162	5.214	4.664	5.211	5.055	5.402	5.026	5.379	5.387	5.387
	pos_6945	Xemilofiban	metab_6216	5.053	4.59	5.217	5.234	4.871	4.939	4.696	4.423	4.151	4.504	6.095	4.656	4.612	4.996	4.728	4.392	6.296	6.129	6.268	6.228	6.262	6.233	6.32	6.291	6.275	6.202	6.17	5.505	6.301	6.232	6.14	6.159	6	6.006	5.995
	pos_7030	2-Polyprenyl-6-methoxy-1,4-benzoquinone	metab_6306	4.381	4.902	4.322	4.298	4.42	4.445	4.545	3.802	4.857	4.226	4.288	4.728	4.551	4.829	6.012	5.33	4.544	3.801	3.436	4.103	5.156	4.656	3.581	5.11	3.606	4.537	4.527	4.289	3.985	4.361	4.019	3.953	4.843	4.839	4.819
	pos_7172	Oct-5-enedioylcarnitine	metab_6445	3.113	4.648	3.782	3.469	3.577	4.189	3.962	3.071	4.166	4.167	4.659	3.973	3.083	3.983	5.503	5.565	4.947	4.807	4.733	4.81	4.941	5.06	4.959	5.222	5.1	4.837	5.022	4.669	5.026	4.724	5.01	4.639	4.887	4.882	4.861
	pos_7286	5,8-Dihydroxy-1,4-naphthoquinone	metab_6570	5.245	5.227	5.317	5.208	5.251	5.122	5.115	5.051	5.156	5.094	5.284	4.968	5.041	5.127	5.059	5.084	5.279	5.285	5.194	5.146	5.174	5.174	5.181	5.024	5.239	5.242	5.297	4.656	5.289	5.201	5.239	5.335	5.225	5.214	5.213
	pos_7418	1-Methyl-2-Pyrrolidinone	metab_6702	4.895	5.253	4.938	4.577	4.648	5.188	4.636	4.467	4.779	5.741	4.48	4.777	5.07	6.244	5.709	5.412	5.471	4.778	5.567	4.656	4.621	5.574	6.121	5.91	6.052	6.855	5.103	5.084	6.263	5.621	6.657	5.029	5.822	5.802	5.801
	pos_7423	5-Aminopentanoic acid	metab_6707	6.406	6.324	6.402	6.626	6.417	6.755	6.562	6.59	6.597	7.361	6.453	6.417	6.936	7.736	7.409	7.209	7.205	6.749	7.229	6.519	6.546	7.258	7.623	7.498	7.591	8.141	6.814	6.855	7.747	7.313	8.019	6.827	7.42	7.418	7.422
	pos_754	4,11,13,15-Tetrahydroridentin B	metab_6823	5.566	5.466	5.674	5.591	5.501	5.514	5.427	5.219	5.478	5.308	5.422	5.173	5.222	5.384	5.289	5.302	5.465	5.31	5.345	5.209	5.366	5.309	5.356	5.252	5.216	5.139	5.368	4.924	5.208	5.019	5.17	5.186	5.372	5.368	5.344
	pos_7566	Paramethadione	metab_6850	6.602	6.324	6.518	6.575	6.44	6.504	6.544	6.277	6.369	6.442	6.328	6.291	6.325	6.431	6.341	6.344	6.844	6.719	6.725	6.518	6.561	6.611	6.735	6.601	6.742	6.665	6.927	6.538	6.761	6.564	6.547	6.407	6.576	6.57	6.569
	pos_7588	Hexamethyleneimine	metab_6873	4.357	4.531	4.513	4.321	4.484	4.395	4.477	4.505	4.661	4.499	4.525	4.499	4.485	5.127	5.394	4.977	4.367	4.32	4.436	4.342	4.774	4.406	4.458	4.563	4.494	4.426	4.353	4.491	4.492	4.469	4.334	4.326	4.599	4.587	4.594
	pos_7623	2-(Fluoromethyl)-3-(3,4-dihydroxyphenyl)alanine	metab_6910	5.528	5.272	5.11	5.278	5.721	5.389	5.465	5.304	2.665	5.213	5.886	5.379	5.392	5.11	2.906	3.495	5.524	5.618	4.627	5.651	4.638	5.152	5.106	4.592	4.716	5.597	5.347	4.236	5.031	5.335	5.322	5.117	5.31	5.309	5.317
	pos_7880	1-Methyladenosine	metab_7175	4.721	4.519	5.396	4.546	4.023	5.069	3.973	3.769	4.609	4.975	3.745	5.296	3.616	4.961	6.577	6.632	5.091	4.645	5.092	4.94	6.303	5.95	3.766	6.094	4.941	3.614	5.327	5.081	3.879	4.19	3.941	4.223	5.713	5.698	5.696
	pos_8188	1-Butanol	metab_7474	4.21	4.718	4.332	4.054	4.034	4.185	4.25	4.024	4.449	4.437	4.471	4.236	4.005	4.07	5.594	5.831	4.55	4.494	4.44	4.498	5.452	5	4.318	5.161	4.598	4.641	4.857	4.442	4.282	4.381	4.179	4.4	4.825	4.823	4.824
	pos_82	1-[2-(4-fluorophenyl)pyrimidin-4-yl]-N-(3-methylbutyl)piperidine-3-carboxamide	metab_7487	6.365	6.204	6.456	6.64	6.553	6.58	6.341	6.173	6.145	5.72	6.222	6.234	5.669	5.823	5.923	5.89	6.492	6.527	6.422	6.471	6.349	6.483	6.678	6.496	6.646	6.062	6.259	5.793	5.996	5.901	5.971	5.964	6.316	6.333	6.332
	pos_86	N-cyclohexyl-1-(4-phenylpiperazin-1-yl)isoquinoline-7-carboxamide	metab_7906	6.4	6.243	6.464	6.735	6.591	6.622	6.43	6.227	6.229	5.732	6.205	6.255	5.736	5.844	6.055	5.962	6.524	6.522	6.386	6.45	6.316	6.468	6.674	6.43	6.634	6	6.233	5.807	5.885	5.766	5.937	5.935	6.32	6.317	6.313
	pos_871	N-Linoleoyl Histidine	metab_7970	5.244	4.963	5.187	5.019	5.033	5.262	5.145	5.21	4.809	4.901	5.239	5.055	5.102	5.043	5.07	4.913	5.326	5.313	5.261	5.394	5.458	5.337	5.277	5.456	5.481	5.676	5.465	5.451	5.517	5.423	5.39	5.226	5.284	5.27	5.265
	pos_386	Cyclophosphamide	metab_8124	3.802	3.928	3.708	3.958	3.651	3.809	3.842	3.658	3.663	3.82	3.415	3.401	3.52	3.175	3.719	3.448	2.916	3.531	3.501	3.536	3.593	3.684	5.785	3.447	2.997	3.276	3.233	3.374	3.478	3.812	3.42	2.987	3.837	3.741	3.755
	pos_7524	Quercetin 3-O-sophoroside	metab_8154	4.388	4.495	4.9	4.482	4.608	4.681	4.614	4.467	4.304	4.923	4.68	4.835	4.985	5.046	5.671	5.099	4.247	4.526	4.671	4.809	4.243	4.807	4.778	4.644	5.33	5.115	4.839	4.652	5.031	4.93	4.309	4.275	4.892	4.875	4.873
	neg_136	Pregnanetriol 3a-O-b-D-glucuronide	metab_8554	5.285	5.816	5.664	5.278	5.647	5.438	5.451	5.547	5.649	5.603	5.052	5.841	5.666	5.311	6.229	6.266	5.253	5.65	5.444	5.649	5.871	5.645	4.801	6.04	5.379	5.178	5.191	5.173	5.148	5.523	5.384	5.835	5.6	5.598	5.623
	neg_1539	1,5-Naphthalene diisocyanate	metab_8751	3.62	3.199	3.365	3.568	3.654	4.001	3.775	3.267	4.348	4.709	4.512	4.34	4.556	4.791	5.374	5.281	3.644	3.677	3.533	3.676	5.106	4.25	3.74	4.754	4.491	4.558	4.421	3.187	4.491	4.661	4.601	4.459	4.566	4.52	4.544
	neg_1985	5,5-Dimethylbarbituric acid	metab_9226	5.25	3.958	4.456	6.138	4.15	4.573	5.205	5.3	3.871	4.25	4.095	4.11	4.409	4.204	4.826	4.383	4.263	4.205	4.206	4.239	4.308	4.295	4.262	5.131	4.167	4.332	4.322	4.152	4.374	4.153	4.163	4.116	5.014	5.013	5.014
	neg_2045	(R)-2-Hydroxy-2H-1,4-benzoxazin-3(4H)-one	metab_9291	2.896	3.161	2.815	2.982	2.665	3.106	3.227	2.983	3.027	2.588	3.122	2.623	2.645	2.651	5.088	4.799	3.458	3.025	3.423	3.361	4.638	4.11	3.188	4.498	3.531	3.044	2.648	3.461	3.564	3.444	2.683	3.091	3.826	3.817	3.826
	neg_2186	Etiracetam	metab_9439	4.514	4.289	4.604	4.309	4.132	3.738	4.447	4.345	4.386	4.485	4.279	4.768	4.507	4.392	5.287	5.37	4.625	4.446	4.292	4.441	4.847	4.733	4.292	4.879	4.194	4.251	4.388	4.58	4.454	4.34	4.714	4.389	4.626	4.628	4.626
	neg_2218	Quinolinic Acid	metab_9475	3.511	4.033	3.821	3.877	3.324	3.58	3.83	3.509	4.008	3.447	3.27	3.862	4.005	4.256	4.289	4.371	3.506	3.492	3.429	3.589	4.731	4.291	4.216	4.367	3.496	3.502	3.494	3.858	3.495	3.828	3.274	3.528	3.999	3.99	3.987
	neg_2345	Kainic acid	metab_9612	5.144	5.519	5.68	5.071	5.176	5.115	5.134	4.942	5.319	5.323	5.299	5.287	5.397	5.894	5.421	5.583	5.025	4.892	4.957	5.064	5.121	4.992	4.897	4.989	5.335	5.23	5.395	4.979	5.272	5.32	5.392	5.225	5.264	5.264	5.257
	neg_2366	Aminomalonic acid	metab_9634	4.628	5.164	4.685	4.634	4.559	4.95	4.637	4.437	5.478	5.625	5.316	4.742	5.37	5.66	5.124	5.579	4.796	4.424	4.912	4.651	4.908	4.733	4.976	5.375	5.638	5.732	5.405	5.159	5.501	5.724	5.615	4.701	5.251	5.261	5.261
	neg_250	1-Methylpyrrole-2,5-diol	metab_9777	5.01	4.866	5.087	5.295	4.848	4.93	5.059	5.067	4.866	4.762	4.814	4.809	4.885	4.898	4.8	4.767	5.004	4.842	4.955	4.819	5.089	5.071	4.919	5.258	4.794	4.89	5.07	4.901	5.014	5.026	4.946	4.794	4.993	4.979	4.979
	neg_2604	Zierin	metab_9890	5.039	4.87	4.943	5.192	4.961	4.952	5.147	5.156	4.522	4.707	4.972	4.58	4.953	4.875	4.766	4.889	5.11	4.81	5.012	4.733	4.818	4.847	5.151	5.313	4.612	4.918	4.853	4.452	4.881	4.796	4.92	4.661	4.936	4.951	4.951
	neg_2609	2-(1-Ethoxyethoxy)propanoic acid	metab_9894	5.094	4.756	5.074	6.094	5.152	5.418	6.134	6.676	4.946	4.913	4.992	5.122	5.076	5.205	4.978	5.037	5.1	4.992	5.048	4.885	4.997	5.089	5.074	6.772	4.855	5.028	4.893	4.844	4.925	4.977	6.045	4.762	5.76	5.761	5.758
	neg_2716	4-Oxo-1,4-dihydroquinoline-3-carboxylic acid	metab_10010	6.531	6.185	6.438	6.678	6.416	6.722	6.486	6.407	6.411	6.099	6.267	5.909	6.261	6.35	6.456	6.453	6.459	6.376	6.365	6.221	6.457	6.353	6.367	6.248	6.387	6.306	6.415	6.007	6.23	6.135	6.221	6.048	6.382	6.379	6.379
	neg_2726	5Z-7-Oxozeaenol	metab_10020	3.781	3.954	5.426	4.057	4.356	4.237	4.349	4.34	5.291	3.334	5.228	5.827	5.076	4.684	4.934	4.326	4.625	5.425	4.583	5.393	5.54	5.183	4.586	4.849	5.638	5.635	4.87	6.045	3.392	5.315	4.537	4.695	4.971	4.964	4.964
	neg_2763	6-Hydroxy-3,4-dihydro-2(1H)-quinolinone	metab_10061	7.222	6.274	7.068	7.007	7.179	7.014	7.085	6.842	6.166	6.665	7.148	6.198	6.886	6.819	6.702	6.849	7.17	7.058	7.06	6.598	7.169	7.078	7.01	6.925	6.763	6.756	6.791	5.352	6.744	6.703	6.813	6.659	6.923	6.918	6.918
	neg_2765	Glutarate semialdehyde	metab_10063	6.635	6.783	6.753	6.815	6.73	6.81	6.788	6.62	6.647	6.497	6.55	6.577	6.614	6.778	6.608	6.667	6.301	6.353	6.299	6.548	6.503	6.492	6.334	6.402	6.163	6.423	6.577	6.423	6.311	6.471	6.388	6.233	6.53	6.531	6.525
	neg_3057	Adrenochrome o-semiquinone	metab_10365	5.221	4.262	5.212	5.644	4.945	4.858	5.535	5.498	4.863	4.683	4.51	4.748	5.045	5.29	5.012	4.831	5.102	4.559	4.97	4.736	5.352	5.26	5.524	5.711	4.801	5.438	5.024	4.356	5.226	5.068	5.572	4.484	5.231	5.228	5.231
	neg_3116	Arginyl-glycyl-aspartyl-phenylalanine	metab_10426	5.49	3.604	5.588	5.625	5.25	5.339	5.835	5.589	5.095	4.896	4.63	4.897	5.295	5.661	5.051	5.315	5.484	4.647	5.317	4.849	5.604	5.115	5.612	5.918	5.276	5.797	5.552	3.985	5.203	4.977	5.817	4.567	5.535	5.535	5.514
	neg_3119	Arborinine	metab_10429	3.631	5.025	4.475	4.437	4.32	4.474	4.841	4.732	4.777	4.452	4.534	4.591	4.655	4.973	5.492	4.994	4.594	4.319	4.838	4.997	4.648	4.645	5.118	5.463	5.113	4.878	5.555	4.301	5.225	4.841	4.71	4.679	4.86	4.879	4.861
	neg_3129	Trans-Zeatin-O-glucoside riboside	metab_10439	5.671	4.072	5.644	5.696	5.331	5.289	6.062	5.768	5.387	4.776	3.982	4.963	5.308	5.732	4.955	5.385	5.093	3.901	4.797	4.603	5.187	4.723	5.356	5.521	4.481	5.58	5.072	3.985	4.708	4.605	5.561	3.757	5.386	5.389	5.389
	neg_3133	Lactapiperanol D	metab_10444	5.275	4.687	5.294	5.718	5.092	5.108	5.505	5.573	5.026	4.967	4.831	4.978	5.275	5.396	5.058	4.928	5.264	4.823	5.159	5	5.426	5.375	5.664	5.774	5.028	5.505	5.141	4.713	5.52	5.23	5.56	4.767	5.364	5.339	5.364
	neg_3218	Perilloside B	metab_10532	5.686	5.184	5.67	5.618	5.573	5.848	5.922	5.731	5.256	5.491	5.063	5.373	5.705	5.776	5.386	5.225	5.274	5.147	5.414	5.103	5.128	4.859	4.967	5.009	5.212	5.122	5.227	4.924	4.926	5.057	5.169	4.929	5.442	5.447	5.434
	neg_3259	Ptaquiloside	metab_10577	5.512	5.251	5.433	5.276	5.363	5.331	5.36	5.231	4.714	4.694	5.319	4.198	4.773	4.809	4.598	4.75	5.469	5.189	5.373	5.117	5.322	5.247	5.238	5.181	4.648	4.386	5.048	3.965	4.686	4.642	4.776	4.724	5.113	5.128	5.128
	neg_3264	Benzyloxycarbonyl-Val-Ala-Asp(OMe)-fluoromethylketone	metab_10583	5.785	4.738	5.798	5.82	5.417	5.451	6.211	5.93	5.631	5.041	4.839	5.217	5.436	5.905	5.109	5.459	5.353	4.058	5.244	4.887	5.416	5.05	5.566	5.815	5.145	5.795	5.413	4.657	5.301	4.941	5.814	4.508	5.609	5.61	5.611
	neg_3290	Gamma-Glutamyl-beta-aminopropiononitrile	metab_10610	6.006	5.439	6.072	5.814	5.907	5.881	5.916	5.811	6.325	6.313	5.836	5.779	6.238	6.393	6.112	6.262	6.133	5.979	6.046	5.632	6.053	5.913	6.097	5.915	6.331	6.121	6.404	5.494	6.29	6.142	6.354	6.097	6.096	6.095	6.095
	neg_3468	4-(4-Methylcyclohexyl)-4-oxobutanoic acid	metab_10793	6.632	6.618	6.601	6.414	6.545	6.525	6.509	6.263	6.208	6.369	6.54	6.269	6.333	6.332	6.343	6.343	6.58	6.427	6.425	6.372	6.498	6.396	6.442	6.32	6.233	6.169	6.326	6.12	6.279	6.236	6.291	6.275	6.421	6.418	6.421
	neg_3518	Naringenin	metab_10847	5.061	4.074	3.882	2.979	4.652	4.819	4.555	5.285	3.012	3.081	4.308	3.378	3.868	3.106	4.266	4.583	4.387	3.699	4.417	3.09	3.236	3.553	4.242	4.33	3.09	3.104	3.162	3.504	3.199	3.324	3.139	3.235	4.359	4.351	4.327
	neg_3680	Cinncassiol A	metab_11023	5.582	5.377	5.504	5.423	5.433	5.414	5.418	5.357	4.893	4.8	5.369	4.434	4.791	4.8	4.826	4.909	5.568	5.295	5.418	5.237	5.468	5.398	5.328	5.308	4.784	4.458	5.167	4.32	4.64	4.675	4.818	4.726	5.231	5.218	5.231
	neg_3713	3 Hydroxycoumarin	metab_11058	4.486	3.762	4.607	4.373	4.241	3.787	4.793	4.955	4.709	4.726	5.137	3.783	4.851	5.144	4.819	5.357	5.319	5.218	5.068	4.217	5.048	5.152	5.334	5.145	4.829	5.238	4.392	4.585	5.66	4.536	4.677	5.005	5.152	5.159	5.152
	neg_4059	3-Oxovalproic acid	metab_11411	4.916	4.923	4.807	4.873	4.893	4.808	4.935	4.782	5.016	4.966	4.878	4.978	5.147	5.039	5.204	5.123	4.625	4.476	4.62	4.532	4.73	4.66	4.595	4.585	4.851	5.073	4.764	4.485	5	4.938	5.233	4.848	4.916	4.908	4.908
	neg_4139	Ecdysone	metab_11491	5.005	4.453	5.803	4.753	4.567	5.343	5.472	6.143	4.401	5.158	4.459	4.433	5.04	4.505	4.597	4.097	5.44	5.557	5.217	5.147	5.452	5.962	4.903	5.315	4.641	6.284	5.144	5.48	5.6	5.555	5.241	5.321	5.291	5.303	5.31
	neg_4222	7alpha,17beta-Dihydroxyandrost-4-en-3-one	metab_11576	5.45	5.907	5.636	5.464	5.608	5.521	5.586	5.471	5.776	5.53	5.668	5.798	5.687	5.634	5.696	5.748	5.416	5.522	5.239	5.671	5.51	5.426	5.493	5.311	5.602	5.643	5.539	5.686	5.554	5.514	5.44	5.717	5.575	5.551	5.551
	neg_4259	11-Dodecenoic acid	metab_11610	6.352	6.748	6.462	6.277	6.465	6.436	6.459	6.1	6.643	6.525	6.751	6.69	6.564	6.682	6.668	6.275	6.448	6.629	6.458	6.859	6.575	6.555	6.713	6.504	6.708	6.641	6.702	6.635	6.705	6.649	6.493	6.442	6.583	6.583	6.577
	neg_475	Beta-D-Glucopyranosylurea	metab_12109	3.561	3.617	3.59	1.801	2.636	3.689	2.928	2.773	3.468	3.743	1.901	4.083	3.226	3.648	5.916	5.788	4.438	3.166	5.442	2.858	5.856	5.694	3.775	6.1	2.722	1.925	3.276	2.056	2.085	2.218	3.704	2.857	5.06	5.075	5.06
	neg_5004	5,9,11-trihydroxyprosta-6E,14Z-dien-1-oate	metab_12388	5.565	3.85	3.851	3.772	4.79	5.158	4.797	4.757	3.804	5.882	4.253	5.858	6.012	5.701	5.284	5.496	4.893	3.897	3.887	4.847	3.897	3.895	3.87	4.28	5.18	4.579	3.896	5.09	4.184	5.112	6.083	5.586	5.291	5.291	5.288
	neg_5239	Dmg-mino	metab_12602	5.492	4.359	5.179	3.934	4.981	4.767	4.058	4	4.484	4.995	4.035	4.891	4.876	4.087	4.638	4.869	5.282	5.323	5.205	5.809	4.06	4.057	4.032	4.7	5.038	4.059	4.263	5.886	5.188	4.049	4.83	5.848	5.166	5.167	5.175
	neg_5358	Falcarindiol	metab_12715	4.885	5.432	5.316	5.161	5.569	5.351	5.155	5.168	5.347	5.304	5.955	6.19	5.723	5.589	5.115	6.102	5.186	5.128	5.09	5.436	4.978	5.268	4.715	4.936	5.166	5.507	5.689	6.129	5.78	5.994	5.333	5.883	5.62	5.604	5.62
	neg_5389	Dihydroisomorphine-6-glucuronide	metab_12747	3.654	3.487	3.704	4.197	3.521	3.82	3.55	3.83	4.256	4.493	3.91	4.017	3.907	4.226	3.901	4.047	3.756	3.94	4.113	3.837	6.23	5.256	5.536	5.525	4.473	3.839	4.428	4.654	4.053	4.23	3.668	4.324	4.382	4.351	4.352
	neg_5440	3b-Hydroxy-6b-tigloyloxy-7(11)-eremophilen-12,8b-olide	metab_12799	6.376	6.398	6.268	6.205	6.273	6.242	6.244	6.212	6.53	6.362	6.59	6.461	6.526	6.463	6.507	6.468	6.236	6.338	6.262	6.378	6.174	6.288	6.266	6.142	6.38	6.569	6.441	6.464	6.463	6.532	6.483	6.434	6.395	6.395	6.403
	neg_5511	3,4-Dimethyl-5-pentyl-2-furanundecanoic acid	metab_12869	3.967	3.988	4.206	4.247	4.274	4.044	3.836	3.647	5.4	5.5	4.583	4.925	5.533	5.311	5.488	5.588	4.424	3.986	3.871	3.408	3.558	4.09	3.84	4.187	5.676	5.501	5.196	4.547	5.412	5.476	5.659	5.366	5.034	5.025	5.025
	neg_5529	18-Nitrooctadeca-9,12-dienoic acid	metab_12884	5.052	5.034	5.624	4.744	5.168	5.323	5.333	5.576	4.751	5.285	4.997	5.217	4.954	4.698	4.52	4.673	5.384	5.315	5.316	5.495	5.559	5.747	5.312	5.27	4.184	5.997	5.344	5.205	5.676	5.242	4.918	5.48	5.3	5.362	5.363
	neg_5714	Rubiadin	metab_13075	3.1	3.085	3.884	3.909	3.091	4.849	3.13	3.538	3.217	3.071	4.414	3.106	3.502	3.205	4.106	3.619	3.137	3.651	3.551	3.117	5.922	5.055	5.712	5.037	4.003	3.132	3.569	3.074	3.129	3.212	3.706	3.812	4.536	4.535	4.485
	neg_5925	Demethylsuberosin	metab_13294	5.063	4.519	4.999	4.924	5.064	4.892	5.026	4.787	5.221	5.08	5.058	4.949	5.216	5.085	5.115	5.144	4.617	4.823	4.752	4.841	4.68	4.716	4.759	4.8	4.669	4.829	4.752	4.747	4.788	4.845	4.982	4.973	4.968	4.968	4.96
	neg_5977	3-[[5-Methyl-2-(1-methylethyl)cyclohexyl]oxy]-1,2-propanediol	metab_13348	4.859	4.277	5.062	5.023	4.966	4.923	5.024	5.023	4.925	4.922	4.871	4.62	4.871	4.919	4.853	4.781	5.289	5.12	5.167	4.896	4.98	5.102	5.313	5.149	5.251	5.185	5.27	5.056	5.253	5.098	5.165	5.012	5.079	5.054	5.079
	neg_6015	Sakuranetin	metab_13388	5.491	5.086	5.975	4.152	4.236	5.814	5.305	5.107	4.261	5.236	5.481	4.892	5.321	5.481	4.89	4.283	6.089	6.304	5.631	5.753	5.563	5.718	5.819	4.794	5.201	5.547	6.442	4.834	5.185	5.651	5.716	5.645	5.594	5.594	5.603
	neg_6228	N-Benzyl-D-glucamine	metab_13619	5.063	4.89	5.179	5.302	4.867	4.957	5.181	5.287	5.042	4.867	4.71	4.815	5.137	4.961	4.879	4.859	4.528	4.441	4.609	4.389	4.549	4.461	4.629	4.705	4.561	4.616	4.324	4.24	4.525	4.357	4.545	4.535	4.828	4.825	4.824
	neg_6332	(5E,8E,11E)-Hexadeca-5,8,11-trienedioylcarnitine	metab_13732	5.117	3.893	4.39	2.926	3.226	3.766	3.601	4.435	4.218	6.204	3.027	3.025	3.047	4.231	2.999	3.543	6.612	4.6	5.638	3.036	5.21	3.765	4.941	5.28	3.036	6.948	3.92	3.091	5.375	5.106	5.333	3.44	5.587	5.607	5.587
	neg_6426	Methyl (3x,10R)-dihydroxy-11-dodecene-6,8-diynoate 10-glucoside	metab_13835	1.011	0.9977	0.9988	5.326	4.942	1.021	5.354	5.515	4.79	3.456	1.018	4.436	4.895	5.406	4.513	4.337	3.886	1.017	3.543	1.027	1.04	1.038	3.594	1.046	1.027	3.832	1.039	0.9871	1.037	1.03	3.5	1.004	4.525	4.512	4.525
	neg_6621	6-Chloro-2-picolinic acid	metab_14043	3.784	2.907	3.767	2.989	3.674	3.1	2.952	3.297	2.861	2.893	4.635	2.927	2.95	2.955	2.902	2.96	4.98	4.894	4.934	4.754	4.802	4.809	5.038	4.929	4.862	4.808	4.642	4.802	4.902	4.752	4.865	4.834	4.572	4.572	4.58
	neg_6629	Alloimperatorin	metab_14051	4.751	5.369	4.708	4.769	4.761	4.579	4.757	4.6	5.852	4.842	4.938	4.961	4.82	4.808	4.949	4.971	4.764	4.98	4.767	5.167	4.797	4.719	4.652	4.326	4.953	4.842	4.981	5.324	4.973	4.981	4.909	5.02	4.973	4.958	4.979
	neg_6756	Crispolide	metab_14183	4.852	4.583	4.889	4.658	4.859	4.563	4.845	4.702	4.487	4.716	5.776	4.647	4.615	4.51	4.446	4.513	5.444	5.601	5.541	5.811	5.842	5.77	5.693	5.863	5.328	5.788	5.371	5.591	5.703	5.838	5.829	5.704	5.461	5.461	5.46
	neg_6970	Phenyl-Alanine	metab_14412	6.24	4.985	5.599	6.072	5.84	6.2	6.055	6.087	5.079	5.405	5.839	5.256	5.898	5.798	5.364	5.922	6.115	5.772	6.082	5.359	5.947	5.978	6.093	6.064	5.511	5.679	5.259	4.403	5.73	5.541	5.91	5.383	5.884	5.872	5.885
	neg_702	5-Hydroxyindoleacetic acid	metab_14462	7.154	5.928	6.474	6.947	6.752	7.121	6.967	6.998	6.067	6.292	6.778	6.275	6.825	6.66	6.234	6.854	7.027	6.673	7.017	6.305	6.853	6.903	7.027	7.03	6.42	6.614	6.16	5.506	6.648	6.485	6.833	6.319	6.81	6.794	6.805
	neg_703	Fluvoxamino acid	metab_14472	5.702	5.496	5.73	5.755	5.651	5.854	5.91	5.738	5.5	5.597	5.51	5.512	5.705	5.848	5.558	5.537	5.689	5.647	5.813	5.664	5.599	5.602	5.697	5.675	5.619	5.743	5.71	5.505	5.658	5.691	5.692	5.493	5.691	5.696	5.696
	neg_7167	3-(4-(4-Chlorophenyl-4-hydroxypiperidino)methyl)indole	metab_14618	5.498	4.028	5.429	5.478	4.827	5.415	5.57	5.522	5.348	4.795	4.051	4.573	4.867	5.63	4.67	4.94	5.601	4.668	5.33	4.629	5.262	4.378	5.37	5.566	5.357	5.752	5.43	4.016	4.97	5.015	5.837	4.133	5.276	5.325	5.325
	neg_7400	5-Phosphoribosylamine	metab_14867	5.358	3.957	5.32	5.121	5.323	5.199	5.266	5.144	4.246	4.919	5.317	4.435	5.218	5.173	4.541	5.101	5.273	5.162	5.156	4.673	5.156	5.145	5.206	4.646	4.98	4.905	4.908	3.945	4.972	4.884	4.897	4.799	5.093	5.093	5.095
	neg_7404	D-Xylono-1,5-lactone	metab_14871	5.262	4.531	4.667	5.355	4.766	5.331	5.142	5.211	4.446	4.551	4.699	4.547	4.842	5.05	4.879	4.974	5.022	4.855	4.993	4.449	4.879	4.93	5.044	5.134	4.753	4.734	4.709	4.498	4.788	4.62	4.997	4.49	4.978	4.978	4.965
	neg_7522	3-(1,2,5,6-Tetrahydropyrid-4-yl)pyrrolo(3,2-b)pyrid-5-one	metab_14995	4.775	3.335	1.564	3.878	1.81	0.9807	4.885	1.705	4.259	3.116	0.9784	4.557	5.349	5.211	4.703	5.315	4.621	1.785	4.297	1.24	4.455	0.998	0.9756	4.805	0.9871	5.155	1.05	0.9476	3.095	4.391	5.299	1.674	4.539	4.538	4.541
	neg_7543	3-Hydroxymelatonin	metab_15017	3.974	3.958	3.839	2.763	4.106	3.921	3.949	3.7	4.077	4.068	4.168	4.113	4.268	4.089	5.438	4.844	4.228	4.096	3.934	3.425	4.745	4.262	4.062	4.619	4.198	4.26	4.058	3.865	4.449	3.885	4.038	3.107	4.366	4.335	4.366
	neg_7620	Fluorothymidine	metab_15096	4.932	5.059	4.962	4.938	4.932	5.067	4.975	4.849	4.796	4.806	5.011	4.859	4.881	4.962	4.663	4.834	5.126	5.05	5.051	5.226	5.17	5.061	5.104	4.978	5.034	4.953	5.288	5.034	5.216	5.177	5.123	5.003	5.045	5.055	5.045
	neg_7624	(2E,4E)-Hexa-2,4-dienedioylcarnitine	metab_15100	4.87	4.764	4.718	4.975	4.999	5.086	5.072	4.838	4.372	4.613	4.92	4.507	4.895	4.789	4.706	4.942	4.55	4.819	4.672	4.558	4.518	4.586	4.639	4.878	4.438	4.674	4.633	4.558	4.779	4.684	4.646	4.463	4.751	4.752	4.739
	neg_7650	(+/-)-Tryptophan	metab_15128	5.106	4.39	5.122	5.032	5.092	5.169	5.196	5.018	4.972	5.018	5.235	5.076	5.133	4.669	5.008	4.819	5.288	4.935	5.185	4.951	5.102	5.155	5.314	5.258	4.808	5.373	4.85	5.106	5.141	5.097	5.395	4.997	5.124	5.105	5.111
	neg_7747	2,3,4,5-Tetrahydro-2-pyridinecarboxylic acid	metab_15233	4.747	5.189	4.834	4.172	4.901	4.576	4.745	4.035	4.887	4.484	4.793	5.046	4.776	4.809	5.401	5.506	4.819	4.445	4.468	4.249	4.99	4.675	4.375	5.357	4.659	4.498	4.679	4.435	4.648	4.363	4.761	4.379	4.83	4.83	4.824
	neg_7998	Meticrane	metab_15503	4.647	4.565	4.7	3.796	4.39	4.33	4.449	4.193	4.458	4.652	3.977	4.985	4.919	4.506	4.754	4.677	4.757	4.687	4.736	4.675	4.566	4.552	4.101	4.206	4.95	4.303	4.842	4.922	3.919	4.359	4.737	4.586	4.618	4.617	4.635
	neg_8046	5-(2'-Carboxyethyl)-4,6-Dihydroxypicolinate	metab_15555	5.702	4.809	4.776	5.733	4.803	5.272	5.755	5.698	4.65	4.387	4.679	4.56	5.258	5.509	4.916	4.993	5.51	4.985	5.267	4.759	4.871	4.922	5.272	5.468	4.41	4.67	5.318	4.561	4.682	4.677	5.009	4.526	5.253	5.249	5.25
	neg_8178	3-Acetylphenol sulfate	metab_15695	3.743	3.367	3.04	3.747	4.028	3.609	4.023	3.823	6.331	4.185	3.99	4.407	4.143	4.541	4.293	4.51	3.923	3.302	3.896	3.704	3.969	4.272	3.842	4.442	3.313	4.118	4.202	3.795	3.811	4.101	4.203	3.696	4.121	4.07	4.069
	neg_8237	N-VINYL-2-PYRROLIDONE	metab_15758	5.985	5.526	5.846	5.791	5.797	5.869	5.877	5.414	5.486	5.766	5.642	5.601	5.635	5.685	5.612	5.586	6.349	6.178	6.223	6.04	6.045	6.027	6.179	6.065	6.163	6.048	6.221	6.015	6.241	6.012	5.969	5.821	5.957	5.944	5.945
	neg_8304	2,4-Dihydroxy-2H-1,4-benzoxazin-3(4H)-one	metab_15831	5.169	5.106	5.169	5.138	5.056	5.127	5.134	5.056	4.837	4.726	4.977	4.638	4.837	4.975	4.749	4.834	4.946	4.764	4.884	4.971	5.052	4.991	4.881	4.999	4.452	4.646	4.956	4.631	4.712	4.731	4.716	4.528	4.917	4.917	4.909
	neg_8340	Gentiobioside	metab_15865	5.384	4.001	4.855	7.048	4.82	4.741	4.285	5.518	3.892	4.463	4.378	4.694	3.829	3.918	4.221	4.211	5.062	4.255	4.551	4.142	4.033	4.009	3.991	4.269	4.171	4.349	4.073	3.782	4.172	4.136	4.075	3.953	5.67	5.67	5.675
	neg_8464	Phenylacetylglycine	metab_15996	5.15	4.73	4.91	4.888	4.891	4.94	5.061	5.138	4.737	4.703	5.566	4.598	4.898	4.926	4.892	4.726	5.389	5.259	5.146	5.137	5.257	5.359	5.546	5.685	5.597	5.521	5.752	5.431	5.371	5.635	5.477	5.354	5.322	5.322	5.312
	neg_8586	Glutamic acid diethyl ester	metab_16127	3.939	3.195	4.005	3.556	3.605	4.62	4.363	3.029	2.809	4.361	3.425	2.875	5.111	3.73	4.533	4.805	4.193	3.653	4.29	3.565	2.901	3.437	4.811	5.296	3.217	2.901	4.322	2.843	5.348	4.659	5.664	3.896	4.568	4.555	4.555
	neg_8742	3-Methylthymidine	metab_16292	4.206	4.549	4.097	4.142	4.261	4.205	4.395	4.317	4.04	4.151	4.531	3.713	4.23	4.273	3.986	3.543	4.787	4.846	4.886	4.906	4.837	4.853	4.682	4.642	4.78	4.953	4.953	4.727	4.927	4.876	4.839	4.614	4.621	4.626	4.635
	neg_8772	3-Pyridinemethanol	metab_16325	5.08	5.23	4.908	4.593	4.894	4.891	5.144	4.944	4.6	4.608	4.673	4.603	4.847	4.688	4.596	4.677	4.69	4.653	4.663	4.932	4.865	4.773	4.613	4.718	4.536	4.663	4.658	4.579	4.663	4.682	4.627	4.517	4.755	4.755	4.748
	neg_8866	Creatinine	metab_16423	3.277	4.014	3.199	2.936	3.397	2.864	3.561	2.768	3.529	3.364	3.19	3.326	3.629	3.365	5.524	5.679	4.007	3.274	3.98	2.587	5.263	4.793	3.315	5.093	3.073	2.976	3.208	2.873	2.528	2.931	2.62	3.136	4.576	4.573	4.573
	neg_5416	11-beta-Hydroxyandrosterone-3-glucuronide	metab_17055	5.681	6.191	5.979	5.871	5.877	6.092	5.857	5.78	5.985	6.07	5.937	6.199	6.013	5.844	6.072	6.066	5.497	5.795	5.253	6.184	6.128	5.704	5.47	5.747	5.855	5.734	5.579	6.179	5.713	6.022	5.625	5.73	5.924	5.925	5.929
	neg_7733	Clofibrate	metab_17068	5.151	4.374	5.245	4.959	5.339	5.158	5.152	5.041	4.96	4.982	5.715	4.572	5.084	5.146	4.936	5.037	6.242	6.213	6.118	5.45	5.562	6.061	6.282	6.197	6.165	6.199	6.138	6.074	6.209	6.098	6.223	5.86	5.904	5.894	5.894
	neg_2100	Epimelibiose	metab_17076	3.967	3.998	3.146	4.226	4.451	4.531	3.929	6.167	3.608	3.941	3.511	4.126	3.936	3.955	4.073	3.77	3.762	3.517	3.72	3.176	3.698	3.189	3.927	4.651	3.894	3.716	3.19	3.975	3.709	3.18	3.671	3.152	4.79	4.797	4.788
	neg_3429	P-Coumaric Acid	metab_17097	4.775	4.895	4.841	4.598	4.765	4.918	4.774	4.942	5.101	4.924	4.773	5.032	4.83	4.923	4.848	4.881	4.771	4.765	4.742	4.891	4.947	4.87	4.737	4.752	4.822	4.696	4.705	4.936	4.648	4.743	4.725	4.804	4.856	4.849	4.85

## Sheet: Table S4
		Table S4 S3 Differential metabolite information (AHLR_VS_ASLR)
AHLR_VS_ASLR	ID	Metabolite	Metab ID	d1_1	d1_2	d1_3	d1_4	d1_5	d1_6	d1_7	d1_8	d2_1	d2_2	d2_3	d2_4	d2_5	d2_6	d2_7	d2_8	d3_1	d3_2	d3_3	d3_4	d3_5	d3_6	d3_7	d3_8	d4_1	d4_2	d4_3	d4_4	d4_5	d4_6	d4_7	d4_8	QC01	QC02	QC03
	pos_1028	Acetolein	metab_32	6.07	6.263	6.152	6.147	6.154	6.108	6.2	6.187	6.156	6.228	6.24	6.271	6.224	6.217	6.128	6.13	6.071	6.034	5.962	6.03	4.637	5.758	5.233	5.798	6.082	6.161	6.134	6.06	6.221	6.133	6.046	6.149	5.948	5.939	5.974
	pos_1051	PA(TXB2/2:0)	metab_58	7.073	6.86	7.395	7.335	6.744	7.514	7.016	7.151	7.044	7.564	7	7.026	7.167	7.135	6.641	6.434	7.023	6.913	6.933	6.945	6.315	6.859	6.471	6.534	7.156	7.34	7.378	7.014	6.811	7	7.153	6.943	7.042	7.064	7.063
	pos_1103	Mupirocin	metab_115	6.204	6.67	6.42	5.897	5.816	6.741	6.093	5.749	6.162	6.443	6.218	6.858	6.37	6.287	5.882	5.716	5.586	6.016	5.706	6.444	5.185	5.831	5.175	5.406	5.86	5.867	5.951	6.509	5.753	6.143	5.811	6.079	6.084	6.108	6.107
	pos_1159	LysoPE(P-18:1(9Z)/0:0)	metab_176	6.379	6.041	5.149	5.651	5.184	6.133	4.899	4.502	5.537	6.187	5.179	5.944	4.605	5.495	6.23	6.457	5.851	6.184	6.555	5.952	6.164	6.085	6.023	6.006	5.517	4.746	4.649	5.981	4.891	4.691	5.498	6.059	6.073	5.995	6.066
	pos_1190	Ganolucidic acid D	metab_211	5.758	6.201	6.214	5.965	5.937	5.98	6.025	6.12	6.312	5.744	6.467	6.253	6.09	6.022	6.031	5.934	6.272	6.593	6.3	6.72	6.584	6.543	6.51	6.34	6.606	6.678	6.573	6.798	6.741	6.781	6.61	6.519	6.42	6.434	6.433
	pos_1202	[6]-Gingerdiol 3,5-diacetate	metab_225	5.77	6.269	5.828	5.677	5.968	5.74	5.91	5.493	5.79	5.511	6.051	6.183	5.68	5.844	5.553	5.79	5.104	5.064	5.222	5.389	5.591	4.9	5.425	5.355	5.018	4.996	5.322	4.994	5.253	5.186	5.302	5.32	5.575	5.571	5.582
	pos_1241	LysoPA(O-18:0/0:0)	metab_267	4.302	5.163	4.762	4.48	4.596	4.749	4.441	4.573	4.393	3.623	5.697	4.948	4.332	4.738	4.405	4.679	5.893	5.999	5.85	6.14	6.024	5.966	5.981	5.755	6.064	5.847	6.206	6.109	6.143	6.154	6	5.904	5.708	5.713	5.712
	pos_1244	2,3-dinor Prostaglandin E1	metab_270	7.333	7.323	7.459	7.473	7.384	7.414	7.401	7.415	7.542	7.34	7.326	7.332	7.299	7.382	7.299	7.321	7.23	7.125	7.181	7.125	7.09	7.228	7.348	7.185	7.186	7.241	7.364	7.182	7.319	7.255	7.196	7.179	7.342	7.333	7.333
	pos_1266	17-phenyl trinor Prostaglandin E2 serinol amide	metab_293	4.886	5.182	5.228	4.133	4.778	4.962	4.774	4.82	5.693	5.898	5.44	4.872	4.556	4.607	4.446	4.409	5.661	5.683	5.74	5.641	5.228	5.568	5.556	5.436	5.427	7.441	5.682	5.674	5.726	5.787	5.816	5.35	5.992	5.988	5.996
	pos_1269	2-Methyl-3-(2-pentenyl)-2-cyclopenten-1-one	metab_296	5.555	5.267	5.619	5.771	5.515	5.941	5.642	5.801	5.933	5.865	5.282	5.385	5.568	5.723	5.607	5.57	5.462	5.303	5.332	5.292	5.389	5.433	5.608	5.479	5.705	5.517	5.601	5.165	5.574	5.171	5.406	5.357	5.547	5.566	5.565
	pos_1278	Omega-Carboxy-trinor-leukotriene B4	metab_306	4.56	4.694	4.642	5.601	4.809	5.089	4.849	5.47	5.108	4.525	4.357	5.02	4.712	4.59	4.684	4.4	3.889	3.946	4.017	4.078	3.951	4.013	4.206	4.667	4.122	4.977	4.14	4.02	4.103	3.981	4.157	4.055	4.636	4.619	4.618
	pos_1284	LEVULINIC ACID, 3-BENZYLIDENYL-	metab_313	5.423	4.872	5.751	5.818	5.265	5.116	5.509	5.692	5.93	5.279	4.793	5.064	5.653	5.395	5.508	5.417	5.102	4.884	5.175	4.8	5.003	5.066	5.281	5.098	5.107	5.242	4.751	4.402	5.225	4.74	5.122	5.111	5.351	5.337	5.337
	pos_1299	9-(4-Fluoro-3-(hydroxymethyl)butyl)guanine	metab_329	5.791	5.857	6.121	5.853	5.759	5.877	5.839	5.755	5.803	5.858	6.028	5.917	5.828	5.959	5.858	5.9	6.102	6.099	6.09	6.043	6.121	6.13	6.199	6.103	6.139	6.226	6.19	6.01	6.077	6.13	6.114	5.995	6.133	6.129	6.124
	pos_13	Arginylasparagine	metab_330	5.42	5.573	5.594	6.781	5.486	5.768	6.141	6.264	6.71	5.446	5.641	5.699	6.055	6.389	5.646	5.906	5.465	5.298	5.44	5.463	5.433	5.316	5.387	5.735	5.25	5.445	5.454	5.247	5.424	5.333	5.518	5.35	5.907	5.895	5.894
	pos_1343	N-Acetyl-b-D-galactosamine	metab_379	5.899	5.578	5.411	6.375	5.925	6.255	6.39	6.347	6.316	5.965	5.573	5.806	6.188	6.496	5.779	5.973	5.522	5.436	5.604	5.458	5.505	5.603	5.505	5.726	5.812	5.546	5.853	5.297	5.694	5.463	5.752	5.405	5.917	5.917	5.916
	pos_140	Cytarabine	metab_439	5.717	6.236	6.06	6.218	5.472	6.052	5.318	5.897	6.209	5.879	4.479	5.637	5.83	6.364	5.369	5.728	5.326	5.536	5.608	5.654	5.024	5.272	5.251	4.904	6.006	4.614	5.947	5.511	5.587	5.555	5.863	5.394	5.776	5.794	5.79
	pos_1448	7,8-Dihydro-2'-deoxyguanosine	metab_490	7.279	6.73	6.999	6.757	6.333	7.25	6.178	6.352	7.255	7.141	5.914	7.223	6.672	6.321	6.65	6.78	6.449	6.139	6.674	6.532	6.119	5.818	5.932	5.917	6.478	5.951	6.943	6.638	6.344	6.468	6.915	6.453	6.762	6.758	6.755
	pos_1476	(1aalpha,2beta,3alpha,11calpha)-1a,2,3,11c-Tetrahydro-6,11-dimethylbenzo[6,7]phenanthro[3,4-b]oxirene-2,3-diol	metab_520	5.37	5.479	5.481	6.029	5.301	6.149	5.673	5.503	5.105	5.183	6.829	5.383	5.251	5.757	5.105	5.185	5.7	5.539	6.19	5.737	6.312	6.334	6.522	7.599	5.963	5.766	6.11	5.816	6.198	6.997	6.572	5.77	6.394	6.392	6.391
	pos_1537	4-Hydroxyisovaleric acid	metab_588	5.952	6.104	6.461	6.103	5.985	6.408	5.918	5.75	7.691	6.246	6.021	6.861	5.995	6.118	6.045	6.088	5.713	5.99	5.509	5.782	5.745	5.668	5.482	5.725	6.174	5.814	5.494	7.316	5.591	5.758	5.634	6.017	6.093	6.095	6.088
	pos_155	11-Hydroxy-9-tridecenoic acid	metab_601	5.693	5.248	5.584	4.969	5.67	5.407	5.543	5.118	5.372	5.52	6.33	5.326	5.448	4.981	5.414	5.448	6.538	6.621	6.66	6.224	6.408	6.572	6.82	6.586	6.555	6.74	6.236	5.862	6.782	6.389	6.66	6.471	6.387	6.377	6.377
	pos_1562	Isoachifolidiene	metab_614	5.306	4.823	5.517	3.74	4.22	5.188	4.134	4.51	4.947	5.22	5.201	4.134	4.136	4.84	6.452	6.323	5.764	5.373	5.528	5.194	6.028	5.684	5.433	5.927	5.958	5.675	6.09	4.758	5.601	5.189	5.541	5.132	5.592	5.62	5.62
	pos_157	1,2,3,4-Tetrahydroisoquinoline-3-carboxylic acid	metab_621	4.712	4.604	4.998	4.48	4.52	4.342	4.483	4.569	4.697	4.535	5.814	4.418	4.518	4.513	4.547	4.527	5.469	5.065	5.672	4.983	5.571	5.584	5.443	5.909	5.849	5.481	5.993	4.625	5.333	5.017	5.674	5.103	5.405	5.41	5.41
	pos_1578	(+)-Galeon	metab_630	5.803	5.518	5.39	6.116	5.74	6.004	6.36	6.564	6.299	5.559	5.019	5.991	6.368	6.016	6.244	5.835	5.418	5.065	5.265	5.159	4.886	4.791	4.911	4.637	5.041	4.461	5.33	4.869	5.038	4.914	5.15	5.145	5.745	5.741	5.74
	pos_1581	Serine, 3-(3,4-dihydroxyphenyl)-	metab_634	5.205	5.193	5.052	5.411	5.438	5.277	5.409	5.539	5.511	4.956	5.21	5.361	5.441	5.413	5.315	5.314	5.01	5.118	4.999	5.148	4.983	5.017	5.139	4.76	5.12	4.906	5.155	5.22	5.067	5.162	4.984	5.016	5.208	5.206	5.201
	pos_1589	2-Phenylaminoadenosine	metab_641	4.829	5.053	4.907	4.763	4.824	4.521	4.945	4.548	4.564	4.722	5.665	4.856	4.573	4.859	4.778	4.468	5.987	5.966	6.159	5.852	5.823	5.796	5.958	5.895	5.813	6.163	5.858	5.96	6.04	5.886	5.928	5.715	5.654	5.65	5.669
	pos_1597	Vanilloylglycine	metab_649	4.074	4.35	4.236	4.417	4.391	4.198	4.402	4.343	4.219	3.918	4.084	4.093	4.398	4.01	3.681	4.116	4.703	4.749	4.688	5.186	4.852	4.729	4.396	4.012	4.072	4.399	4.48	4.652	4.643	4.94	4.52	4.641	4.402	4.398	4.423
	pos_1611	3-[[(2S)-2,4-Dihydroxy-3,3-dimethylbutanoyl]amino]propanoic acid	metab_666	5.85	6.076	5.912	5.708	5.859	5.723	5.8	5.633	5.73	5.811	5.8	5.993	5.711	5.773	5.639	5.808	5.636	5.53	5.575	5.606	5.544	5.584	5.476	5.469	5.567	5.412	5.739	5.519	5.419	5.436	5.671	5.614	5.696	5.692	5.682
	pos_163	Crocin 3	metab_684	6.4	7.051	6.55	5.21	6.993	6.617	6.494	5.198	6.49	6.559	7.503	7.025	6.725	5.62	6.793	6.719	7.099	7.128	7.031	7.517	7.31	7.526	7.405	6.834	6.451	6.866	7.048	7.45	7.763	7.458	6.854	7.354	7.139	7.141	7.141
	pos_1632	Diethylstilbestrol	metab_687	5.541	5.758	5.576	5.454	5.599	5.414	5.62	5.499	5.576	5.318	5.49	5.602	5.508	5.512	5.317	5.421	5.235	5.244	5.21	5.293	5.196	5.262	5.241	5.132	5.229	5.168	5.356	5.241	5.317	5.147	5.2	5.334	5.415	5.408	5.408
	pos_1639	Desnitro-Imidacloprid	metab_694	5.036	4.696	4.993	5.249	4.97	4.916	4.66	4.594	5.19	4.947	5.313	4.824	5.035	5.181	4.556	4.542	5.863	5.823	5.799	5.772	5.723	5.73	5.764	5.638	5.805	5.701	5.797	5.72	5.862	5.748	5.745	5.732	5.598	5.587	5.586
	pos_1647	Phenylalanyl-Alanine	metab_703	5.503	5.181	5.054	5.518	5.132	5.661	5.687	5.722	5.537	5.441	5.007	5.059	5.768	5.017	5.638	5.458	4.851	4.904	4.807	4.749	4.787	4.956	4.926	4.985	4.958	5.281	4.896	4.723	5.202	5.226	4.714	4.86	5.288	5.282	5.28
	pos_1689	N-(N-(3-Carboxyoxirane-2-carbonyl)leucyl)isoamylamine	metab_748	6.169	6.462	6.134	5.634	6.048	6.007	6.09	5.655	5.8	5.966	6.177	6.313	6.005	5.93	4.977	6.083	5.18	4.958	5.155	5.166	4.926	5.206	5.616	5.757	4.913	4.914	5.204	4.945	5.734	5.379	5.825	5.448	5.827	5.816	5.823
	pos_175	9-Methoxycarbonyldec-9-Enoic Acid	metab_816	6.443	6.395	6.494	6.303	6.446	6.466	6.477	6.273	6.433	6.429	6.297	6.302	6.36	6.443	6.321	6.309	6.205	6.062	6.121	6.04	6.076	6.155	6.23	6.073	6.145	6.107	6.188	5.974	6.147	6.096	6.174	6.137	6.309	6.299	6.298
	pos_1764	N6-[2-(4-Aminophenyl)ethyl]adenosine	metab_831	4.483	4.686	5.149	4.716	4.81	4.928	4.688	4.596	4.832	4.965	5.87	4.46	4.571	4.759	4.364	4.167	6.377	6.18	6.331	5.995	6.051	6.203	6.325	6.13	6.346	6.305	6.581	6.14	6.296	6.076	6.215	6.089	5.954	5.941	5.948
	pos_178	Vanilloside	metab_848	3.49	3.427	2.223	5.192	3.472	3.658	4.598	5.416	5.684	2.188	2.232	3.859	4.512	5.219	3.628	3.863	2.87	3.841	2.89	2.985	3.177	3.102	3.732	4.093	2.848	3.886	3.146	3.608	3.034	3.207	3.22	2.678	4.033	3.894	3.919
	pos_192	5-(6-hydroxy-6-methyloctyl)furan-2(5H)-one	metab_996	5.902	6.339	6.038	5.893	6.02	5.923	5.957	5.883	6.022	5.903	6.046	6.021	5.853	5.92	5.86	5.975	6.18	6.129	6.326	6.34	6.206	6.082	6.316	6.105	6.245	6.155	6.306	6.009	6.157	6.218	6.11	6.32	6.158	6.145	6.144
	pos_194	3',5'-Cyclic AMP	metab_1014	7.124	6.047	6.301	7.452	6.167	7.047	6.341	6.8	6.283	6.542	6.947	7.204	6.616	7.32	6.449	6.712	6.271	5.93	5.277	6.41	5.207	6.109	5.061	6.463	6.517	6.765	5.943	6.517	6.181	6.237	6.867	6.352	6.709	6.708	6.704
	pos_195	7C-aglycone	metab_1024	6.697	5.906	7.08	7.138	6.55	6.287	6.792	6.978	7.249	6.54	5.781	6.247	6.956	6.637	6.802	6.697	6.379	6.252	6.446	5.883	6.248	6.318	6.538	6.374	6.341	6.49	5.817	5.379	6.484	5.823	6.39	6.331	6.636	6.626	6.625
	pos_196	1,11-Undecanedicarboxylic acid	metab_1032	5.44	6.549	5.815	5.8	5.778	5.54	5.488	5.448	5.474	5.45	5.592	6.019	5.305	5.722	5.445	5.644	5.689	5.76	6.312	6.466	6.243	5.616	5.944	5.863	5.665	5.579	5.999	5.634	5.704	6.24	5.543	6.452	5.964	5.953	5.959
	pos_200	N-(2-propan-2-yl-[1,2,4]triazolo[1,5-a]pyridin-8-yl)cyclopropanecarboxamide	metab_1072	6.026	5.271	5.909	6.092	5.924	5.996	6.008	5.993	6.082	5.969	5.874	5.875	5.997	5.878	5.871	5.885	5.69	5.594	5.539	5.173	5.518	5.6	5.744	5.641	5.809	5.796	5.71	5.461	5.792	5.629	5.748	5.578	5.842	5.824	5.823
	pos_2041	FAPy-adenine	metab_1116	7.628	7.817	7.199	7.393	7.23	7.652	7.436	7.384	7.126	7.393	7.34	7.482	7.429	7.656	7.383	7.401	7.184	6.753	7.409	7.04	6.841	6.41	6.837	7.145	6.697	7.203	6.908	6.633	7.126	7.101	7.058	6.851	7.288	7.291	7.29
	pos_208	Furanodienone	metab_1151	4.751	4.976	4.836	4.811	4.816	4.758	4.822	4.762	4.83	4.736	4.63	4.877	4.64	4.801	4.833	4.852	5.701	6.07	5.383	5.414	5.376	5.615	5.575	5.188	6.185	5.874	6.029	5.193	6.136	5.761	5.594	5.573	5.554	5.532	5.532
	pos_2091	Dihydromaleimide beta-D-glucoside	metab_1162	5.064	5.079	5.281	4.982	5.068	4.946	5.086	4.963	5.073	4.775	5.663	4.878	4.893	5.175	4.956	4.981	5.514	5.4	5.365	5.688	5.692	5.748	5.715	5.479	5.442	5.554	5.945	5.667	5.884	5.842	5.705	5.491	5.53	5.53	5.526
	pos_211	Bisacurone epoxide	metab_1183	6.589	6.592	6.669	6.645	6.622	6.594	6.614	6.576	6.713	6.533	6.531	6.58	6.528	6.568	6.535	6.585	6.448	6.372	6.363	6.369	6.31	6.428	6.548	6.38	6.454	6.397	6.589	6.455	6.522	6.456	6.426	6.467	6.569	6.56	6.558
	pos_2123	3,4-Dihydroxyhydrocinnamic acid	metab_1197	5.192	5.566	5.262	5.216	5.264	5.204	5.215	5.108	5.326	5.183	5.366	5.221	5.141	5.281	5.092	5.224	5.554	5.589	5.604	5.621	5.534	5.516	5.463	5.353	5.405	5.518	5.69	5.512	5.59	5.592	5.56	5.511	5.488	5.484	5.472
	pos_2125	Cbhcy	metab_1199	5.128	4.921	5.272	4.648	4.876	5.189	4.905	4.921	4.969	4.85	4.941	4.779	4.844	5.473	4.745	4.983	4.687	4.625	4.608	4.851	4.711	4.785	4.566	4.307	4.514	4.595	4.992	4.631	4.903	4.876	4.871	4.931	4.866	4.862	4.844
	pos_2136	(5S,6R)-Methyl 5,6,7-trihydroxyheptanoate	metab_1211	4.937	5.324	4.96	4.476	4.998	5.005	4.902	4.281	4.583	4.809	5.024	4.956	4.676	4.792	4.28	4.845	4.733	4.546	4.489	4.715	4.443	4.351	4.393	3.667	4.432	4.381	4.686	4.646	4.525	4.606	4.693	4.682	4.814	4.786	4.785
	pos_2137	3-Hydroxybenzyl alcohol glucoside	metab_1212	3.992	3.302	4.068	6.144	3.288	3.569	4.185	4.006	4.404	3.073	4.938	3.904	4.278	4.064	3.745	2.577	5.216	5.077	5.49	5.284	5.446	5.224	5.051	5.451	5.312	5.26	5.472	4.88	5.557	5.366	5.497	5.258	5.209	5.185	5.204
	pos_2139	Sarmentosin	metab_1214	5.808	5.35	5.628	5.51	5.622	5.688	5.683	5.548	5.772	5.51	6.233	5.082	5.493	5.674	5.363	5.252	6.128	6	5.663	5.875	6.034	6.166	6.174	5.737	6.138	6.327	6.666	6.295	6.161	6.479	6.305	6.118	6.106	6.096	6.095
	pos_2157	Histidylhistidine	metab_1234	4.663	4.715	4.832	4.001	4.373	4.429	4.57	4.519	4.699	4.097	5.452	4.514	4.467	4.491	4.196	3.96	5.67	5.644	5.623	5.638	5.503	5.622	5.678	5.538	5.615	5.742	5.93	5.611	5.742	5.654	5.635	5.567	5.456	5.452	5.459
	pos_2167	Hydroxyphenylacetylglycine	metab_1244	5.241	5.507	5.359	5.241	5.298	5.186	5.373	5.282	5.324	5.134	5.235	5.26	5.323	5.487	5.301	5.418	4.796	4.834	5.016	5.129	5.108	5.064	5.09	4.567	4.792	5.02	5.095	4.936	5.247	5.07	4.962	4.93	5.239	5.218	5.234
	pos_2174	(Z)-2-Decene-4,6,8-triyn-1-ol	metab_1251	5.03	4.704	5.276	5.747	5.245	3.779	5.203	5.163	3.77	5.504	2.055	5.02	4.877	5.374	3.651	3.939	3.706	3.51	3.714	3.012	3.806	2.271	4.049	6.162	3.836	3.844	4.099	3.517	3.431	3.847	3.908	1.209	4.899	4.896	4.824
	pos_219	Cibaric acid	metab_1265	6.946	7.032	7.032	7.06	6.989	7.011	6.973	6.962	7.089	6.921	6.89	7.011	6.918	7.01	6.957	6.933	6.776	6.7	6.743	6.74	6.735	6.753	6.844	6.706	6.788	6.741	6.916	6.772	6.832	6.771	6.74	6.757	6.91	6.901	6.9
	pos_2202	2-Methylhexanoic acid	metab_1278	5.777	5.896	5.767	5.785	5.771	5.802	5.829	5.721	5.728	5.798	5.669	5.783	5.741	5.857	5.671	5.702	5.435	5.358	5.34	5.3	5.252	5.372	5.406	5.281	5.357	5.368	5.388	5.257	5.373	5.342	5.332	5.363	5.624	5.62	5.591
	pos_2214	(E)-3-(2,3-Dihydroxyphenyl)-2-propenoic acid	metab_1289	5.856	6.168	5.92	5.95	5.935	5.833	6.033	6.02	6.245	5.729	5.849	5.865	5.917	5.972	5.992	5.98	5.559	5.579	5.591	5.726	5.62	5.691	5.664	5.666	5.532	5.642	5.742	5.57	5.722	5.69	5.682	5.608	5.816	5.807	5.806
	pos_2215	Neuraminic acid	metab_1290	4.63	4.905	4.696	4.884	4.883	4.698	5.065	4.992	4.893	4.572	4.954	4.678	4.977	5.056	4.769	4.948	5.091	5.113	5.164	5.166	5.158	5.13	5.425	5.351	5.197	5.392	5.314	5.107	5.381	5.2	5.438	5.25	5.164	5.174	5.159
	pos_2252	Imexon	metab_1328	5.427	4.952	5.119	5.584	4.667	5.246	4.439	4.649	5.236	5.491	4.087	5.131	4.797	5.059	4.842	4.997	4.694	4.455	4.604	4.694	4.238	4.551	4.1	4.13	5.009	4.149	5.167	4.56	4.67	4.63	5.246	4.732	4.945	4.959	4.959
	pos_2280	L-2-Amino-3-(4-aminophenyl)propanoic acid	metab_1358	5.908	6.091	5.916	6.005	6.035	6.103	6.093	5.93	5.954	6.083	5.716	5.958	5.924	6.025	5.965	5.917	5.326	5.356	5.26	5.289	5.177	5.239	5.301	5.131	5.084	5.159	5.226	5.277	5.135	5.177	5.12	5.324	5.749	5.749	5.748
	pos_2302	7-Methylhypoxanthine	metab_1381	4.118	3.084	4.02	4.406	3.516	4.329	3.876	3.477	4.592	4.384	3.086	4.047	4.03	4.14	5.919	5.956	4.63	4.068	4.233	3.848	5.619	5.099	3.992	5.356	4.265	3.999	4.373	3.798	4.069	4.016	4.123	3.669	4.919	4.915	4.925
	pos_2319	Taxiphyllin	metab_1396	4.753	5.07	5.151	4.969	5.129	5.014	5.119	4.864	5.018	4.732	5.29	5.02	4.936	5.245	4.989	4.72	5.782	5.884	5.768	5.668	5.521	5.695	5.666	5.517	5.894	5.737	5.906	6.109	5.713	5.727	5.854	5.673	5.491	5.504	5.503
	pos_2320	Sclareapinone	metab_1398	3.438	3.456	3.459	4.164	3.763	4.301	3.742	3.798	3.717	3.424	4.836	4.396	3.408	3.774	3.407	4.168	5.3	5.186	5.46	4.757	5.128	5.171	5.306	6.529	5.288	5.388	5.393	5.347	5.33	5.008	5.35	4.952	4.722	4.752	4.742
	pos_2334	Butyryl-L-carnitine	metab_1409	5.172	5.184	4.797	4.857	4.984	4.874	5.624	4.843	4.529	5.437	5.577	5.034	5.249	4.675	6.441	6.445	5.804	5.132	5.447	5.075	6.252	5.906	5.273	6.103	4.656	4.98	4.562	4.423	5.336	4.82	5.913	5.992	5.709	5.705	5.703
	pos_2339	Cefroxadine	metab_1414	5.685	4.698	5.442	4.818	4.983	6.128	5.115	5.085	4.28	4.905	3.823	4.117	4.943	5.654	5.177	5.39	5.205	5.053	5.072	4.147	4.577	4.998	3.983	4.311	5.262	3.771	4.94	4.582	3.798	3.772	4.545	4.911	5.149	5.175	5.174
	pos_234	3-Oxo-2-(2-entenyl)cyclopentaneoctanoic acid	metab_1415	7.343	7.175	7.553	7.586	7.258	7.383	7.438	7.564	7.631	7.45	7.229	7.342	7.316	7.435	7.226	7.21	7.1	7.08	7.191	7.087	6.939	7.398	7.238	7.242	7.277	7.212	7.288	7.077	7.225	7.188	7.2	7.159	7.35	7.338	7.337
	pos_2344	Ovalicin	metab_1420	4.019	4.678	4.617	4.349	4.073	3.783	4.134	4.865	4.055	3.975	4.685	3.768	4.285	3.787	3.816	3.774	5.023	5.656	5.024	5.418	5	4.966	5.082	4.975	4.945	4.897	5.25	5.142	5.123	5.128	5.082	5.033	4.84	4.811	4.835
	pos_2360	Bufexamac	metab_1438	5.225	4.999	5.243	5.485	5.247	5.413	5.398	5.45	5.365	5.175	5.113	5.312	5.317	4.592	5.361	5.187	5.429	4.784	4.975	4.91	4.851	5.09	5.262	4.998	5.166	5.207	5.158	4.604	5.094	5.012	5.139	5.276	5.218	5.21	5.209
	pos_2363	(3S,4S,6R,7S)-1,10-Bisaboladiene-3,4-diol	metab_1441	5.558	5.849	5.548	5.158	5.535	5.412	5.568	4.967	5.217	5.352	5.554	5.767	5.538	5.304	4.772	5.539	4.887	4.879	4.709	4.916	4.713	4.792	5.155	5.236	4.187	4.844	4.777	4.652	5.461	5.231	5.529	4.981	5.341	5.316	5.315
	pos_2364	(S)-Valerianine	metab_1442	5.229	5.192	5.14	5.164	5.213	5.359	5.331	5.272	5.034	5.247	5.322	5.061	5.172	5.326	5.207	5.173	5.735	5.667	5.7	5.618	5.523	5.597	5.707	5.547	5.636	5.599	5.713	5.57	5.736	5.595	5.709	5.572	5.523	5.524	5.519
	pos_2368	Histamine-betaxanthin	metab_1446	5.131	4.969	4.514	5.188	4.896	4.973	5.155	5.186	4.562	4.599	5.997	4.717	4.896	5.134	4.798	4.802	5.693	5.261	6.261	5.33	6.159	6.189	6.227	6.27	6.222	5.908	6.282	5.785	6.292	6.246	6.272	5.744	5.864	5.855	5.87
	pos_2370	Thiomorpholine 3-carboxylate	metab_1449	4.201	4.67	4.889	4.353	4.688	4.467	4.181	4.328	4.155	3.882	5.388	3.903	4.661	4.74	4.257	3.79	5.321	4.483	5.326	5.102	4.884	5.451	5.427	5.522	5.279	5.463	5.466	5.159	5.404	5.531	5.518	5.254	5.152	5.157	5.148
	pos_2402	Indoxyl-beta-D-glucoside	metab_1481	5.488	5.603	5.613	5.297	5.523	5.488	5.51	5.272	5.468	5.492	5.972	5.474	5.397	5.555	5.447	5.434	6.128	6.078	6.103	6.171	6.041	6.098	6.205	6.071	6.12	6.11	6.333	6.111	6.275	6.149	6.13	6.073	5.952	5.948	5.943
	pos_2421	4-Hydroxyhexanoycarnitine	metab_1501	3.888	4.141	3.329	3.684	3.801	3.658	3.444	3.267	3.658	3.725	3.989	3.914	3.995	3.538	5.163	5.333	3.297	3.256	3.649	3.252	4.908	4.408	3.284	4.715	3.284	3.276	3.329	3.152	3.303	3.278	3.303	3.274	4.169	4.233	4.097
	pos_2430	1'-Hydroxybufuralol	metab_1510	4.82	3.905	4.536	5.547	4.279	4.636	2.706	4.702	2.713	3.468	4.615	3.496	3.614	2.712	2.982	2.699	4.441	2.635	3.483	3.315	2.62	3.986	4.183	4.625	2.663	2.656	3.634	2.532	2.683	2.657	3.491	2.654	4.279	4.276	4.245
	pos_2432	N-Acetyl-L-glutamate 5-semialdehyde	metab_1512	3.518	3.803	4.35	3.862	3.653	4.14	3.548	3.879	4.272	3.504	5.054	3.544	3.846	3.734	3.878	3.605	5.001	4.934	4.926	4.913	5.054	5.008	5.169	4.966	5.065	4.972	5.287	5.064	5.353	5.066	5.016	4.908	4.871	4.894	4.877
	pos_2445	3-(Cyclohexylamino)-2-hydroxy-1-propanesulfonic acid	metab_1524	2.417	2.435	3.865	3.308	2.415	2.437	2.435	2.375	2.442	2.403	4.514	2.422	2.489	2.441	2.386	3.439	5.01	5.029	4.985	5.067	4.959	4.952	4.982	4.947	4.977	4.984	5.011	4.315	5.073	5.068	5.008	4.951	4.728	4.708	4.707
	pos_2446	Tuliposide A	metab_1525	5.01	4.662	5.661	5.704	4.59	4.464	4.832	4.5	6.216	4.737	4.113	5.383	4.734	5.318	5.004	4.915	4.399	4.595	4.378	4.829	4.645	4.564	4.228	4.458	4.809	3.756	5.226	5.056	4.501	4.433	4.51	4.383	5.096	5.092	5.084
	pos_2453	Senecionine N-oxide	metab_1532	5.281	5.53	5.299	4.976	5.427	5.289	5.35	4.719	5.287	5.36	5.635	5.493	5.349	5.3	4.983	5.413	5.653	5.758	5.532	5.826	5.568	5.543	5.536	5.229	5.457	5.699	5.734	5.753	5.702	5.826	5.813	5.624	5.565	5.559	5.558
	pos_246	Fluocortolone Pivalate	metab_1539	5.703	5.765	5.885	6.091	5.758	5.891	5.82	5.494	6.109	5.521	5.398	5.932	5.929	6.343	5.632	5.627	4.878	4.684	4.943	4.881	4.87	4.809	4.898	4.831	5.01	4.788	5.129	4.789	5.128	5.269	5.004	5.074	5.436	5.435	5.431
	pos_2463	Valylhydroxyproline	metab_1543	5.144	5.304	5.199	5.148	5.344	5.059	5.244	5.095	5.149	5.195	5.414	5.206	5.179	5.191	5.384	5.481	5.566	5.372	5.535	5.418	5.443	5.537	5.638	5.437	5.248	5.402	5.486	5.006	5.62	5.421	5.52	5.555	5.434	5.425	5.424
	pos_2471	5-Methoxyindoleacetate	metab_1552	4.545	4.742	4.821	4.475	4.69	4.635	4.679	4.475	4.798	4.486	4.785	4.462	4.683	4.785	4.857	4.71	5.123	5.066	5.183	5.166	5.036	5.033	5.137	5.215	5.085	5.115	5.342	5.196	5.272	5.165	5.234	5.158	4.998	4.994	5
	pos_2485	12-Hydroxyheptadeca-5,8,10-trienoic acid	metab_1567	5.471	5.683	5.425	4.968	5.444	5.315	5.405	4.958	5.089	5.268	5.537	5.474	5.326	5.231	4.651	5.28	4.975	4.871	4.801	5.026	4.763	4.829	4.921	4.722	4.623	4.987	4.929	4.873	4.932	4.99	4.875	4.968	5.147	5.143	5.152
	pos_249	Thymyl acetate	metab_1571	5.615	5.348	5.655	5.845	5.56	6.007	5.669	5.771	5.994	5.924	5.342	5.445	5.598	5.765	5.648	5.596	5.474	5.32	5.364	5.336	5.428	5.436	5.619	5.475	5.745	5.584	5.646	5.211	5.606	5.183	5.421	5.361	5.599	5.601	5.594
	pos_253	Tetradeca-7,9,11-trienedioylcarnitine	metab_1614	4.792	4.74	5.063	4.465	5.26	4.73	4.916	4.78	4.706	4.151	5.288	4.598	4.587	4.737	4.646	4.673	5.346	5.261	5.36	5.405	5.254	5.361	5.572	5.733	5.333	5.664	5.191	5.382	5.275	5.518	5.297	4.948	5.218	5.219	5.218
	pos_2533	(R)-2-(4-(Tert-butoxycarbonyl)morpholin-3-yl)acetic acid	metab_1618	4.413	3.893	4.62	3.758	4.205	4.115	4.081	3.976	4.57	4.077	5.554	3.963	4.175	4.36	4.325	3.776	5.836	5.775	5.628	5.758	5.7	5.717	5.896	5.709	5.819	5.721	6.142	5.799	5.878	5.766	5.703	5.747	5.491	5.501	5.486
	pos_2535	Glycyl-tyrosyl-glycine	metab_1620	4.72	5.37	5.105	4.676	4.964	4.319	4.715	4.257	4.678	4.818	5.214	5.111	4.268	5.146	4.892	5.132	5.192	5.336	5.143	5.528	5.377	5.312	5.231	4.95	4.928	4.905	5.387	5.547	5.391	5.519	5.013	5.378	4.959	4.813	4.956
	pos_2544	L-DOPA n-Butyl Ester	metab_1629	5.949	6.208	5.792	4.959	5.858	5.74	5.914	4.646	5.273	5.65	5.916	6.058	5.666	5.508	3.722	5.641	5.342	5.309	4.849	5.373	4.82	5.06	4.889	4.991	4.058	4.341	4.988	4.843	4.783	5.065	4.979	5.316	5.49	5.504	5.485
	pos_2551	4-Fluoro-L-phenylalanine	metab_1635	4.974	4.653	5.069	4.794	4.654	4.826	5.056	5.242	4.978	4.9	5.804	4.329	5.062	4.936	5.047	5.037	6.191	6.093	6.193	6.112	6.131	6.137	6.245	6.208	6.119	6.22	6.296	5.76	6.357	6.093	6.355	5.986	5.931	5.941	5.94
	pos_2583	7-Methyl-2'-deoxyguanosine-3'-monophosphate	metab_1663	4.12	3.629	4.637	3.603	4.503	3.631	4.08	4.069	4.153	3.597	5.867	3.763	3.606	3.717	3.58	3.622	5.675	5.709	5.736	5.731	6.048	6.111	5.656	5.986	5.557	6.258	5.997	5.691	5.909	6.122	5.987	5.67	5.714	5.736	5.735
	pos_2586	L-Cystathionine	metab_1665	4.446	4.607	4.411	4.523	4.588	4.24	4.295	4.229	4.66	4.328	5.052	4.253	4.037	4.572	4.332	3.931	5.25	5.21	5.233	5.257	5.248	5.121	5.318	5.002	4.966	5.214	5.201	5.095	5.364	5.292	5.289	5.245	5.072	5.068	5.061
	pos_2592	L-Threo-3-Phenylserine	metab_1671	5.259	4.951	5.307	4.608	4.859	4.685	4.893	4.541	4.865	4.726	4.606	5.087	5.197	4.537	4.116	5.411	3.937	3.313	3.181	3.319	3.115	3.199	3.832	4.063	3.159	3.151	3.76	3.612	3.853	3.153	3.178	3.149	4.47	4.471	4.465
	pos_2594	Globo-H	metab_1673	5.329	5.018	5.365	5.225	5.187	5.548	5.495	5.173	4.842	5.362	5.359	4.865	4.995	5.437	4.906	4.96	5.864	5.749	5.905	5.726	5.576	5.641	5.78	5.663	5.794	5.777	5.976	5.506	5.721	5.71	5.913	5.694	5.593	5.595	5.594
	pos_2605	Marasmone	metab_1684	4.03	4.11	4.412	5.096	4.185	4.145	4.143	4.338	4.171	3.76	4.158	4.257	3.759	4.167	4.428	4.208	3.88	3.429	3.793	4.19	4.372	3.475	4.092	3.971	3.577	3.529	4.215	3.517	3.545	4.19	3.96	4.14	4.195	4.147	4.085
	pos_2618	Epinephrine	metab_1698	5.338	5.534	5.334	5.344	5.38	5.322	5.403	5.324	5.452	5.342	5.267	5.333	5.283	5.328	5.352	5.331	5.141	5.166	5.129	5.178	5.109	5.141	5.198	5.015	5.123	5.137	5.202	5.175	5.219	5.148	5.163	5.139	5.278	5.264	5.263
	pos_262	CGMP	metab_1700	6.735	5.827	5.963	7.254	5.963	6.787	6.032	6.667	6.238	6.325	6.539	6.831	6.412	7.135	6.661	6.518	5.961	5.527	5.035	5.921	4.989	5.924	5.084	6.229	6.452	6.435	6.033	5.923	6.188	5.956	6.574	6.043	6.479	6.49	6.476
	pos_2627	2-ethyl-N-[[2-(4-methoxyphenyl)pyridin-3-yl]methyl]benzenesulfonamide	metab_1708	3.671	3.674	4.402	3.603	3.994	3.571	4.564	4.042	4.359	3.537	5.336	4.138	3.52	3.674	3.52	3.686	5.228	5.285	5.078	5.191	5.304	5.348	5.483	5.199	5.327	5.2	5.635	5.291	5.711	5.452	5.267	5.07	5.119	5.11	5.109
	pos_2637	DG(8:0/8:0/0:0)	metab_1718	6.049	5.481	5.479	5.624	5.878	5.858	5.889	5.63	4.934	5.775	5.822	5.923	5.762	5.625	5.628	5.703	5.095	5.048	4.925	5.246	5.017	5.047	4.844	5.096	4.589	5.229	5.287	4.454	4.915	5.114	4.884	5.198	5.528	5.529	5.528
	pos_2641	(Z)-N-Coumaroyl-5-hydroxyanthranilic acid	metab_1723	4.463	4.497	4.675	3.978	4.458	4.432	3.616	3.884	4.47	4.389	5.195	4.13	3.541	4.527	4.336	4.236	5.606	5.653	5.582	5.616	5.511	5.48	5.409	5.536	5.648	5.609	5.607	5.613	5.607	5.63	5.616	5.5	5.308	5.302	5.315
	pos_2648	Biocytin	metab_1730	6.304	5.45	6.013	6.504	5.768	6.56	6.478	6.884	4.57	6.512	3.452	5.605	6.427	6.33	6.223	6.095	5.139	4.393	5.88	5.145	5.022	5.223	5.848	6.797	5.061	4.998	5.695	4.019	5.682	5.239	6.534	4.828	6.13	6.136	6.119
	pos_265	P-Tolualdehyde	metab_1732	6.418	6.126	6.377	6.156	6.11	6.417	6.508	6.632	6.822	6.568	6.526	6.278	6.47	5.792	6.678	6.578	7.093	6.048	6.994	6.795	7.149	6.827	7.154	7.123	6.165	6.365	7.207	6.308	7.177	6.73	6.962	6.751	6.792	6.792	6.791
	pos_2672	1-[Ethyl-(6-hydrazinylpyridazin-3-yl)amino]propan-2-ol	metab_1756	5.199	4.493	4.576	5.399	4.679	5.27	5.089	5.225	4.409	4.378	4.494	4.49	4.714	5.094	4.777	4.888	4.795	4.654	4.777	4.232	4.5	4.715	4.85	4.952	4.625	4.248	4.667	4.169	4.577	4.201	4.927	4.411	4.888	4.884	4.87
	pos_2676	Phenylalanylhydroxyproline	metab_1760	5.437	5.538	5.563	5.496	5.494	5.381	5.476	5.461	5.553	5.433	5.77	5.402	5.403	5.467	5.4	5.481	6.084	5.987	6.038	6.01	5.959	5.947	6.141	6.035	5.921	6.027	6.068	5.654	6.136	5.97	6.116	5.964	5.913	5.902	5.901
	pos_268	13-L-Hydroperoxylinoleic acid	metab_1764	6.665	6.455	6.878	7.023	6.593	6.716	6.747	6.823	7.122	6.698	6.548	6.709	6.729	6.747	6.55	6.436	6.386	6.305	6.498	6.344	5.99	6.725	6.441	6.467	6.569	6.532	6.488	6.367	6.438	6.461	6.424	6.466	6.624	6.635	6.619
	pos_2698	1-O-Pentylglycerol	metab_1783	4.605	5.045	4.791	4.9	4.663	4.672	4.901	4.469	4.908	4.807	4.61	4.803	4.471	4.618	4.58	4.749	4.306	4.27	4.329	4.389	4.192	4.107	3.927	3.985	4.167	4.149	4.809	3.994	4.19	4.274	4.232	4.449	4.659	4.656	4.641
	pos_2705	Voxelotor	metab_1790	5.986	5.632	5.822	6.475	5.747	6.272	6.164	6.452	5.968	6.127	6.176	5.579	5.645	6.36	5.558	5.642	6.876	6.441	6.752	6.424	6.389	6.314	6.881	6.827	6.649	6.848	6.817	6.321	6.676	6.651	6.839	6.517	6.476	6.497	6.495
	pos_2709	Bisoprolol	metab_1794	4.54	4.658	4.613	4.707	4.864	4.881	4.556	4.412	4.279	4.685	4.631	4.591	4.698	4.761	4.732	4.837	4.984	4.87	5.026	5.003	5.152	4.891	4.898	5.043	4.9	4.864	5.162	4.621	5.081	4.852	4.95	4.84	4.905	4.881	4.881
	pos_2712	(6E,8R,10Z)-8-hydroxy-3-oxohexadecadienoic acid	metab_1798	5.267	5.285	5.449	5.138	5.382	5.2	5.231	5.123	5.199	5.166	5.99	5.088	5.121	5.272	5.045	5.139	6.442	6.322	6.391	6.332	6.276	6.317	6.492	6.445	6.373	6.47	6.468	5.935	6.513	6.356	6.469	6.298	6.216	6.209	6.208
	pos_2716	19-Hydroxydeacetylnomilinic acid 17-beta-D-glucopyranoside	metab_1802	4.653	5.319	5.043	4	5.737	5.514	4.566	3.924	4.528	5.51	6.518	5.255	5.782	3.99	5.702	4.602	6.39	6.546	6.338	6.623	6.253	6.661	6.52	6.026	5.673	6.158	6.317	6.376	6.769	6.634	6.2	6.668	6.182	6.188	6.187
	pos_2722	Ichangin 4-glucoside	metab_1809	5.689	3.984	5.553	3.653	4.788	5.791	5.408	3.619	3.92	5.736	4.53	4.184	4.449	5.669	3.63	4.348	6.542	6.448	6.666	6.169	5.978	5.697	5.856	5.846	6.773	6.058	6.889	5.741	6.129	5.91	6.722	5.873	5.909	5.923	5.922
	pos_2726	Mycarose	metab_1813	4.394	4.642	4.548	5.953	4.498	4.382	4.591	4.476	4.497	4.366	4.221	4.467	4.435	4.481	4.431	4.555	4.1	3.938	3.983	4.121	4.148	4.139	4.313	4.576	4.07	4.203	4.183	4.003	4.057	3.921	4.032	4.226	4.717	4.684	4.683
	pos_2750	Glutaminylphenylalanine	metab_1839	5.739	3.905	5.43	5.435	4.037	5.534	5.625	5.428	5.685	5.513	3.67	4.714	5.463	5.58	5.486	4.897	4.935	4.45	4.022	3.862	4.119	4.249	4.567	5.161	4.486	5.137	5.165	3.711	5	4.521	5.029	4.223	5.21	5.206	5.194
	pos_2759	Amethopterin	metab_1848	5.198	5.625	5.278	4.823	5.313	5.551	5.241	4.939	5.045	5.595	5.343	5.302	5.171	5.164	4.997	5.028	5.607	5.682	5.648	5.771	5.325	5.412	5.645	5.515	5.664	5.559	5.879	5.64	5.718	5.656	5.677	5.646	5.494	5.497	5.496
	pos_2760	Metaxalone	metab_1850	5.29	5.448	5.482	5.357	5.408	5.27	5.313	5.316	5.616	5.473	5.717	5.412	5.542	5.6	5.608	5.651	5.734	5.597	5.699	5.797	5.753	5.767	5.841	5.647	5.755	5.814	6.009	5.728	5.969	5.868	5.902	5.784	5.758	5.738	5.736
	pos_2763	Isoambrettolide	metab_1853	4.981	5.183	4.99	4.685	4.806	4.766	4.816	4.534	4.716	4.793	5.008	5.005	4.892	4.79	4.515	4.866	3.911	3.973	3.879	4.086	3.965	4.572	4.185	5.371	3.861	4.633	3.942	3.994	5.445	5.589	5.417	4.305	4.892	4.889	4.906
	pos_2777	Linalool (8-hydroxydihydro-)	metab_1867	5.668	3.773	5.58	5.603	5.602	5.923	5.881	5.469	5.482	5.529	4.992	5.351	5.788	6.145	5.865	5.729	6.357	6.071	6.459	6.053	6.209	5.935	6.284	6.561	6.424	6.561	6.626	5.199	6.027	6.049	6.737	5.695	6.168	6.185	6.184
	pos_2784	3-Succinoylpyridine	metab_1875	5.142	5.204	5.046	5.179	5.235	5.108	5.138	5.282	5.108	5.048	5.004	5.069	5.121	5.187	5.121	5.107	4.859	4.811	4.838	4.795	4.783	4.821	4.828	4.684	4.765	4.821	4.889	4.664	4.878	4.825	4.818	4.786	5.028	5.005	5.003
	pos_2786	Furoguaiacin	metab_1877	5.457	3.967	4.898	4.653	3.947	5.402	5.393	4.952	4.398	4.339	3.969	3.953	4.627	5.629	3.952	3.989	5.448	4.837	5.255	4.432	4.375	4.034	4.009	4.226	5.081	5.727	5.402	3.801	3.943	3.918	5.851	4.479	5.008	5.037	5.033
	pos_2790	Carboxyprimaquine	metab_1881	5.629	5.744	5.585	5.345	5.606	5.534	5.553	5.262	5.091	5.563	5.775	5.544	5.47	5.525	4.879	5.573	5.823	5.934	5.75	5.99	5.79	5.753	5.662	5.548	5.595	5.819	5.834	5.37	5.849	5.836	5.914	5.743	5.771	5.759	5.758
	pos_2796	N-Acetyl-D-tryptophan	metab_1886	5.435	5.271	5.514	5.128	5.193	5.146	5.134	5.121	5.091	5.261	5.976	5.061	5.224	5.263	5.53	5.436	6.434	6.303	6.433	6.014	6.156	6.3	6.435	6.51	6.357	6.345	6.341	5.793	6.394	6.098	6.467	6.291	6.11	6.099	6.098
	pos_2807	Streptidine	metab_1897	5.085	5.261	4.817	5.025	4.922	5.074	4.95	4.7	4.765	5.036	4.765	4.862	4.76	5.248	4.805	4.873	4.629	4.375	4.466	4.374	4.431	4.452	4.519	4.624	4.364	4.435	4.842	4.408	4.384	4.466	4.651	4.528	4.889	4.838	4.862
	pos_2820	3-Hydroxyoctanedioylcarnitine	metab_1912	4.612	4.888	4.878	4.823	4.634	4.822	4.476	4.479	4.757	4.678	5.077	4.647	4.485	4.87	4.637	4.514	5.171	5.256	5.195	5.359	5.329	5.148	5.157	5.192	5.173	5.242	5.27	5.301	5.35	5.271	5.099	5.118	5.103	5.085	5.084
	pos_2824	O-6-deoxy-a-L-galactopyranosyl-(1->2)-O-b-D-galactopyranosyl-(1->3)-2-(acetylamino)-2-deoxy-D-Galactose	metab_1916	5.361	4.493	5.332	5.203	5.223	5.586	5.536	5.269	5.046	5.362	5.438	5.105	5.124	5.502	5.07	4.918	5.867	5.67	5.886	5.613	5.574	5.582	5.747	5.718	5.818	5.775	5.924	5.464	5.799	5.653	5.961	5.701	5.594	5.614	5.597
	pos_2827	9H-Purine-9-ol	metab_1919	4.947	4.851	5.206	5.064	4.828	4.957	4.859	4.619	5.267	5.123	5.065	5.131	4.745	4.688	4.609	4.612	5.316	5.207	5.207	5.185	5.149	5.24	5.216	5.095	5.229	5.152	5.267	5.09	5.22	5.099	5.233	5.152	5.091	5.092	5.091
	pos_2833	Netivudine	metab_1926	3.223	0.0001942	3.747	0.000183	3.636	3.931	0.000194	0.0001692	4.405	3.233	4.217	0.0001883	0.0001736	0.000197	0.0001735	3.258	4.678	4.755	4.602	4.374	3.956	4.079	4.429	0.0001791	4.946	4.541	4.199	5.07	4.211	4.533	4.357	4.544	4.163	4.174	4.158
	pos_2841	Gal-alpha1,4Gal-beta1,4-GlcNAc	metab_1934	4.826	4.823	5.05	4.723	4.857	5.412	4.108	4.561	4.665	5.305	5.147	4.504	4.786	5.167	4.327	4.59	5.472	5.5	5.461	5.297	5.217	5.36	5.422	5.352	5.544	5.448	5.817	5.106	5.507	5.394	5.586	5.368	5.276	5.284	5.284
	pos_2843	Norajmaline	metab_1936	4.7	4.843	5.091	5.008	5.097	4.89	4.901	4.637	4.7	4.798	5.754	4.6	4.64	4.858	4.672	4.626	5.881	5.934	5.898	6.072	5.959	5.922	5.974	5.848	5.997	5.895	6.076	5.967	6.098	6.013	5.912	5.869	5.714	5.71	5.719
	pos_2856	1,2,3,4-Tetrahydro-b-carboline-1,3-dicarboxylic acid	metab_1949	4.281	4.674	4.698	4.503	4.349	4.096	4.407	4.672	5.527	4.429	4.582	4.938	4.63	4.394	4.84	4.913	4.651	5.106	5.038	5.838	5.199	5.322	4.475	4.831	4.792	4.765	5.352	5.848	4.656	5.688	4.997	5.319	5.066	5.069	5.061
	pos_2868	Corey PG-Lactone Diol	metab_1961	6.103	4.822	6.128	6.366	5.968	5.753	6.076	5.97	6.184	5.454	4.307	5.308	5.785	5.91	5.849	5.715	5.95	5.493	5.773	5.437	5.309	5.8	5.692	5.93	5.802	5.47	5.494	4.425	5.539	5.347	5.679	4.917	5.797	5.793	5.786
	pos_2872	Zoniporide	metab_1966	3.826	4.917	4.01	5.298	4.059	4.727	3.844	3.785	5.581	4.682	5.887	4.366	4.63	4.108	3.867	4.013	5.866	6.572	5.932	6.358	5.778	6.098	5.549	4.797	5.658	5.366	5.874	5.906	5.914	6.161	5.688	6.277	5.462	5.46	5.491
	pos_2881	4-Guanidinobutanoic acid	metab_1976	6.269	6.812	6.112	5.759	6.426	6.296	6.348	5.226	5.541	6.112	6.516	6.589	5.905	5.829	5.995	6.671	5.483	5.523	5.517	5.709	5.931	5.539	5.445	5.769	4.913	5.172	5.696	5.517	5.434	5.47	5.432	5.781	6.065	6.061	6.053
	pos_2882	(2Z,4Z)-Octa-2,4-dienedioylcarnitine	metab_1977	5.171	5.35	5.21	5.361	5.201	5.308	5.278	5.196	4.723	5.262	4.983	5.169	5.179	5.393	5.266	5.149	3.82	4.201	4.209	4.184	3.656	3.929	3.846	4.46	3.61	4.056	4.526	3.347	3.498	4.055	3.959	4.478	4.945	4.952	4.947
	pos_2895	Dopamine quinone	metab_1989	5.433	5.698	5.575	5.526	5.641	5.594	5.499	5.346	5.363	5.658	5.736	5.594	5.435	5.517	5.596	5.631	5.808	5.822	5.774	5.792	5.875	5.891	5.667	5.767	5.711	5.66	5.828	5.499	5.728	5.797	5.741	5.724	5.69	5.686	5.678
	pos_2905	4(1H)-Pyridinone, 3-hydroxy-1-(3-hydroxypropyl)-2-methyl-	metab_2000	5.458	4.772	5.405	5.329	4.576	5.195	5.274	5.445	5.471	5.238	4.28	4.682	5.519	5.213	5.26	4.693	4.64	3.821	4.197	4.072	4.399	4.749	4.636	4.997	4.759	5.327	5.197	3.764	4.95	4.492	5.249	3.839	5.006	5.002	5.006
	pos_2917	Viridicatol	metab_2013	2.253	2.272	3.595	3.837	4.248	2.976	3.561	4.09	3.692	3.263	3.591	4.371	3.632	3.676	3.556	3.93	4.946	4.78	4.793	5.267	5.042	5.049	4.581	4.397	4.452	4.681	4.433	3.672	5.328	5.125	4.994	4.858	4.771	4.74	4.739
	pos_2929	Cornoside	metab_2026	4.871	3.959	4.468	3.581	4.238	4.505	4.725	4.848	3.254	4.465	4.444	3.234	4.344	5.252	4.352	3.9	4.463	4.234	3.185	3.457	3.461	3.244	3.205	3.531	4.012	4.29	3.766	3.772	4.203	4.14	4.075	3.784	4.427	4.371	4.371
	pos_2933	N(2)-phenylacetyl-L-glutaminate	metab_2031	4.437	4.377	4.711	4.241	4.259	4.046	4.224	3.996	4.38	4.199	5.415	4.19	4.301	4.172	4.479	4.377	5.672	5.572	5.737	5.252	5.46	5.643	5.818	5.87	5.741	5.87	5.764	4.989	5.721	5.463	5.788	5.582	5.479	5.473	5.478
	pos_2949	Manoalide	metab_2048	6.151	4.166	5.618	6.414	5.243	6.082	5.77	6.123	6.156	5.674	4.703	4.537	5.708	6.475	6.02	5.458	5.244	5.05	4.646	4.499	4.697	5.183	5.24	5.341	5.456	5.407	5.098	4.387	4.69	4.808	5.217	4.294	5.67	5.665	5.66
	pos_2961	Hydroxygaleon	metab_2061	5.269	3.969	5.312	5.459	5.197	5.504	5.563	5.432	4.719	5.083	4.224	4.879	5.332	5.494	5.024	4.642	4.544	4.457	4.659	4.672	4.027	4.25	4.313	4.455	4.897	4.459	5.008	3.755	4.314	4.078	4.669	4.394	5.025	5.016	5.021
	pos_2965	16a-Hydroxyestrone	metab_2065	3.605	3.764	3.443	3.335	4.158	3.775	3.415	3.462	3.357	3.771	5.001	3.642	3.301	3.838	3.382	3.343	5.302	5.223	5.217	5.193	5.083	5.11	5.339	5.06	5.161	5.158	5.315	4.706	5.351	5.187	5.336	5.103	4.926	4.915	4.914
	pos_2977	Velaresol	metab_2077	4.555	4.629	5.294	4.706	4.582	4.733	4.528	4.637	5.076	4.572	4.265	4.537	4.629	4.787	4.708	4.62	4.245	4.088	3.942	4.077	4.083	4.105	3.91	3.764	3.863	4.091	3.69	3.97	3.987	4.078	4.145	3.746	4.508	4.487	4.483
	pos_2982	1-Pyrrolidinecarboxaldehyde, 3-(1,3-benzodioxol-5-ylmethylene)-2-oxo-	metab_2083	5.054	4.758	5.335	4.306	4.969	4.012	4.101	4.452	5.007	3.978	6.244	4.321	3.989	4.518	4.241	4.176	6.357	6.408	6.304	6.546	6.441	6.398	6.402	6.214	6.394	6.295	6.548	6.504	6.54	6.545	6.424	6.383	6.184	6.176	6.175
	pos_2988	Zearalanone	metab_2087	5	5.357	4.868	4.695	5.072	4.773	5.108	4.169	4.626	4.739	5.05	5.245	4.858	4.701	4.471	4.993	3.433	3.384	3.667	4.121	3.911	3.935	4.041	4.571	3.326	3.355	4.037	3.85	3.346	4.065	3.627	3.987	4.626	4.606	4.661
	pos_2999	Dialdehyde	metab_2098	5.772	4.585	3.942	4.749	3.473	6.004	4.75	4.518	4.998	5.741	4.034	3.479	4.671	3.723	5.84	6.114	3.568	3.422	3.541	3.977	3.802	3.49	3.451	4.297	3.45	3.442	4.263	3.318	4.223	3.444	4.144	3.802	5.058	5.054	5.031
	pos_3003	Suberic acid	metab_2104	5.668	5.01	5.262	5.98	5.476	5.535	5.96	5.975	6.065	5.678	6.344	5.364	5.734	6.062	5.856	5.589	6.353	5.707	6.156	6.069	5.812	6.267	6.326	6.406	6.405	6.15	6.291	5.957	6.318	6.077	6.35	5.996	6.09	6.087	6.08
	pos_3008	Homocarnosine	metab_2109	6.452	6.556	6.348	6.203	6.508	6.391	6.464	6.233	6.341	6.121	6.396	6.59	6.372	6.242	6.169	6.357	5.715	5.572	5.62	6.051	5.907	5.797	5.964	5.888	5.281	5.887	5.99	5.779	5.963	5.844	5.857	5.648	6.159	6.158	6.157
	pos_3010	Noreugenin	metab_2111	4.784	4.645	4.672	5.086	4.646	4.685	4.952	5.205	5.422	4.58	4.637	4.76	4.896	5.125	4.782	4.694	4.559	4.501	4.449	4.408	4.418	4.554	4.597	4.634	4.369	4.49	4.488	4.405	4.531	4.513	4.573	4.544	4.765	4.761	4.707
	pos_3011	Glucosyl (E)-2,6-Dimethyl-2,5-heptadienoate	metab_2112	4.152	4.692	4.462	4.672	4.573	4.49	4.459	4.084	4.396	4.184	4.513	4.61	4.344	4.446	4.315	4.258	4.679	4.826	4.693	5.102	4.901	4.711	4.893	4.55	4.781	4.804	4.818	5.314	4.936	4.908	4.734	4.697	4.762	4.758	4.705
	pos_3023	Lacto-N-triose I	metab_2124	4.84	4.747	4.845	4.171	5.097	5.161	4.63	4.213	4.202	5.053	5.037	4.766	4.925	4.974	4.823	4.875	5.269	5.255	5.252	5.165	4.992	5.054	5.245	5.152	5.468	5.472	5.795	4.97	5.411	5.184	5.461	4.913	5.087	5.083	5.034
	pos_3026	Estriol	metab_2127	4.791	4.973	4.518	3.663	4.723	4.626	4.77	3.642	3.696	4.673	4.815	4.657	4.71	3.91	3.92	4.936	4.938	4.893	4.873	4.962	4.602	4.79	5.547	5.417	4.739	4.839	4.995	4.21	5.555	5.362	5.852	4.834	5.092	5.075	5.074
	pos_3033	3-Hydroxynonyl acetate	metab_2135	6.001	5.965	5.927	5.825	6.109	6.129	5.914	5.71	5.824	5.92	5.954	6.006	6.008	5.889	5.283	5.986	5.117	5.059	4.989	5.12	4.85	4.967	5.273	5.151	4.883	4.977	4.877	5.099	5.341	5.135	5.319	5.339	5.709	5.69	5.689
	pos_3040	Gamma-Aminobutyric acid	metab_2143	3.233	0.3833	3.217	3.314	0.3717	0.3843	0.383	0.3491	0.3872	3.317	4.767	0.3754	1.497	3.45	0.3552	3.186	5.591	5.502	5.42	4.865	4.63	4.941	4.978	5.199	5.216	5.206	4.168	4.919	4.826	4.906	5.464	5.229	4.717	4.713	4.713
	pos_3060	18-Hydroxycorticosterone	metab_2164	3.862	4.542	3.508	4.333	3.196	4.1	3.855	3.156	4.247	3.491	4.931	4.035	3.167	3.643	3.508	3.379	5.493	5.444	5.544	4.782	4.917	5.234	5.695	5.683	5.359	5.423	4.697	4.888	5.508	5.332	5.444	5.237	5.168	5.165	5.137
	pos_3062	Pinocembrin	metab_2166	5.269	5.465	5.049	5.151	5.222	5.061	5.271	5.25	5.328	5.143	5.061	5.25	5.292	5.214	5.201	5.226	4.852	4.728	4.697	5.087	4.962	4.949	4.766	4.789	4.619	4.902	4.828	4.905	4.933	4.975	4.9	4.775	5.093	5.076	5.075
	pos_3076	2-Hydroxy-desipramine glucuronide	metab_2180	5.624	4.64	5.939	5.501	4.992	5.637	5.677	5.929	5.575	4.927	4.054	4.337	5.543	5.859	5.809	4.796	5.1	4.712	4.34	4.297	4.454	4.746	4.388	5.05	4.554	5.238	4.931	3.877	4.188	4.534	5.01	4.272	5.225	5.224	5.221
	pos_3080	(S)-10,16-Dihydroxyhexadecanoic acid	metab_2185	5.087	5.424	5.259	5.014	5.103	5.234	4.94	4.94	5.306	5.13	5.061	5.16	4.992	5.163	5.012	5.078	4.95	4.427	5.01	4.864	4.573	4.513	4.615	4.343	4.63	4.872	4.944	4.607	4.643	4.537	4.501	4.992	4.977	4.973	4.94
	pos_3085	Pyridinoline	metab_2190	5.595	4.942	5.722	5.261	5.531	5.533	5.711	6.099	5.396	5.238	4.871	5.311	5.86	5.981	5.526	5.338	5.133	5.304	5.322	5.115	5.05	5.34	5.181	5.57	4.902	5.667	5.04	4.384	5.426	5.154	5.437	4.87	5.451	5.445	5.437
	pos_3091	(2E,4Z,10Z)-Tetradeca-2,4,10-trienedioylcarnitine	metab_2197	3.724	2.109	2.934	2.871	5.462	2.111	3.632	3.829	2.675	3.546	6.315	3.664	2.924	2.115	3.839	2.101	3.725	5.079	5.177	4.269	4.569	5.875	4.832	5.894	2.203	6.316	3.93	5.008	5.763	5.749	3.527	4.789	5.323	5.335	5.319
	pos_3101	4-[(2R,5R)-5-(6-Aminopurin-9-yl)-3,4-dihydroxyoxolan-2-yl]butanamide	metab_2209	5.621	6.025	5.948	5.418	6.116	5.8	5.791	5.173	4.889	5.788	5.584	5.893	6.134	5.929	4.67	4.856	4.819	4.641	5.044	5.675	4.2	4.443	5.678	4.436	5.176	5.014	5.416	5.266	6.093	5.303	4.657	5.243	5.599	5.595	5.567
	pos_3102	6-Hydroxynon-5-enoylcarnitine	metab_2210	5.735	5.972	5.546	5.552	5.732	5.729	5.723	5.025	5.14	5.468	5.692	5.655	5.549	5.533	5.263	5.697	5.261	5.12	5.145	5.349	5.253	5.166	5.275	5.473	4.922	5.023	5.369	4.857	5.305	5.295	5.371	5.243	5.497	5.478	5.477
	pos_3104	Leonurine	metab_2212	3.397	3.785	4.191	3.047	1.785	3.591	1.804	1.746	2.042	3.393	4.759	1.791	3.467	3.353	3.51	1.797	4.99	4.95	4.869	5.198	5.014	5.013	4.983	4.669	4.991	4.924	5.356	5.084	5.243	5.097	5.07	4.818	4.882	4.879	4.859
	pos_3106	Malonoben	metab_2214	4.996	5.253	5.334	5.275	5.209	5.133	5.229	5.178	5.381	4.923	5.568	5.153	5.037	5.241	5.223	5.027	5.708	5.799	5.706	5.925	5.743	5.73	5.726	5.7	5.817	5.801	5.92	5.893	5.877	5.868	5.752	5.707	5.632	5.628	5.611
	pos_3115	Jasmine ketolactone	metab_2223	5.309	5.168	5.348	5.23	5.29	5.335	5.275	5.27	5.341	5.241	5.21	5.118	5.239	5.317	5.204	5.201	5.112	4.968	5.046	4.995	5.028	5.003	5.107	4.971	5.001	4.968	5.084	4.914	5.047	4.985	5.082	5.07	5.188	5.18	5.179
	pos_3121	2-Propylglutaric acid	metab_2229	4.262	4.581	4.739	4.613	4.175	4.662	4.24	4.201	4.535	4.181	4.92	3.92	3.882	4.362	4.114	4.27	5.215	5.302	5.257	5.322	5.198	5.215	5.254	5.249	5.313	5.291	5.379	5.072	5.319	5.241	5.274	5.246	5.062	5.048	5.047
	pos_3123	17a,21-Dihydroxy-5b-pregnane-3,11,20-trione	metab_2231	4.708	4.967	4.599	3.537	4.779	4.755	4.739	3.497	4.162	4.172	5.215	4.849	3.551	4.284	3.508	4.714	5.548	5.516	5.649	4.932	5.22	5.33	5.786	5.83	5.439	5.578	4.818	5.042	5.57	5.479	5.585	5.4	5.311	5.292	5.291
	pos_3135	Dihydrotestosterone diglucuronide	metab_2244	6.543	5.126	6.483	6.191	5.803	6.229	6.816	6.423	6.2	5.786	5.617	6.127	6.184	6.717	5.244	5.448	6.077	5.889	6.067	5.967	5.942	5.983	6.182	5.953	6.109	6.497	6.162	5.74	6.229	5.966	6.368	5.827	6.206	6.217	6.216
	pos_3143	DG(PGF2alpha/0:0/2:0)	metab_2251	5.961	6.019	5.838	5.93	6.049	6.071	6.017	5.819	3.972	6.027	5.502	5.485	5.658	5.836	5.778	5.785	4.688	3.977	4.655	3.891	3.897	4.287	4.693	4.572	4.278	3.915	4.128	3.79	4.642	4.175	4.126	4.567	5.581	5.565	5.565
	pos_3155	Sayanedin	metab_2264	4.885	3.614	4.691	4.182	3.448	5.059	4.376	5.529	4.335	4.302	3.556	3.495	4.349	5.2	5.069	3.97	3.394	3.088	2.564	4.111	3.193	3.24	3.691	3.933	4.252	3.95	3.744	3.456	3.838	3.938	3.542	2.401	4.504	4.5	4.487
	pos_3160	9-Hpode	metab_2270	5.293	5.59	5.497	5.24	5.311	5.374	5.267	5.157	5.542	5.349	5.298	5.364	5.197	5.397	5.227	5.262	5.07	4.693	5.214	4.983	4.63	4.719	4.709	4.608	4.805	5.062	5.076	4.732	4.736	4.862	4.705	5.155	5.191	5.175	5.173
	pos_3179	D-Kynurenine	metab_2290	4.308	5.161	3.742	3.508	4.768	2.903	3.359	3.842	3.623	4.746	3.312	4.139	2.974	4.779	4.632	4.903	4.976	5.223	4.971	5.13	4.97	4.836	4.45	4.454	5.27	3.32	4.964	5.144	5.12	5.037	2.887	5.134	4.833	4.813	4.812
	pos_3180	N-(3-methyl-[1,2,4]triazolo[4,3-a]pyridin-8-yl)cyclopentanecarboxamide	metab_2292	4.736	3.979	4.123	5.189	4.642	4.545	4.883	4.995	5.294	4.473	4.615	4.41	4.875	4.689	4.332	4.374	3.952	1.747	3.803	3.491	3.61	3.207	3.472	4.248	3.713	4.22	3.553	4.236	1.241	3.982	3.867	3.977	4.488	4.472	4.471
	pos_3192	(Z)-10-Hydroxy-8-decene-4,6-diynoic acid	metab_2303	5.467	5.024	5.44	5.586	5.697	5.481	5.572	5.61	5.55	5.516	5.127	5.38	5.533	5.585	5.376	5.47	4.702	4.656	4.534	4.598	4.662	4.774	4.776	4.768	4.631	4.615	4.677	4.637	4.666	4.687	4.663	4.652	5.227	5.222	5.201
	pos_3195	Verbenalin	metab_2305	4.67	3.557	5.306	3.531	4.112	4.951	4.28	3.497	4.654	4.915	3.559	3.544	4.737	5.051	4.95	4.826	3.6	3.486	4.064	3.657	4.087	3.841	4.3	3.86	4.949	4.769	5.34	3.382	4.192	3.598	4.76	3.505	4.629	4.612	4.624
	pos_3201	(3R)-3,5-dihydroxy-3-methylpentanoylcarnitine	metab_2313	5.147	5.257	5.312	5.204	5.195	5.228	5.222	5.095	5.281	5.138	5.028	5.165	5.114	5.258	5.185	5.096	4.299	4.126	4.251	4.342	4.176	4.33	4.393	4.329	4.222	4.239	4.424	4.307	4.155	4.217	4.016	4.465	4.906	4.893	4.892
	pos_3203	Romucosine C	metab_2315	5.158	3.931	5.449	6.358	4.928	5.172	5.364	6.153	6.143	4.237	4.041	4.254	5.747	6.185	5.523	4.922	4.135	3.86	4.275	3.857	4.26	4.31	5.43	5.515	4.475	5.653	4.736	3.756	5.66	4.197	5.289	3.879	5.25	5.276	5.244
	pos_3205	Americanin A	metab_2317	4.431	4.658	4.11	3.722	4.258	4.377	4.204	3.761	3.771	4.311	4.468	4.319	4.241	4.571	4.084	4.151	4.644	4.754	4.581	4.702	4.357	4.339	4.049	4.147	4.708	4.292	4.741	5.16	4.459	4.577	4.486	4.79	4.444	4.455	4.454
	pos_3208	Piperdial	metab_2320	5.852	5.871	6.007	5.881	5.872	5.901	5.919	5.761	5.899	5.771	6.256	5.823	5.803	5.852	5.726	5.702	6.539	6.537	6.514	6.526	6.439	6.44	6.554	6.401	6.51	6.484	6.565	6.515	6.604	6.534	6.567	6.452	6.379	6.362	6.361
	pos_3209	7(14)-Bisabolene-2,3,10,11-tetrol	metab_2321	4.912	5.097	4.924	4.463	5.026	4.81	4.911	3.904	4.454	4.633	5.173	5.006	4.636	4.629	3.915	4.677	5.387	5.439	5.446	5.363	5.332	5.348	5.453	5.318	5.466	5.375	5.499	5.378	5.517	5.389	5.409	5.306	5.268	5.258	5.258
	pos_3212	11-Epicortisol	metab_2325	4.801	5.058	4.936	4.645	4.901	4.898	4.779	4.373	4.435	4.434	5.141	4.863	4.293	4.733	4.317	4.749	5.562	5.491	5.626	4.98	5.164	5.251	5.734	5.757	5.344	5.472	5.06	5.062	5.543	5.421	5.499	5.296	5.296	5.292	5.294
	pos_3220	Neomenthol-glucuronide	metab_2333	4.529	4.924	4.444	4.383	4.171	4.547	4.289	3.565	4.948	4.508	4.514	4.348	3.872	4.432	3.978	4.217	5.034	5.232	5.035	5.3	5.033	4.86	4.58	4.578	5.301	5.066	5.568	5.217	5.098	5.206	5.111	5.048	4.985	4.982	4.966
	pos_3223	7-Ethyl-5,6-dihydro-1,4-dimethylazulene	metab_2336	4.532	3.569	5.059	5.147	4.852	4.703	4.833	4.687	3.876	5.53	4.873	4.806	4.658	5.135	4.872	4.883	4.374	3.522	4.229	3.327	2.923	4.443	4.804	2.974	5.593	4.7	3.012	2.835	3.367	5.331	4.302	4.332	4.873	4.835	4.819
	pos_3225	Cis,trans-5'-Hydroxythalidomide	metab_2338	5.009	4.974	5.242	4.225	4.539	3.81	3.504	3.862	5.074	3.838	5.912	4.788	4.674	4.373	4.553	4.282	6.288	6.015	6.373	6.466	6.259	6.275	6.088	6.241	6.883	6.292	6.342	6.4	6.079	6.283	6.08	6.055	5.955	5.935	5.973
	pos_3233	Ent-7alpha-hydroxykaur-16-en-19-oate	metab_2345	4.919	5.075	5.115	5.022	5.001	4.854	4.958	4.764	4.946	4.91	5.369	4.926	4.944	5.08	4.77	4.831	5.541	5.602	5.582	5.609	5.491	5.53	5.635	5.451	5.606	5.599	5.744	5.599	5.685	5.626	5.602	5.502	5.415	5.399	5.399
	pos_3237	Germacrone 4,5-epoxide	metab_2349	5.723	5.725	5.623	5.427	5.726	5.616	5.691	5.302	5.451	5.495	5.992	5.657	5.548	5.478	4.809	5.442	6.303	6.299	6.203	6.287	6.11	6.092	6.246	5.955	6.178	6.217	6.305	6.312	6.306	6.3	6.3	6.107	6.092	6.075	6.074
	pos_3248	2-(20-Hydroxyicosa-5,14-dienoylamino)acetic acid	metab_2360	5.852	5.935	5.624	5.355	5.803	5.64	5.876	5.544	5.509	5.588	5.92	6.085	5.731	5.531	5.531	5.524	5.168	5.259	5.039	5.472	5.169	5.151	5.223	5.009	4.627	5.285	5.157	5.248	5.292	5.437	5.36	5.131	5.514	5.502	5.507
	pos_3254	Epijasminoside A	metab_2367	4.419	4.617	4.841	4.818	4.659	4.725	4.733	4.675	4.861	4.249	5.076	4.49	4.799	4.767	4.729	4.613	5.074	5.253	5.105	5.439	5.265	5.238	5.187	5.073	5.27	5.341	5.274	5.562	5.332	5.428	5.134	5.193	5.116	5.103	5.112
	pos_3271	N-(3-Indolylacetyl)-L-isoleucine	metab_2386	3.83	3.859	3.857	4.401	3.735	4.559	3.915	4.325	3.361	3.609	4.758	3.34	4.199	4.623	3.686	4.11	4.821	4.331	4.77	4.173	4.946	4.593	4.22	4.895	5.285	5.068	5.304	3.76	4.992	4.916	4.597	4.509	4.745	4.695	4.74
	pos_3289	Beta-Cortol	metab_2404	5.423	5.744	5.147	4.384	5.388	5.325	5.299	3.502	3.707	5.183	5.401	5.573	5.107	4.914	3.901	5.268	4.351	4.664	4.63	4.902	4.653	4.084	3.873	4.54	3.52	3.918	4.819	4.174	4.789	4.766	4.865	4.436	4.984	4.932	4.98
	pos_3290	Resolvin D2	metab_2406	6.061	5.978	5.892	5.697	6.156	5.937	6.09	5.808	5.835	5.904	6.221	6.298	6.053	5.924	5.823	5.982	4.965	5.207	5.052	5.545	5.262	5.341	5.155	5.334	4.884	5.263	5.432	5.31	5.266	5.432	5.239	5.351	5.76	5.756	5.759
	pos_3295	N-Phenethylacetamide	metab_2411	5.278	5.172	4.96	4.824	5.122	5.274	5.652	5.112	4.884	5.363	5.76	5.964	5.194	4.711	4.959	5.503	5.495	5.708	5.464	5.689	5.464	5.758	6	5.606	5.033	5.99	5.572	5.757	5.518	5.954	5.721	5.688	5.614	5.603	5.602
	pos_3307	1-Naphthol	metab_2423	4.617	4.382	4.988	4.978	4.527	4.438	4.733	4.875	5.145	4.552	4.273	4.476	4.863	4.716	4.776	4.745	4.442	4.282	4.479	4.279	4.422	4.471	4.541	4.47	4.448	4.578	4.345	4.058	4.555	4.26	4.534	4.487	4.62	4.617	4.642
	pos_3311	Indole-3-Acetyl-L-Leucine	metab_2428	3.953	3.59	3.906	4.254	3.358	4.553	4.091	4.422	4.158	3.629	4.969	3.909	4.093	4.655	3.782	4.201	4.931	4.432	4.948	4.352	5.056	4.599	3.858	5.101	5.451	5.237	5.421	4.145	5.181	5.075	4.548	4.675	4.914	4.854	4.853
	pos_3313	Chloroprocaine	metab_2430	5.604	6.351	4.76	3.161	5.503	2.875	4.39	4.769	3.679	5.11	5.599	5.843	5.287	2.862	4.198	5.736	5.423	5.248	5.628	5.906	5.628	5.545	5.212	4.872	3.753	3.999	4.871	5.384	5.344	5.349	5.418	5.895	5.48	5.46	5.46
	pos_3323	Curcumenone	metab_2441	5.145	5.282	5.158	4.727	5.252	5.095	5.199	4.648	4.863	5.077	5.436	5.162	5.026	4.966	4.197	4.878	5.813	5.789	5.698	5.743	5.575	5.611	5.719	5.416	5.646	5.712	5.812	5.816	5.782	5.779	5.776	5.6	5.581	5.568	5.567
	pos_3325	7-Hydroxyoctanoylcarnitine	metab_2443	4.495	4.908	4.383	4.144	4.384	4.299	4.425	3.663	4.219	4.009	4.581	4.461	4.146	3.923	6.582	6.805	5.032	4.235	5.14	4.445	6.443	6.134	4.854	6.444	4.34	3.901	4.57	4.073	4.575	4.262	4.575	4.459	5.766	5.748	5.747
	pos_3330	2-Methoxyestriol	metab_2449	4.761	4.709	4.988	4.446	4.83	4.582	4.313	3.916	4.505	4.269	5.353	4.647	4.331	4.43	4.293	4.344	5.197	5.249	5.331	5.403	5.27	5.352	5.413	5.475	5.25	5.421	5.472	5.292	5.461	5.514	5.235	5.113	5.202	5.192	5.191
	pos_3333	(1S,2S,4R,8S)-p-Menthane-1,2,8,9-tetrol 2-glucoside	metab_2452	4.898	5	5.251	4.885	4.908	4.912	4.739	4.641	4.888	4.879	5.398	4.94	4.847	4.905	4.691	4.625	5.606	5.54	5.466	5.793	5.656	5.632	5.644	5.312	5.636	5.583	5.969	5.664	5.828	5.708	5.649	5.525	5.475	5.456	5.462
	pos_3353	6-Hydroxydodecanedioylcarnitine	metab_2474	4.268	4.381	4.155	3.737	4.046	4.416	4.258	4.149	4.158	4.134	4.681	3.994	4.244	3.839	4.142	3.744	4.422	4.375	5.18	5.089	4.816	4.962	5.223	5.213	3.744	5.131	3.628	5.017	4.605	5.241	5.078	3.792	4.715	4.701	4.7
	pos_3357	Roquefortine C	metab_2478	4.267	4.382	4.387	5.108	4.167	5.021	5.356	6.087	5.346	3.238	3.958	4.573	3.856	4.194	4.054	3.931	3.803	4.193	3.916	4.217	4.131	3.185	3.756	5.164	4.074	3.83	4.507	3.884	4.138	4.025	3.995	3.61	4.803	4.814	4.814
	pos_3360	Ginkgolide A	metab_2482	4.761	4.305	5.033	5.472	4.738	5.306	4.909	5.243	5.075	4.421	4.71	4.874	5.021	5.164	4.999	4.776	4.564	4.474	4.476	4.535	4.482	4.53	4.517	4.566	4.723	4.671	4.602	4.287	4.688	4.403	4.52	4.179	4.783	4.809	4.809
	pos_3361	Capsaicin	metab_2483	4.318	3.849	4.89	3.286	4.972	3.689	3.774	3.252	4.06	3.441	5.292	3.747	3.436	3.35	3.263	3.305	4.93	5	5.237	4.905	4.869	5.182	5.362	5.657	4.82	5.657	4.554	4.858	5.242	5.467	4.964	4.766	5.055	5.009	5.05
	pos_3369	Indicaxanthin	metab_2490	4.27	3.49	4.779	2.029	4.704	2.056	2.054	4.331	3.902	2.023	5.718	2.041	3.379	3.739	2.006	2.047	6.024	6.159	6.032	6.364	6.184	6.117	5.901	5.995	6.029	6.156	6.068	6.311	6.201	6.292	6.158	6.12	5.879	5.863	5.874
	pos_3374	(-)-jasmonoyl-L-isoleucine	metab_2496	5.014	4.583	4.851	5.133	4.903	5.044	5.008	4.953	5.103	4.998	4.902	4.852	4.966	4.867	4.838	4.849	4.694	4.629	4.575	4.077	4.58	4.571	4.708	4.535	4.852	4.759	4.813	4.418	4.742	4.652	4.799	4.635	4.816	4.774	4.811
	pos_3376	7a-Hydroxydehydroepiandrosterone	metab_2498	4.69	4.304	4.8	4.715	5.142	4.719	4.568	4.379	4.365	4.694	5.273	4.259	4.563	4.506	4.465	4.442	5.961	6.049	6.038	5.986	5.925	5.935	6.019	5.839	6.1	5.904	6.082	5.909	6.098	6.045	6.089	5.903	5.81	5.801	5.798
	pos_3385	2-Hydroxy-4-octenoylcarnitine	metab_2508	5.003	5.264	5.065	4.91	5.003	5.07	5.029	4.85	5.018	5.021	5.007	5.079	4.92	5.015	4.899	4.982	4.648	4.684	4.62	4.819	4.519	4.583	4.647	4.561	4.609	4.566	4.877	4.713	4.68	4.755	4.554	4.731	4.883	4.88	4.877
	pos_3396	4-Hydroxyphenylacetylglutamic acid	metab_2519	4.497	4.755	4.371	3.705	4.803	4.655	4.283	4.283	4.707	4.245	5.246	4.488	4.494	4.938	4.548	4.617	5.038	5.246	5.138	5.637	5.465	5.292	4.901	5.045	5.097	5.166	5.121	5.453	5.442	5.523	5.193	5.295	5.13	5.111	5.11
	pos_3407	Arginyl-prolyl-proline	metab_2532	5.281	5.482	5.393	5.288	5.415	5.296	5.355	5.364	5.406	5.322	5.483	5.367	5.346	5.359	5.423	5.459	5.603	5.584	5.68	5.621	5.512	5.629	5.667	5.606	5.446	5.546	5.632	5.311	5.736	5.711	5.724	5.625	5.499	5.495	5.5
	pos_3415	Imetit	metab_2541	3.972	4.157	4.654	3.961	4.098	3.96	4.202	3.941	4.21	4.156	4.727	4.922	4.616	4.538	4.726	5.039	4.277	4.571	4.203	4.295	5.341	5.185	4.409	4.489	4.449	4.832	3.866	4.373	4.304	4.238	3.929	4.302	4.546	4.542	4.552
	pos_3430	Hydroxynalidixic acid	metab_2557	4.897	3.147	3.149	3.121	4.112	3.93	4.534	3.616	3.426	4.164	4.898	3.133	4.36	3.6	4.183	4.202	5.79	5.686	5.616	5.476	5.525	5.811	6.106	5.723	5.031	5.744	4.921	5.679	5.965	5.907	5.795	5.736	5.494	5.478	5.482
	pos_3436	Olopatadine	metab_2563	0.001213	0.001266	4.009	0.001193	3.502	0.001271	3.462	0.001103	0.001285	0.001175	4.741	0.001227	0.001132	3.389	0.001131	0.001244	4.92	4.956	4.943	5.145	5.038	4.877	4.976	4.731	5.084	4.837	5.236	4.961	5.184	5.135	5.017	4.896	4.729	4.684	4.726
	pos_3439	Foretinib	metab_2566	6.257	5.812	6.439	6.607	6.38	6.361	6.764	6.599	6.412	6.232	5.956	6.297	6.408	6.608	6.31	6.404	6.123	5.995	6.106	6.064	6.099	6.094	6.518	6.329	6.195	6.425	6.304	5.819	6.518	6.156	6.288	5.927	6.307	6.303	6.313
	pos_3461	Chlorophyllide a	metab_2590	3.476	3.856	4.267	1.528	4.543	1.555	3.819	1.495	3.823	1.522	5.145	4.084	3.779	3.302	4.404	4.546	5.501	5.511	5.543	5.541	5.479	5.545	5.556	5.505	5.489	5.576	5.722	5.285	5.762	5.563	5.556	5.483	5.164	5.16	5.202
	pos_3465	Carboxymethyl chitosan	metab_2594	2.347	4.388	4.052	5.034	3.911	2.367	4.584	4.669	5.254	3.853	5.069	4.251	3.942	4.371	3.049	3.978	5.364	5.57	5.392	5.605	5.404	5.413	5.409	5.474	5.635	5.616	5.43	5.886	5.584	5.601	5.544	5.453	5.212	5.266	5.265
	pos_3494	6-(1-Hydroxyethyl)-2,2-dimethyl-2H-1-benzopyran	metab_2625	4.989	4.436	4.113	3.588	4.549	4.911	5.187	4.658	3.945	4.744	5.175	4.686	4.797	3.208	4.383	4.405	5.245	4.391	5.253	5.323	5.093	5.21	5.572	5.373	4.109	4.903	4.76	4.966	5.276	5.117	5.365	4.989	5.086	5.067	5.066
	pos_3495	Gibberellin A20	metab_2626	4.778	4.49	5.124	6.268	4.202	4.944	4.277	4.857	4.474	4.798	4.062	4.277	4.388	4.673	4.67	4.028	4.503	4.836	4.085	4.003	4.233	3.774	4.215	4.542	5.451	4.505	5.36	3.505	4.486	4.073	3.871	3.93	4.98	4.996	4.981
	pos_3498	Epothilone D	metab_2629	3.913	4.998	2.559	2.53	4.03	4.294	4.384	4.05	2.857	2.524	3.844	4.083	2.508	3.793	5.136	5.237	2.526	4.038	2.494	2.482	5.612	5.189	4.975	5.116	2.513	2.505	3.54	2.382	2.533	3.613	2.532	2.504	4.248	4.265	4.244
	pos_3507	Trinexapac-ethyl	metab_2640	4.618	4.816	4.758	4.6	4.632	4.564	4.688	5.437	4.73	4.66	4.583	4.699	4.7	4.696	4.626	4.66	4.575	4.375	4.392	4.351	4.448	4.51	4.438	4.44	4.489	4.495	4.263	4.265	4.384	4.491	4.431	4.349	4.623	4.617	4.573
	pos_3508	Phaseollidin	metab_2641	6.221	5.385	6.445	6.635	6.12	6.042	7.062	6.729	6.657	5.839	5.075	6.283	6.34	6.58	6.094	6.213	5.594	5.447	5.579	5.447	5.676	5.575	6.128	5.714	5.761	6.095	5.828	5.078	6.329	5.443	5.925	5.376	5.979	5.983	5.982
	pos_3528	Chrysoeriol 7-O-neohesperidoside	metab_2661	4.697	3.814	4.449	5.893	4.803	5.183	5.26	5.925	5.788	4.525	3.816	4.587	4.913	5.451	4.871	4.564	3.851	3.743	3.752	3.739	3.895	4.167	4.734	3.793	3.771	4.865	3.817	3.639	4.611	3.765	4.652	3.762	4.632	4.731	4.696
	pos_3547	Cyperolone	metab_2675	5.702	5.713	5.747	5.971	5.755	5.876	5.785	6.196	5.891	5.878	5.449	5.697	5.595	6.061	5.832	5.752	5.568	5.402	5.485	5.459	5.346	5.387	5.597	5.511	5.713	5.427	5.894	5.412	5.631	5.496	5.543	5.545	5.735	5.732	5.723
	pos_3551	Astringin	metab_2680	4.38	0.607	4.367	5.153	0.5922	5.049	4.141	5.502	5.39	0.583	3.533	4.322	4.236	5.074	4.197	4.058	0.5849	0.5547	2.105	3.527	0.5436	3.421	0.5757	3.721	3.975	3.805	3.773	3.383	0.5895	3.41	3.826	3.775	4.509	4.514	4.504
	pos_3562	Grepafloxacin	metab_2692	5.662	5.072	5.874	6.048	5.939	5.107	6.022	6.513	3.976	5.924	5.909	5.467	5.519	6.254	5.966	6.035	5.607	5.551	5.591	5.058	4.729	5.666	5.699	5.15	5.987	5.838	5.625	3.794	5.644	5.917	5.436	5.585	5.773	5.769	5.758
	pos_3568	Desglucocheirotoxol	metab_2698	2.874	4.697	4.615	4.402	4.403	3.867	4.104	2.832	5.442	2.86	5.46	5.074	2.844	4.827	4.293	3.719	5.898	5.856	5.902	5.958	5.938	5.92	5.978	5.878	5.911	6.038	6.088	5.874	6.099	5.962	5.917	5.818	5.634	5.653	5.652
	pos_3571	11'-Carboxy-gamma-chromanol	metab_2701	6.701	6.625	6.436	6.359	6.54	6.562	6.537	6.563	6.335	6.421	6.576	6.375	6.288	6.34	6.31	6.443	6.168	5.879	6.009	6.264	6.279	6.221	5.94	6.44	5.14	6.145	5.956	5.676	5.791	6	5.945	5.877	6.309	6.31	6.309
	pos_3586	3a,21-Dihydroxy-5b-pregnane-11,20-dione	metab_2716	6.333	6.561	6.32	5.705	6.431	6.218	6.398	5.255	5.9	6.063	6.765	6.566	6.202	5.945	5.197	6.182	6.946	7.003	6.901	7.023	6.899	6.899	6.891	6.514	6.474	6.83	7.028	7.074	7.002	7.01	6.947	6.86	6.738	6.733	6.732
	pos_3588	Alpha-Tocopheryloxyacetic acid	metab_2718	5.565	5.053	5.707	5.562	5.325	5.038	5.627	5.874	5.908	5.375	6.112	5.666	5.836	5.513	5.88	5.099	6.06	6.263	6.218	6.25	6.324	6.217	6.39	6.398	6.416	6.683	6.42	6.267	6.534	6.459	6.478	6.021	6.14	6.136	6.139
	pos_3591	PA(10:0/8:0)	metab_2722	5.248	5.271	6.291	4.859	5.269	5.235	5.153	5.141	5.009	5.045	4.994	5.403	4.78	5.657	4.967	5.366	4.449	3.639	4.278	4.45	4.375	4.372	4.414	4.457	4.111	4.493	4.713	4.46	4.449	4.408	4.074	4.419	5.034	5.071	5.067
	pos_3604	Lucidenic acid C	metab_2736	5.352	5.628	4.622	3.958	5.499	5.193	5.4	4.257	4.444	4.448	5.81	5.799	5.182	4.057	3.934	5.048	5.618	5.687	5.557	5.806	5.469	5.571	5.432	5.021	3.94	4.989	5.318	5.729	5.465	5.636	5.483	5.672	5.417	5.432	5.435
	pos_3609	6-Methyl-2-methylene-6-octene-1,3,8-triol	metab_2741	6.123	6.301	6.164	6.119	6.158	6.257	6.158	6.119	5.987	6.176	5.964	6.178	6.108	6.162	6.119	6.122	5.592	5.521	5.562	5.604	5.668	5.581	5.699	5.871	5.531	5.467	5.649	5.282	5.662	5.586	5.547	5.605	5.96	5.956	5.942
	pos_3627	Leupeptin	metab_2760	6.576	6.858	6.849	6.726	6.614	6.831	6.73	6.566	6.62	6.681	6.609	6.853	6.624	6.69	6.596	6.571	5.615	5.767	5.702	5.78	5.953	5.757	6.054	5.801	5.794	5.8	6.017	5.687	5.82	5.835	5.792	5.982	6.45	6.446	6.45
	pos_3640	3-Hydroxy-2-oxoindole	metab_2775	2.269	0.9109	3.738	0.8884	3.58	0.9125	0.9105	1.772	0.9168	0.8828	4.712	1.252	0.8685	1.114	0.8682	0.9044	5.449	5.584	5.457	5.526	5.333	5.42	5.287	5.334	5.615	5.567	5.539	5.706	5.499	5.586	5.482	5.535	5.266	5.249	5.248
	pos_3641	Tricin	metab_2776	5.241	4.579	4.633	4.754	4.2	5.22	4.339	5.062	5.147	4.747	6.083	5.1	4.459	5.063	4.68	3.961	6.64	6.527	6.946	6.565	5.666	6.317	5.841	6.344	6.524	5.876	5.827	6.193	5.401	6.207	6.312	6.51	6.197	6.193	6.194
	pos_3654	Chrysoeriol	metab_2789	4.398	4.254	4.257	4.417	4.234	4.392	4.254	4.603	4.629	4.222	5.058	4.515	4.205	4.408	4.205	4.247	5.609	5.47	5.92	5.541	4.552	5.34	4.802	5.308	5.539	4.618	4.701	5.358	4.23	5.179	5.28	5.456	5.153	5.144	5.143
	pos_3678	Cytidine, 2'-deoxy-2',2'-difluoro-N-(1-oxo-2-propylpentyl)-	metab_2813	4.832	3.633	5.262	5.717	5.197	4.106	5.454	6.132	3.815	5.002	5.195	4.765	4.843	5.64	5.042	5.275	4.157	4.081	4.412	3.751	3.404	4.832	4.683	3.455	5.602	4.987	5.023	3.573	3.467	5.709	4.194	4.39	5.098	5.094	5.107
	pos_3686	1,2-Cyclohexanediol, 1-methyl-4-(1-methylethenyl)-	metab_2822	5.496	5.766	5.811	5.52	5.643	5.622	5.609	5.422	5.76	5.534	6.072	5.683	5.562	5.715	5.5	5.492	6.276	6.403	6.251	6.408	6.284	6.294	6.325	6.181	6.423	6.396	6.455	6.523	6.484	6.47	6.41	6.279	6.164	6.167	6.16
	pos_3689	Cypridina luciferin	metab_2825	5.162	4.601	5.3	5.286	4.75	5.685	4.666	4.216	4.614	6.027	5.425	5.256	4.144	5.062	4.497	4.669	5.963	5.944	5.86	5.991	5.911	5.919	5.725	5.572	6.085	5.877	5.949	6.011	5.939	5.97	5.904	5.774	5.686	5.685	5.683
	pos_3715	CE(5:0)	metab_2853	3.605	3.624	3.627	3.598	5.248	3.626	3.623	3.564	3.631	5.329	6.409	3.61	4.331	3.63	3.575	3.616	4.731	4.223	3.562	3.549	3.537	4.793	3.667	5.807	4.84	5.634	3.627	4.225	3.966	5.576	4.676	4.781	4.922	4.952	4.918
	pos_3765	3-ketosphinganine	metab_2905	5.236	4.809	5.345	5.449	5.066	5.164	5.04	5.762	5.808	5.701	5.099	5.356	5.474	5.783	5.791	5.387	5.176	4.98	5.059	4.776	4.846	4.867	5.022	4.925	5.653	5.1	5.357	5.18	5.297	5.117	5.41	5.308	5.218	5.196	5.188
	pos_3887	Butylate	metab_3018	5.875	5.961	5.9	5.929	5.901	5.816	5.894	5.922	5.926	5.857	5.947	5.919	5.898	5.914	5.864	5.895	5.781	5.736	5.704	5.775	5.209	5.618	5.257	5.548	5.77	5.852	5.831	5.752	5.909	5.837	5.775	5.815	5.802	5.76	5.76
	pos_3914	Acolongifloriside K	metab_3045	5.611	5.061	5.611	4.7	4.909	5.593	5.168	4.679	4.555	5.422	6.009	5.375	4.885	5.442	4.312	3.864	6.516	6.778	6.501	6.722	5.455	6.249	5.646	6.034	6.791	6.343	6.335	6.355	5.934	6.486	6.359	6.377	6.243	6.239	6.248
	pos_3954	Kanokoside D	metab_3086	6.839	6.203	6.767	6.014	6.282	6.486	6.164	6.077	4.994	6.622	7.234	6.235	6.171	6.432	5.765	5.495	7.731	7.818	7.698	7.68	6.638	7.347	6.99	7.242	7.745	7.527	7.469	6.218	7.164	7.594	7.551	7.548	7.456	7.465	7.464
	pos_4045	(2R,3Z)-Phycocyanobilin	metab_3185	6.405	6.564	6.484	6.111	6.06	6.893	6.116	6.095	5.648	6.946	6.711	6.506	6.334	6.653	6.137	5.664	7.187	7.431	7.159	7.448	6.272	6.829	6.321	6.493	7.526	6.986	7.057	7.477	6.714	7.173	7.029	7.129	6.967	6.965	6.996
	pos_4094	Deoxycholic acid 3-glucuronide	metab_3236	4.539	5.552	3.825	3.924	2.966	5.568	1.982	1.923	1.989	5.796	4.833	4.432	1.934	4.035	1.934	1.975	6.32	6.636	6.6	6.485	5.068	5.904	5.236	5.063	6.63	5.966	6.022	6.305	5.416	6.15	6.283	6.343	5.94	5.941	5.952
	pos_4142	11-Dehydro-thromboxane B2	metab_3287	4.822	3.933	5.31	5.6	4.926	4.854	4.909	4.887	5.604	4.53	4.744	5.313	5.266	5.313	4.859	4.681	4.412	3.862	4.039	3.858	3.846	4.632	4.383	4.37	4.155	4.773	4.697	3.758	4.66	4.641	4.616	4.745	4.755	4.745	4.744
	pos_4189	Salmeterol	metab_3332	3.519	3.648	3.58	3.673	3.517	3.539	3.537	3.641	3.968	3.505	4.483	4.273	3.924	3.543	3.488	3.53	4.919	5.301	4.967	5.36	4.627	5.013	4.648	4.836	5.239	5.311	5.049	5.509	5.198	5.35	5.137	5.139	4.759	4.803	4.755
	pos_4247	PE(15:0/16:0)	metab_3395	4.677	4.186	6.175	5.662	5.529	5.305	5.155	5.844	5.751	4.59	4.456	5.951	5.776	5.93	6.217	5.178	4.573	4.499	3.971	4.606	5.007	4.253	4.715	4.292	4.962	5.145	5.328	4.456	4.51	4.408	4.393	4.735	4.658	4.677	4.653
	pos_4262	GPEtn(16:1/18:0)	metab_3412	5.637	5.55	6.829	6.242	5.944	5.886	5.83	6.11	6.406	5.032	5.435	6.478	6.327	6.662	6.433	5.734	5.244	5.945	4.905	5.411	5.615	3.801	5.204	4.795	5.359	5.537	5.578	5.499	5.104	4.369	5.251	5.755	5.49	5.56	5.538
	pos_4618	PE(18:1(11Z)/16:1(9Z))	metab_3797	6.247	6.014	6.714	6.544	6.669	6.44	6.401	6.896	6.876	6.359	5.942	6.56	6.921	6.819	7.001	6.639	6.182	6.124	5.703	5.954	6.358	6.329	6.571	5.69	6.527	6.599	6.586	6.312	6.562	6.282	6.232	6.237	6.443	6.479	6.439
	pos_4621	PE(15:0/15:0)	metab_3801	4.404	4.938	6.292	5.937	5.668	5.542	5.275	5.87	5.978	4.536	4.531	5.889	5.673	6.022	6.105	5.442	4.78	4.369	4.108	4.574	5.33	4.679	5.083	4.383	5.204	4.913	5.618	4.687	4.9	4.461	4.429	5.157	5.165	5.157	5.036
	pos_4654	DG(i-20:0/i-15:0/0:0)	metab_3835	5.265	5.391	6.299	6.064	5.862	5.785	5.587	6.241	6.228	5.633	5.318	5.687	6.008	6.315	6.35	5.935	4.714	4.832	4.693	4.685	5.49	5.79	5.35	4.489	5.451	6.042	6.07	4.349	5.719	5.599	5.49	5.338	5.65	5.662	5.645
	pos_4668	DG(14:0/20:0/0:0)	metab_3850	4.81	4.816	5.931	6.342	5.556	5.476	5.053	5.657	6.135	5.459	4.94	5.341	5.481	5.968	5.978	5.59	4.571	4.22	4.301	4.363	4.825	5.1	5.207	3.746	5.618	5.763	6.062	3.868	5.289	5.253	5.299	4.639	5.445	5.451	5.44
	pos_4720	4-Hydroxyretinoic acid	metab_3904	4.925	4.974	5.197	4.937	4.78	5.082	4.708	4.499	5.048	4.836	5.343	5.051	4.873	4.93	4.797	4.328	5.694	5.745	5.652	5.772	5.07	5.557	5.288	5.458	5.725	5.714	5.821	5.835	5.701	5.766	5.708	5.68	5.509	5.513	5.513
	pos_4758	1-(4-Hydroxy-3-methoxyphenyl)-3-decanone	metab_3941	6.157	6.08	6.507	6.334	6.224	6.14	6.349	6.288	6.61	6.122	6.264	6.294	6.241	6.198	6.166	6.086	5.973	5.865	5.989	5.935	5.512	6.279	6.119	6.04	6.028	6.194	6.254	5.882	6.192	6.149	5.982	6.021	6.186	6.187	6.181
	pos_48	7-Hydroxy Pestalotin	metab_3982	5.413	5.393	5.536	5.398	5.428	5.458	5.418	5.399	5.481	5.391	5.285	5.391	5.41	5.422	5.43	5.405	5.202	5.173	5.188	5.117	5.156	5.151	5.261	5.132	5.191	5.205	5.218	5.067	5.287	5.092	5.14	5.219	5.337	5.335	5.316
	pos_4840	MG(0:0/24:6(6Z,9Z,12Z,15Z,18Z,21Z)/0:0)	metab_4021	6.209	6.337	5.939	6.329	6.279	6.701	6.124	5.742	6.158	6.847	5.612	6.174	6.575	5.897	6.366	6.03	5.883	5.808	6.077	5.871	5.048	5.795	5.398	5.153	6.098	5.565	5.777	6.158	5.457	5.781	5.819	6.011	6.055	6.052	6.059
	pos_4845	Didemethylcitalopram	metab_4025	7.837	7.512	7.897	7.397	7.401	8.076	7.37	7.322	7.023	8.048	8.149	7.591	7.543	7.857	7.259	6.915	8.643	8.819	8.642	8.749	7.704	8.303	7.909	8.013	8.821	8.488	8.445	8.385	8.125	8.578	8.513	8.504	8.438	8.453	8.452
	pos_4926	3,8-Dihydroxydodecanoylcarnitine	metab_4111	4.996	5.104	5.012	5.51	4.951	4.983	4.938	4.891	4.999	5.74	4.965	5.277	5.244	5.086	5.162	4.893	4.88	4.587	4.595	4.695	3.649	4.721	3.408	4.476	5.429	5.038	5.414	4.568	4.951	4.991	4.93	5.114	5.054	5.051	5.08
	pos_5069	17,23-Epoxy-29-hydroxy-27-norlanost-8-ene-3,15,24-trione	metab_4261	5.16	5.068	4.963	5.071	5.311	5.375	5.098	4.923	5.059	5.185	5.039	5.806	5.553	5.089	4.999	5.041	4.778	4.894	4.774	5.018	4.025	4.561	4.293	4.317	4.781	4.86	4.466	4.834	4.561	4.873	4.98	4.852	5.026	5.051	5.05
	pos_5095	Tributyl citrate	metab_4289	5.654	5.741	5.677	5.661	5.625	5.563	5.617	5.693	5.629	5.656	5.73	5.731	5.716	5.703	5.669	5.648	5.509	5.519	5.53	5.611	4.619	5.414	4.98	5.225	5.582	5.599	5.621	5.561	5.648	5.602	5.499	5.609	5.515	5.495	5.48
	pos_5110	Indolapril	metab_4306	6.682	4.367	5.748	7.291	6.253	7.006	5.981	6.931	4.931	6.455	6.54	4.984	6.759	7.033	6.127	5.709	5.24	5.266	5.795	4.011	5.28	6.235	4.545	5.585	5.117	6.201	5.58	3.916	4.478	5.863	5.467	5.183	6.288	6.285	6.29
	pos_5129	Trihydroxystearic acid	metab_4325	5.613	5.679	5.564	5.605	5.478	5.508	5.492	5.5	5.494	5.619	5.676	5.552	5.485	5.518	5.532	5.541	5.965	5.988	5.933	6.048	5.65	5.782	5.496	5.6	6.116	5.818	6.086	5.861	5.782	5.884	5.897	5.931	5.81	5.806	5.821
	pos_5179	Lilopristone	metab_4370	5.852	4	5.334	6.4	5.573	5.926	5.471	6.482	4.007	5.491	6.086	3.987	5.943	6.174	5.32	5.195	5.263	5.239	5.245	3.926	4.888	5.876	4.706	5.281	5.098	5.94	5.01	3.825	4.874	5.579	4.864	4.985	5.604	5.601	5.614
	pos_5206	Linoleic Acid	metab_4393	5.252	5.496	5.39	5.581	5.154	5.509	5.236	5.154	5.125	5.837	5.254	5.507	5.119	5.454	5.315	4.886	4.718	4.927	4.774	5.231	4.661	4.952	4.861	4.819	5.378	5.107	5.34	5.073	5.143	4.92	4.885	5.184	5.337	5.319	5.332
	pos_5247	1,17-Heptadecanediol	metab_4434	5.126	3.831	5.182	4.945	4.891	5.181	5.127	6.076	5.283	5.568	4.704	5.348	5.418	5.844	5.983	5.547	4.851	4.443	4.661	4.264	4.362	3.828	5.08	4.537	5.084	4.429	5.076	4.292	5.237	4.831	5.318	5.033	5.052	5.048	5.027
	pos_5260	1-Hexadecanol	metab_4445	4.881	4.727	5.009	4.855	4.581	4.816	4.911	5.326	5.207	5.276	4.881	5.115	5.122	5.145	5.513	4.993	4.892	4.686	4.646	4.223	4.61	3.889	4.762	4.639	4.946	4.755	4.761	4.538	4.863	4.648	4.915	4.803	4.632	4.635	4.544
	pos_5272	9,12,13-TriHOME	metab_4457	6.706	6.501	7.256	7.114	6.689	6.73	6.988	7.102	7.341	6.887	6.629	6.817	6.754	6.829	6.811	6.825	6.379	6.474	6.393	6.519	6.422	6.958	6.668	6.688	6.7	6.609	6.82	6.592	6.632	6.586	6.438	6.498	6.818	6.807	6.806
	pos_5300	Docosapentaenoic acid (22n-3)	metab_4489	2.79	3.369	2.66	2.58	3.105	3.03	2.166	2.268	5.756	3.255	2.278	2.791	2.95	2.954	3.05	3.716	3.581	2.854	3.806	3.66	3.376	3.771	2.951	3.568	2.93	3.851	4.547	3.603	2.928	3.439	3.085	3.597	3.855	3.785	3.926
	pos_5325	Cephaeline	metab_4515	4.639	4.738	4.869	4.829	4.63	4.78	4.518	4.587	4.798	5.07	5.032	4.779	4.332	4.693	4.742	4.783	5.3	5.606	5.235	5.613	5.426	5.343	5.24	4.926	5.541	5.56	5.36	5.798	5.545	5.616	5.313	5.449	5.239	5.244	5.234
	pos_5374	Mosin C	metab_4564	4.857	4.711	3.511	4.858	4.761	6.173	4.74	4.545	3.515	3.477	3.511	3.495	3.46	5.109	3.46	3.501	4.304	4.672	4.546	4.791	4.215	4.572	4.478	3.474	4.953	3.458	3.511	3.334	3.485	3.46	3.485	3.456	4.311	4.309	4.264
	pos_5404	Cholyl-L-dopa	metab_4593	5.66	6.087	6.024	5.64	5.596	5.756	5.919	5.64	6.097	5.488	6.485	6.003	6.174	5.512	5.77	5.704	6.305	6.67	6.354	6.858	6.622	6.562	6.416	6.316	6.683	6.73	6.511	6.915	6.799	6.847	6.607	6.555	6.414	6.41	6.435
	pos_5405	Calcitroic acid	metab_4594	6.012	6.311	6.15	6.021	6.083	6.02	6.09	5.825	6.102	5.847	6.368	6.175	5.929	5.977	6.002	5.916	6.394	6.579	6.387	6.651	6.492	6.496	6.463	6.387	6.623	6.614	6.548	6.714	6.681	6.709	6.574	6.486	6.424	6.427	6.426
	pos_5422	Methyltrienolone	metab_4613	4.108	4.919	5.226	4.452	4.106	4.924	4.594	4.438	5.365	4.273	5.755	5.381	4.675	4.736	4.659	4.735	5.608	5.993	5.597	6.22	6.179	5.877	5.647	5.586	6.004	6.078	5.806	6.364	6.055	6.234	5.94	5.903	5.738	5.736	5.763
	pos_5426	Pravastatin lactone	metab_4616	5.947	6.565	5.869	5.71	6.178	5.856	6.064	5.509	5.817	5.679	6.293	6.39	5.813	5.97	5.662	5.895	5.345	5.402	5.458	5.68	5.611	5.446	5.612	5.56	5.262	5.346	5.493	5.475	5.614	5.49	5.653	5.599	5.848	5.855	5.855
	pos_5427	Tetrahydrocortisone	metab_4617	5.487	6.187	5.123	4.995	5.86	5.156	5.705	4.94	5.56	5.021	5.999	6.172	5.13	5.412	4.538	5.39	4.469	4.289	4.828	5.194	4.75	4.835	4.874	4.704	4.914	4.029	4.633	4.711	4.685	4.632	5.036	5.127	5.407	5.384	5.402
	pos_5429	20-Carboxyleukotriene B4	metab_4619	5.725	5.849	6.068	6.145	5.86	5.965	5.844	5.819	6.042	5.692	5.7	6.257	6.032	6.226	5.903	5.794	5.488	5.414	5.515	5.462	5.416	5.499	5.642	5.43	5.58	5.451	5.593	5.485	5.595	5.535	5.544	5.655	5.679	5.664	5.663
	pos_5431	3-Methyl-5-propyl-2-furannonanoic acid	metab_4622	5.845	5.886	5.935	6.02	5.913	5.917	5.944	5.922	6.04	5.829	5.765	5.893	5.826	5.869	5.812	5.848	5.676	5.559	5.618	5.589	5.555	5.701	5.804	5.662	5.675	5.634	5.782	5.592	5.747	5.691	5.668	5.696	5.847	5.834	5.843
	pos_5450	Propafenone	metab_4641	4.45	3.742	4.102	4.288	4.776	4.464	4.208	4.202	3.749	4.348	4.842	4.111	4.237	4.289	4.133	4.309	5.647	5.661	5.641	5.61	5.586	5.553	5.617	5.478	5.723	5.614	5.688	5.674	5.787	5.74	5.695	5.547	5.421	5.398	5.398
	pos_5478	Aloe-Emodin	metab_4667	4.541	4.372	3.78	4.976	4.148	4.898	3.673	4.691	5.239	4.52	5.042	4.95	4.155	4.72	4.251	3.858	5.528	5.295	5.79	5.624	4.913	5.189	4.673	4.987	5.39	4.417	4.433	5.604	4.39	5.246	5.222	5.378	5.102	5.089	5.088
	pos_5480	Germine	metab_4670	5.516	5.516	5.531	5.39	5.628	5.411	5.589	5.305	5.521	5.314	5.936	5.699	5.475	5.144	5.386	5.48	5.732	5.92	5.761	6.022	5.847	5.833	5.923	5.71	5.865	5.898	5.922	6.009	6.03	6.022	5.909	5.816	5.76	5.766	5.756
	pos_5507	N-Myristoyl Proline	metab_4698	6.677	5.063	5.865	7.317	6.199	7.294	5.635	6.212	5.003	6.845	6.446	5.31	6.697	7.161	5.69	5.25	5.604	5.463	5.772	5.06	5.402	5.916	5.518	5.439	5.812	5.886	5.259	4.977	5.284	5.789	5.571	5.429	6.389	6.376	6.375
	pos_5520	MG(22:4(7Z,10Z,13Z,16Z)/0:0/0:0)	metab_4712	5.819	5.94	6.091	5.046	5.525	5.677	5.717	5.743	5.378	5.372	5.728	5.756	5.657	5.655	5.315	5.647	5.442	4.828	5.443	5.047	5.076	5.228	5.316	5.772	4.836	5.492	5.884	4.758	5.172	5.286	5.303	4.928	5.564	5.589	5.592
	pos_5529	Fluprednisolone	metab_4719	5.285	5.482	5.567	5.502	5.439	5.419	5.537	5.418	5.569	5.305	5.908	5.5	5.45	5.447	5.385	5.437	6.154	6.231	6.188	6.275	6.203	6.198	6.264	6.078	6.276	6.247	6.309	6.323	6.377	6.314	6.26	6.173	6.055	6.046	6.05
	pos_5565	Deoxycholylglutamic acid	metab_4757	6.432	6.951	6.265	5.669	6.657	6.41	6.595	5.586	6.03	6.16	7.077	7.006	6.415	5.765	5.723	6.512	7.016	7.253	6.998	7.415	7.069	7.181	6.904	6.682	6.31	6.885	7.096	7.452	7.13	7.329	7.117	7.198	6.951	6.952	6.951
	pos_5567	Glycocholic acid	metab_4759	6.15	6.454	6.492	6.26	6.248	6.344	6.305	6.171	6.535	6.183	6.677	6.474	6.336	6.187	6.28	6.219	6.632	6.825	6.666	6.925	6.783	6.814	6.815	6.659	6.85	6.847	6.853	6.992	6.917	6.938	6.852	6.801	6.676	6.677	6.672
	pos_5586	Trilostane	metab_4779	5.366	5.617	5.65	5.385	5.475	5.4	5.503	5.166	5.499	5.409	5.868	5.675	5.544	5.666	5.491	5.356	6.089	6.095	6.117	6.133	6.045	6.08	6.198	6	6.13	6.086	6.28	6.127	6.251	6.158	6.184	6.045	5.957	5.96	5.952
	pos_5600	(2-Acetyloxy-3-hydroxypropyl) (E)-octadec-9-enoate	metab_4794	5.53	5.571	5.614	5.469	5.456	5.591	5.448	5.373	5.83	5.864	5.52	5.348	5.753	5.95	5.751	5.792	5.345	5.16	5.294	5.157	5.208	5.267	5.218	5.108	5.806	5.526	5.796	4.934	5.592	5.377	5.749	5.477	5.522	5.49	5.518
	pos_5611	2-Propyl-2,4-pentadienoic acid	metab_4806	3.77	3.912	5.159	4.632	4.558	4.492	4.751	4.608	4.953	4.016	4.9	5.172	4.845	4.726	5.012	4.902	4.78	5.057	4.781	4.929	5.31	5.133	4.995	4.621	5.322	5.302	4.97	5.377	4.643	5.036	4.659	4.756	5.07	5.076	5.076
	pos_5620	17-phenyl trinor Prostaglandin F2alpha serinol amide	metab_4815	5.29	5.338	5.338	5.518	5.342	5.318	5.452	5.183	5.363	5.075	5.853	5.39	5.468	5.331	5.363	5.038	5.715	5.829	5.754	5.812	5.817	5.803	5.996	5.803	5.727	5.899	5.666	5.854	6.017	5.939	5.914	5.826	5.683	5.692	5.692
	pos_5621	Guan-fu Base Y	metab_4816	4.772	5.219	4.863	4.791	4.881	4.657	5.011	4.808	4.838	4.692	5.472	4.924	4.909	4.858	4.71	4.889	5.669	5.658	5.67	5.686	5.637	5.618	5.751	5.566	5.704	5.645	5.834	5.68	5.843	5.719	5.713	5.581	5.504	5.501	5.443
	pos_5622	20-Carboxy-leukotriene B4	metab_4817	7.062	6.782	7.554	7.339	7.161	7.189	7.091	7.179	7.375	7.072	6.982	7.342	7.311	7.242	7.215	7.012	6.957	6.823	6.904	6.766	6.821	7.001	7.137	6.898	6.949	6.957	7.051	6.83	7.036	6.958	6.922	6.956	7.013	7.003	7.002
	pos_5636	(6E)-8-hydroxygeraniol	metab_4831	4.323	4.788	3.606	3.762	4.032	4.177	5.043	3.663	3.61	4.336	5.245	3.59	3.936	3.609	3.554	5.162	5.669	5.507	5.669	5.544	5.183	5.665	5.988	5.702	4.843	5.312	5.248	5.342	5.787	5.81	5.745	5.736	5.397	5.393	5.38
	pos_5643	Dihydroxylysinonorleucine	metab_4839	5.652	5.024	5.887	5.734	5.198	5.625	5.636	5.919	6.047	4.912	4.981	5.082	5.478	5.568	4.964	5.742	5.301	4.739	4.852	5.232	5.332	5.073	5.465	5.563	4.511	5.667	5.081	4.892	4.924	5.003	5.46	4.682	5.441	5.443	5.442
	pos_5648	Isodeoxycholic acid	metab_4844	5.451	6.016	5.057	4.569	5.484	5.295	5.467	4.793	4.443	5.068	5.716	5.893	5.063	4.86	4.649	5.389	4.672	4.926	4.774	5.249	4.659	4.546	4.606	4.729	4.83	4.562	4.928	5.066	4.668	4.986	4.765	4.953	5.064	5.06	5.056
	pos_5650	Piroxantrone	metab_4847	4.652	4.963	4.855	4.725	4.757	4.796	4.709	4.714	3.698	4.731	4.963	4.746	4.635	4.89	4.674	4.656	5.077	5.044	5.119	5.157	4.977	4.991	5.127	5.159	4.985	5.145	5.324	3.516	5.209	5.117	5.118	5.075	4.971	4.983	4.966
	pos_5655	Monoketocholic acid	metab_4852	5.761	6.101	6.03	5.443	5.821	5.921	5.781	5.534	5.939	5.727	6.094	5.97	5.641	5.691	5.672	5.794	6.27	6.303	6.207	6.374	6.263	6.231	6.251	6.001	6.381	6.269	6.565	6.351	6.405	6.362	6.288	6.235	6.146	6.159	6.142
	pos_5661	Gibberellin A34	metab_4859	5.565	5.442	5.986	5.862	5.657	5.653	5.617	5.698	5.808	5.47	5.304	5.939	5.917	5.802	5.857	5.486	5.05	4.966	5.053	5.117	5.09	5.072	5.199	4.903	5.114	5.049	5.185	4.91	5.161	4.977	4.968	5.171	5.352	5.386	5.339
	pos_5670	Beta-Ionone	metab_4868	5.627	5.671	5.63	5.764	5.674	5.661	5.845	5.986	5.701	5.664	5.673	5.664	5.602	5.708	5.666	5.673	6.197	6.015	6.223	6.109	6.031	6.013	6.136	5.975	5.745	5.766	5.788	6.281	6.074	6.093	6.108	6.122	5.975	5.967	5.966
	pos_5672	(R)-8-Acetoxycarvotanacetone	metab_4870	4.983	5.181	5.201	4.797	5.096	5.207	5.107	4.905	5.048	5.058	5.304	5.098	4.776	5.238	4.894	5.143	5.476	5.469	5.449	5.443	5.335	5.417	5.516	5.256	5.479	5.42	5.655	5.5	5.527	5.447	5.441	5.336	5.342	5.331	5.331
	pos_57	Benzoylpaeoniflorin	metab_4895	6.019	4.26	5.958	5.113	4.399	6.422	5.954	6.85	5.7	5.443	5.188	5.125	5.609	6.533	5.984	4.708	5.36	5.056	4.565	4.185	4.756	5.208	4.926	5.153	5.892	5.584	5.811	4.971	5.166	4.854	5.065	5.106	5.725	5.721	5.732
	pos_5703	Borapetoside	metab_4900	6.064	3.786	5.587	5.115	4.725	5.988	6.072	6.169	5.569	5.138	5.175	5.021	5.576	6.07	5.643	4.995	5.189	4.886	4.047	3.712	3.7	5.182	5.084	4.937	5.817	5.627	5.71	3.612	4.988	5.021	5.249	4.251	5.471	5.479	5.478
	pos_5712	Naltrexone	metab_4909	4.699	4.782	4.598	4.403	4.627	4.742	4.679	4.476	4.305	4.403	5.053	4.696	4.683	4.479	4.294	4.516	5.447	5.397	5.431	5.446	5.434	5.397	5.524	5.466	5.448	5.585	5.506	4.89	5.595	5.513	5.52	5.387	5.24	5.236	5.224
	pos_5718	Bipindogulomethyloside	metab_4915	4.914	5.246	5.351	4.638	5.215	5.112	5.218	4.746	5.78	4.67	5.846	5.575	5.036	5.264	5.003	5.336	6.163	6.053	6.153	6.218	6.147	6.201	6.222	6.147	6.156	6.247	6.342	6.073	6.363	6.228	6.199	6.082	5.967	5.977	5.976
	pos_5721	Miroestrol	metab_4919	4.911	5.097	5.145	4.917	5.008	5.097	5.002	4.745	0.9367	4.957	5.288	4.907	4.82	5.116	4.921	4.951	5.446	5.43	5.416	5.506	5.36	5.478	5.458	5.443	5.488	5.556	5.713	0.0165	5.638	5.562	5.542	5.456	5.338	5.339	5.333
	pos_5725	4-Hydroxy-3-methoxy-cinnamoylglycine	metab_4921	2.34	3.646	3.829	2.832	3.732	2.36	2.358	2.299	2.365	2.326	4.637	2.345	3.354	3.491	2.471	3.447	4.965	5.195	5.059	5.468	5.299	5.045	4.587	4.852	5.081	5.102	5.05	5.351	5.174	5.309	5.127	5.175	4.893	4.867	4.897
	pos_5735	[3-(2-Aminopropyl)-6-methylidenecyclohexa-1,3-dien-1-yl]methanediol	metab_4931	4.689	4.661	4.479	4.137	4.436	5.081	4.842	4.482	4.136	5.098	4.747	5.118	4.491	3.723	4.246	5.043	4.959	4.999	5.05	5.088	4.747	5.303	5.253	4.865	4.864	5.187	5.325	4.945	4.862	5.118	5.193	5.346	5.03	5.017	5.016
	pos_5757	Curdione	metab_4952	5.124	5.079	5.06	5.291	5.158	5.204	5.226	6.113	5.206	5.163	4.828	5.055	4.998	5.304	5.235	5.107	4.79	4.764	4.755	4.711	4.65	4.829	4.907	4.83	4.88	4.75	4.986	4.723	4.922	4.748	4.81	4.851	5.142	5.117	5.116
	pos_5776	Arginine ornithine	metab_4970	5.471	5.157	5.525	5.708	5.361	5.945	5.529	5.696	5.898	5.858	5.117	5.203	5.454	5.588	5.479	5.405	5.311	5.14	5.17	5.142	5.267	5.269	5.499	5.307	5.654	5.441	5.524	4.965	5.453	4.904	5.223	5.256	5.489	5.486	5.477
	pos_5782	Beta-(2-Methoxyphenoxy)-lactic acid	metab_4976	4.962	4.685	4.984	4.965	4.899	4.971	4.938	4.869	5.091	4.908	4.552	4.874	5.035	5.049	5.014	4.942	4.295	4.132	3.631	4.168	4.189	4.172	4.232	3.973	4.016	4.192	3.966	3.933	3.849	4.011	3.931	4.135	4.653	4.635	4.634
	pos_5795	Aristolochic acid	metab_4990	4.732	2.782	5.388	2.756	4.944	3.412	3.919	3.606	4.614	4.699	6.312	3.874	2.733	4.104	2.733	2.774	6.331	6.448	6.339	6.758	6.618	6.602	6.284	6.312	6.397	6.562	6.488	6.698	6.568	6.723	6.414	6.427	6.241	6.237	6.247
	pos_5800	Sambucinol	metab_4997	5.6	5.78	5.617	5.799	5.574	5.671	5.704	5.706	5.755	5.579	5.529	5.661	5.557	5.699	5.756	5.585	5.545	5.402	5.377	5.468	5.361	5.349	5.534	5.527	5.499	5.541	5.616	5.417	5.606	5.373	5.442	5.499	5.617	5.608	5.608
	pos_5806	7-Hydroxy-2-(4-hydroxyphenyl)-6-(3-methylbut-2-enyl)-2,3-dihydrochromen-4-one	metab_5003	5.539	4.354	5.494	5.298	4.452	5.175	5.98	5.67	5.37	4.407	3.259	5.235	5.348	5.827	4.232	4.226	4.938	4.788	4.609	4.677	4.281	4.299	4.533	4.558	4.426	5.747	4.756	4.046	4.798	3.911	5.55	4.072	5.181	5.178	5.204
	pos_5818	Evacetrapib	metab_5014	4.961	4.424	5.557	0.1826	5.253	5.109	4.983	6.088	3.956	3.981	4.64	5.031	4.622	5.379	5.13	0.189	3.556	0.1676	3.842	3.853	0.1627	3.826	0.1771	0.1794	3.588	4.574	4.109	3.785	3.886	0.1748	4.177	4.122	4.516	4.591	4.589
	pos_5845	Delta-Tocotrienol	metab_5042	4.637	1.849	4.582	4.607	3.673	2.331	4.536	5.57	4.865	4.411	4.97	4.087	4.803	3.924	5.408	1.05	5.307	5.157	5.233	5.157	4.994	4.904	5.775	6.174	5.847	6.115	5.396	5.025	5.814	5.65	5.846	4.744	5.414	5.402	5.401
	pos_5854	5-Hydroxyculmorin	metab_5052	5.109	5.12	4.664	5.361	5.189	5.096	5.204	5.777	5.171	4.954	4.531	4.966	5.041	5.25	5.122	5.134	4.657	4.496	4.549	4.484	4.559	4.571	4.754	4.697	4.536	4.554	4.635	4.56	4.722	4.512	4.678	4.639	4.987	4.969	4.984
	pos_5876	(+/-)-6-Chlorotryptophan	metab_5073	5.189	4.595	5.675	4.758	4.276	4.7	5.323	5.246	3.977	5.197	5.662	5.854	5.597	5.565	5.657	5.924	5.299	5.502	5.287	5.307	6.203	6.051	5.397	5.458	5.474	5.736	4.868	5.392	5.379	5.331	5.09	5.352	5.546	5.526	5.541
	pos_5877	Lamivudine	metab_5074	4.485	3.82	5.002	4.041	3.276	4.083	4.652	4.529	3.205	4.537	5.04	5.205	4.94	4.93	4.989	5.266	4.694	4.88	4.64	4.673	5.552	5.412	4.745	4.902	4.821	5.059	4.349	4.79	4.699	4.624	4.456	4.706	4.894	4.878	4.889
	pos_5879	Galactosylsphingosine	metab_5076	6.169	6.429	6.349	6.235	6.139	6.392	6.228	5.83	5.856	6.247	5.956	6.324	6.021	6.183	6.058	6.007	4.009	4.334	4.406	4.305	3.67	4.027	3.767	4.329	4.269	4.032	4.4	4.271	4.385	4.203	4.407	4.557	5.73	5.711	5.725
	pos_5888	Trachelogenin	metab_5086	3.52	3.49	3.574	3.464	3.47	3.492	3.49	4.228	3.561	3.458	4.394	3.477	3.746	4.163	3.441	3.483	5.032	5.044	4.894	4.793	5.006	5.063	5.341	5.189	3.447	5.094	3.493	4.881	5.342	5.057	5.316	4.947	4.888	4.874	4.883
	pos_5895	8-Cyclopentyl-1,3-dipropylxanthine	metab_5092	5.364	4.444	5.156	5.401	5.263	5.376	5.365	5.318	5.445	5.296	5.174	5.169	5.324	5.177	5.13	5.198	4.995	4.923	4.813	4.423	4.73	4.841	5.1	4.923	5.138	5.111	5.086	4.729	5.088	4.947	5.085	4.888	5.155	5.115	5.151
	pos_5901	Indole-3-Acetyl-L-Phenylalanine	metab_5099	3.577	3.972	3.756	4.039	3.742	3.921	3.908	2.826	3.308	3.85	4.472	3.627	3.694	3.957	3.565	2.878	4.584	3.946	4.751	3.918	4.876	4.332	3.527	4.829	5.363	5.03	5.18	3.872	4.977	4.823	4.229	4.352	4.429	4.388	4.386
	pos_5932	Gibberellin A4	metab_5131	4.719	4.864	4.902	4.832	4.854	4.919	4.755	4.627	4.615	4.711	4.978	4.664	4.609	4.853	4.645	4.76	5.214	5.174	5.149	5.202	5.075	5.087	5.208	5.084	5.144	5.209	5.383	5.159	5.295	5.192	5.208	5.083	5.078	5.052	5.084
	pos_5936	(10S,11S)-Pterosin C	metab_5135	4.408	4.391	4.529	5.804	4.5	4.771	5.179	5.266	5.719	4.426	4.669	4.592	5.02	5.432	4.571	4.972	4.428	4.06	4.371	4.347	4.135	4.174	4.449	4.793	4.377	4.428	4.594	4.211	4.385	4.276	4.514	4.249	4.89	4.886	4.881
	pos_5938	Carboprost	metab_5137	5.619	5.916	5.311	4.592	5.51	5.479	5.458	4.109	4.901	5.445	5.656	5.711	5.446	5.316	5.035	5.525	4.669	4.842	4.624	5.044	4.776	4.166	4.705	4.894	4.996	4.959	5.243	4.231	5.26	5.163	5.418	5.025	5.258	5.234	5.246
	pos_5948	D-4'-Phosphopantothenate	metab_5147	4.161	4.046	4.559	4.446	3.804	4.615	4.109	3.759	4.815	4.486	4.249	4.465	4.347	4.474	3.765	4.169	4.5	4.822	4.626	4.731	4.585	4.464	4.362	4.303	4.847	4.576	4.693	5.139	4.296	4.615	4.475	4.655	4.515	4.503	4.51
	pos_5969	Cetraxate	metab_5170	5.446	5.011	5.763	6.002	5.103	4.442	6.472	6.055	6.064	4.142	3.536	5.583	5.765	5.856	5.026	5.279	0.2763	0.2574	4.329	2.991	3.98	4.031	4.87	4.014	4.384	4.898	4.165	2.673	5.373	3.877	4.862	3.907	4.599	4.769	4.766
	pos_5970	Nateglinide	metab_5172	5.122	5.18	5.262	4.771	5.093	5.28	5.116	4.843	5.042	5.136	5.199	5.21	4.89	5.066	4.997	4.951	5.541	5.544	5.464	5.538	5.439	5.398	5.428	5.176	5.565	5.443	5.726	5.545	5.575	5.519	5.491	5.455	5.375	5.367	5.366
	pos_5971	Negletein 6-[rhamnosyl-(1->2)-fucoside]	metab_5173	5.572	3.764	5.346	3.738	3.84	5.894	5.729	6.353	4.926	5.046	3.875	3.869	5.182	6.041	5.601	3.757	3.877	3.693	3.702	4.101	3.768	4.444	3.722	3.778	5.266	4.603	5.153	4.018	3.741	4.113	3.74	3.951	5.223	5.178	5.219
	pos_5974	1-(1-(Tert-Butoxycarbonyl)piperidin-4-yl)azetidine-3-carboxylic acid	metab_5176	5.086	5.352	5.344	5.741	5.688	4.91	5.633	5.584	5.722	4.619	4.768	5.511	5.535	5.359	5.795	5.769	4.976	4.59	4.777	4.759	4.516	4.612	5.023	4.864	4.664	4.631	5.164	4.442	5.053	4.788	4.739	4.801	4.913	4.91	4.877
	pos_5982	Gamma-Dodecalactone	metab_5185	4.472	5.71	4.91	4.87	4.856	4.503	4.596	4.388	4.519	4.588	4.513	5.169	4.393	4.781	4.484	4.787	4.656	4.724	5.468	5.652	5.407	4.505	4.965	4.99	4.552	4.399	5.098	4.619	4.672	5.413	4.565	5.633	5.039	5.03	5.035
	pos_6002	8(R)-Hydroperoxylinoleic acid	metab_5209	5.093	5.451	5.344	4.937	5.049	5.211	5.008	4.799	5.416	5.133	5.121	5.164	4.949	5.174	5	5.092	4.975	4.501	4.998	4.842	4.474	4.517	4.581	4.404	4.588	4.832	4.927	4.663	4.505	4.605	4.55	4.989	5.013	4.976	5.009
	pos_6029	Capsidiol	metab_5237	5.279	5.168	5.028	5.75	5.381	5.238	5.397	6.22	5.473	5.301	4.872	5.248	5.263	5.728	5.567	5.177	5.009	4.766	4.912	4.977	4.661	4.89	5.001	5.135	4.983	4.697	5.058	4.76	4.866	4.847	4.983	4.902	5.305	5.296	5.296
	pos_6030	Coniferyl Aldehyde	metab_5239	4.748	4.558	4.861	5.103	4.599	4.622	4.957	5.071	5.132	4.668	4.462	4.623	4.934	4.954	4.999	4.83	4.476	4.39	4.475	4.41	4.501	4.579	4.554	4.603	4.548	4.687	4.435	4.39	4.568	4.419	4.548	4.527	4.712	4.706	4.711
	pos_6035	SENECIPHYLLINE	metab_5244	6.777	6.154	7.135	7.187	6.623	6.386	6.841	7.025	7.304	6.612	5.984	6.345	6.991	6.679	6.843	6.747	6.428	6.16	6.5	5.966	6.307	6.386	6.572	6.428	6.419	6.539	5.944	5.616	6.548	5.939	6.46	6.391	6.685	6.666	6.665
	pos_6038	Cinnamaldehyde	metab_5247	5.223	4.797	5.574	5.663	5.139	4.959	5.356	5.523	5.767	5.157	4.722	4.963	5.488	5.251	5.395	5.288	4.992	4.788	5.06	4.731	4.92	4.969	5.147	5.049	4.95	5.098	4.697	4.522	5.124	4.73	5.023	5.014	5.195	5.198	5.197
	pos_6050	Therafectin	metab_5261	5.005	5.323	4.675	4.792	5.272	4.6	4.943	4.619	4.867	4.582	5.149	5.262	4.668	5.042	4.561	4.69	4.473	4.397	4.602	4.675	4.6	4.644	4.545	4.418	3.771	3.904	4.517	4.672	4.422	4.335	4.697	4.603	4.824	4.812	4.812
	pos_6062	Gibberellin A29-catabolite	metab_5274	4.91	4.06	3.713	2.615	3.741	3.545	4.451	5.442	3.468	3.708	3.728	4.225	4.549	4.785	4.285	3.769	3.568	3.784	3.624	3.885	3.721	3.764	3.568	3.125	3.414	3.618	3.696	3.618	3.71	3.857	2.617	3.81	4.112	4.068	4.068
	pos_6067	Mevastatin	metab_5279	5.328	5.581	4.972	4.819	5.484	5.476	5.305	3.442	3.509	4.997	5.38	5.6	5.508	4.921	4.849	5.501	3.983	4.535	4.135	4.833	4.45	4.387	4.888	5.121	3.459	4.119	4.389	4.206	5.157	4.913	5.25	4.563	5.113	5.092	5.091
	pos_6074	(3R,5Z)-5-Octene-1,3-diol	metab_5287	5.337	5.74	5.609	5.338	5.342	5.463	5.254	5.081	5.658	5.42	5.388	5.428	5.19	5.491	5.3	5.408	5.194	4.768	5.334	5.16	4.733	4.89	4.948	4.751	4.893	5.094	5.248	4.873	4.67	4.854	4.89	5.234	5.272	5.26	5.259
	pos_6084	11-Aminoundecanoic Acid	metab_5297	4.489	4.545	4.208	5.196	4.543	4.552	4.537	4.662	4.782	4.494	4.26	4.472	4.456	4.539	4.608	4.34	3.834	3.905	4.143	3.919	3.617	3.866	4.291	4.23	4.286	3.459	4.543	3.837	4.191	4.177	4.019	3.893	4.474	4.445	4.443
	pos_6098	Scopolamine	metab_5312	4.465	4.512	3.881	4.975	4.815	4.835	4.663	5.277	4.554	4.333	4.254	4.334	4.524	4.317	4.724	4.695	3.239	3.545	4.37	3.897	4.014	3.846	4.643	4.67	3.256	3.955	3.899	3.82	4.207	3.776	4.25	4.132	4.493	4.455	4.459
	pos_6110	16-Ketoestradiol	metab_5326	4.902	4.677	5.125	5.877	4.571	5.083	4.756	5.607	5.606	4.876	4.575	4.7	4.977	5.622	4.793	4.738	4.345	4.345	4.205	4.405	4.246	4.503	4.794	4.633	5.152	5.033	4.712	4.596	4.765	4.385	4.896	4.198	5.076	5.072	5.064
	pos_612	1-(5-phenyl-1,2-oxazol-3-yl)cyclopropane-1-carboxylic acid	metab_5336	5.482	5.294	5.662	5.222	5.572	5.211	5.175	5.17	5.381	5.234	6.266	5.012	5.172	5.38	6.126	5.677	6.786	6.603	6.745	6.571	6.587	6.624	6.833	6.812	6.652	6.795	6.728	6.106	6.849	6.577	6.816	6.601	6.541	6.533	6.532
	pos_6125	N-Acetyl-leukotriene E4	metab_5342	5.735	4.196	5.792	6.32	5.512	5.45	6.182	6.292	6.338	5.125	4.978	5.515	5.666	6.127	5.462	5.382	5.1	3.787	5.084	4.826	5.271	5.262	5.664	5.701	4.614	5.888	5.133	4.642	5.616	5.033	5.737	4.312	5.604	5.594	5.599
	pos_6126	Methoxamine	metab_5343	5.183	0.8937	4.725	5.661	5.176	5.291	5.175	5.441	4.313	3.976	5.123	4.804	4.61	5.126	5.063	4.246	4.959	4.76	5.036	3.572	4.813	4.878	4.671	5.176	0.8565	4.733	4.114	0.7454	3.734	3.634	4.684	0.8484	4.824	4.801	4.8
	pos_6146	4-Heptenoic acid	metab_5363	3.191	3.976	3.262	3.12	3.259	3.492	3.538	3.429	3.767	3.113	3.147	3.136	3.484	3.152	5.299	5.682	4.298	3.075	4.247	3.572	5.371	4.474	4.348	4.973	3.103	3.095	3.688	2.971	3.842	3.895	4.284	3.898	4.611	4.56	4.558
	pos_6159	Benzyloxycarbonylvalyl-alanyl-aspartyl Fluoromethyl Ketone	metab_5377	5.353	4.493	5.415	5.461	5.184	5.531	5.531	5.468	5.227	5.168	4.799	5.093	5.229	5.745	4.86	4.927	5.332	5.086	5.324	4.963	4.824	4.891	5.264	5.255	5.323	5.287	5.376	4.729	5.256	4.907	5.431	4.934	5.283	5.279	5.262
	pos_6166	11-HpODE	metab_5385	5.144	5.521	5.431	5.021	5.145	5.283	5.065	4.994	5.426	5.173	5.158	5.275	5.034	5.294	5.067	5.174	5.013	4.427	5.134	4.972	4.691	4.489	4.628	4.488	4.618	4.986	5.017	4.549	4.624	4.651	4.59	5.109	5.085	5.081	5.072
	pos_6167	2-Naphthoic acid	metab_5386	4.888	4.781	5.119	5.089	4.86	4.716	4.992	5.091	5.232	4.853	4.68	4.713	5.008	4.927	4.836	4.781	4.724	4.581	4.647	4.53	4.518	4.637	4.658	4.672	4.602	4.712	4.515	4.287	4.684	4.504	4.692	4.576	4.842	4.838	4.827
	pos_6174	Ile Val Phe	metab_5394	4.836	5.335	4.607	4.461	4.237	5.373	3.392	3.333	3.596	5.01	3.938	4.127	3.344	5.361	3.64	4.157	3.689	3.967	4.432	3.456	3.659	3.39	4.176	4.128	4.737	3.821	4.964	3.991	3.865	3.7	4.05	3.34	4.188	4.35	4.317
	pos_6178	6-Hydroxynon-6-enoylcarnitine	metab_5398	5.273	5.367	5.231	5.332	5.323	5.354	5.157	4.983	4.718	5.09	5.115	5.023	5.112	5.356	5.088	5.135	5.027	4.794	4.977	4.952	4.851	4.793	5.042	5.022	4.836	4.664	5.293	3.867	5.028	4.878	4.858	4.953	5.143	5.129	5.132
	pos_6190	Cowagarcinone D	metab_5409	5.386	0.05324	5.186	5.677	4.594	3.987	6.233	5.762	6.08	3.669	1.988	4.028	5.06	5.642	4.252	4.591	1.563	3.656	0.04654	1.53	4.16	3.873	4.926	4.749	0.0485	4.528	3.932	3.679	4.934	1.237	4.634	0.04751	4.741	4.632	4.737
	pos_6196	CR 2249	metab_5415	5.471	5.683	5.64	5.561	5.41	5.548	5.525	5.326	5.554	5.405	5.449	5.527	5.388	5.486	5.379	5.353	5.285	5.313	5.227	5.365	5.209	5.208	5.342	5.175	5.261	5.292	5.412	5.292	5.366	5.351	5.3	5.321	5.443	5.418	5.428
	pos_6208	Prostaglandin M	metab_5429	4.96	5.199	5.247	5.136	5.196	5.131	5.144	5.068	5.239	4.956	5.465	5.113	5.019	5.111	5.089	5.022	5.603	5.739	5.595	5.84	5.696	5.689	5.668	5.559	5.75	5.71	5.804	5.85	5.825	5.819	5.686	5.655	5.575	5.561	5.56
	pos_6219	Tetranor-PGEM	metab_5441	4.321	4.435	4.722	4.595	4.574	4.554	4.669	4.418	4.71	4.326	4.945	4.242	4.279	4.673	4.479	4.272	5.283	5.353	5.366	5.185	5.135	5.075	5.348	5.197	5.421	5.317	5.41	5.153	5.265	5.114	5.268	5.327	5.093	5.089	5.074
	pos_6227	N-(2-Hydroxyethyl)nicotinamide	metab_5448	5.477	4.636	5.701	5.695	5.248	5.722	5.585	5.529	5.766	5.56	5.534	5.156	5.545	5.693	5.571	5.289	5.018	5.047	4.982	4.943	4.939	5.072	5.098	5.057	5.205	5.218	5.31	4.951	5.29	5.054	5.101	4.877	5.362	5.35	5.357
	pos_6251	Omega-Salicoyisalicin	metab_5474	4.654	3.098	4.109	5.298	4.426	4.901	4.313	5.538	5.085	3.066	3.1	3.91	4.555	4.883	4.639	3.684	3.068	3.531	3.036	4.11	3.227	3.849	3.451	3.61	3.559	3.543	4.198	3.946	4.037	3.809	3.904	3.943	4.301	4.288	4.287
	pos_6253	P-Octopamine	metab_5476	5.4	5.737	5.482	5.298	5.469	5.509	5.451	5.067	5.368	5.446	5.316	5.54	5.27	5.494	5.402	5.423	5.111	4.965	4.982	5.087	5.052	5.072	5.026	4.853	4.945	5.081	5.21	5.04	5.026	5.037	5.045	5.043	5.297	5.282	5.282
	pos_6262	Cis-p-Coumaric acid	metab_5485	4.686	4.904	4.833	4.639	4.835	4.853	4.792	4.758	4.549	4.676	5.059	4.732	4.711	5.057	4.816	4.827	5.145	5.149	5.125	5.177	5.076	5.132	5.171	4.906	5.377	5.127	5.454	4.89	5.355	5.186	5.1	5.208	5.045	5.036	5.039
	pos_6267	Alpha-Cyano-4-hydroxycinnamate	metab_5490	4.128	3.089	4.535	3.063	3.069	3.09	3.147	3.86	5.125	3.128	5.596	3.438	3.239	3.778	3.189	3.138	5.563	5.301	5.796	5.093	5.386	5.508	4.865	5.657	5.912	5.514	6.115	5.723	4.992	5.157	5.731	5.449	5.213	5.209	5.208
	pos_6269	Prodolic acid	metab_5492	4.129	4.151	4.466	4.333	4.388	4.267	4.233	4.292	4.063	4.255	4.749	4.278	4.153	4.368	3.825	4.256	5.105	5.081	5.039	5.024	4.982	4.969	5.09	5.057	5.135	5.13	5.177	4.988	5.188	5.09	5.122	5.035	4.936	4.932	4.909
	pos_6292	Streptozocin	metab_5515	4.855	4.978	4.775	5.212	4.963	4.408	4.748	4.197	4.85	4.64	4.9	4.955	4.541	4.786	3.944	4.537	4.209	4.227	3.954	3.952	4.237	4.056	3.825	4.68	3.164	4.073	3.427	3.382	3.689	3.804	4.139	4.196	4.604	4.589	4.588
	pos_6296	Melagatran	metab_5519	2.552	3.763	4.271	4.025	3.943	3.174	3.869	3.092	4.309	3.608	5.15	3.498	3.359	3.567	2.948	2.563	5.438	5.366	5.555	5.618	5.394	5.487	5.624	5.664	5.299	5.541	5.668	4.99	5.648	5.567	5.655	5.455	5.293	5.289	5.282
	pos_63	1-Tert-Butyl 4-ethyl 3-oxopiperidine-1,4-dicarboxylate	metab_5523	5.732	5.889	5.773	5.419	5.702	5.734	5.583	5.235	5.52	5.545	5.563	5.67	5.535	5.599	5.459	5.549	5.387	5.137	5.197	5.185	5.206	5.225	5.094	4.955	5.028	4.969	5.555	5.065	5.279	5.18	5.263	5.282	5.391	5.395	5.394
	pos_6310	Oxyphencyclimine	metab_5535	4.597	4.073	4.524	5.01	3.952	3.851	3.745	4.127	4.774	4.203	5.76	4.068	3.264	4.238	3.653	3.875	5.899	5.578	5.82	5.777	5.617	5.831	5.897	5.74	6.013	5.787	6.073	5.682	5.97	5.83	5.931	5.686	5.585	5.581	5.586
	pos_6312	1,2,10-Trihydroxydihydro-trans-linalyl oxide 7-O-beta-D-glucopyranoside	metab_5537	4.087	3.533	4.441	4.722	4.255	4.174	4.078	4.46	4.669	4.225	4.874	4.14	4.326	4.298	3.907	3.876	5.087	4.728	4.9	4.947	4.933	4.969	5.053	4.825	5.216	4.848	5.352	4.866	5.133	4.966	5.126	4.843	4.674	4.67	4.701
	pos_6313	2-Ethoxy-1-methyl-4-(1-methylethyl)benzene	metab_5538	5.946	5.967	5.934	5.961	6.019	6.115	6.042	5.999	5.837	6.013	5.949	5.788	5.891	5.989	5.865	5.819	6.399	6.318	6.371	6.259	6.175	6.218	6.312	6.251	6.314	6.208	6.354	6.228	6.339	6.264	6.354	6.194	6.244	6.221	6.22
	pos_6317	Miroprofen	metab_5542	4.342	4.501	4.551	4.514	4.525	4.232	4.287	4.294	4.575	3.984	5.312	4.03	4.183	4.304	4.098	4.237	5.882	5.864	5.843	6.014	5.894	5.905	5.834	5.811	5.93	5.848	5.874	5.949	6.02	5.977	5.898	5.812	5.714	5.704	5.702
	pos_6326	Embelin	metab_5551	5.347	5.472	5.298	4.788	5.457	5.192	5.288	3.949	4.919	5.024	5.599	5.291	4.977	4.971	3.991	5.026	5.862	6.019	5.924	6.035	6.111	5.85	5.879	5.701	6.21	6.024	6.233	6.224	6.016	5.92	5.795	5.747	5.847	5.844	5.818
	pos_6375	Dethiobiotin	metab_5603	4.718	4.815	4.991	5.413	4.794	5.093	4.672	4.836	3.263	3.88	4.845	4.78	4.74	4.71	4.861	4.981	4.465	4.674	4.393	4.823	4.758	4.672	4.611	4.642	4.585	4.601	4.175	4.776	4.643	4.712	4.706	4.533	4.798	4.794	4.783
	pos_6388	(-)-2-Difluoromethylornithine	metab_5617	4.466	3.293	4.247	4.507	4.011	4.455	4.826	4.918	4.685	4.442	5.342	3.71	4.415	4.912	4.612	3.987	5.62	5.289	5.568	5.399	5.263	5.526	5.584	5.41	5.802	5.61	5.759	5.417	5.644	5.394	5.609	5.368	5.325	5.327	5.313
	pos_639	P-Fluorohippuric acid	metab_5619	5.27	4.096	5.632	4.751	4.332	4.114	4.476	4.774	5.314	4.14	6.382	4.395	4.505	4.878	4.231	4.595	6.128	5.782	6.347	5.638	6.277	6.251	6.013	6.559	6.563	6.108	6.677	5.791	5.958	5.677	6.299	5.778	6.006	6.017	6.016
	pos_640	Indoleacrylic acid	metab_5630	6.282	5.825	6.624	5.937	5.692	5.871	5.795	6.023	6.224	5.784	7.422	5.817	5.801	6.045	5.756	5.791	7.102	6.725	7.286	6.611	7.195	7.193	7.057	7.535	7.463	7.113	7.587	6.265	6.958	6.675	7.274	6.744	7.038	7.037	7.036
	pos_6422	N-hydroxyl-tryptamine	metab_5655	4.336	4.817	4.281	3.523	4.641	4.494	4.649	3.489	3.579	4.239	4.21	4.567	3.866	4.397	4.311	4.38	4.92	4.952	5.262	5.328	5.187	5.22	5.627	5.321	4.586	5.082	3.817	5.151	5.042	5.35	5.211	4.446	5.018	4.997	4.935
	pos_6423	Ftivazide	metab_5656	5.123	5.397	5.249	5.306	5.191	5.398	5.302	5.291	5.234	5.343	5.041	5.275	5.278	5.315	5.22	5.261	4.563	4.623	4.57	4.724	4.535	4.519	4.402	4.666	4.749	4.57	4.59	4.717	4.636	4.718	4.648	4.553	5.067	5.053	5.052
	pos_6426	10-Hydroxydodecanedioylcarnitine	metab_5659	5.751	5.065	6.113	4.411	6.03	5.136	4.872	5.053	5.521	4.69	6.552	4.965	4.876	5.097	4.72	4.863	5.925	5.889	6.275	5.536	5.523	6.323	6.277	6.878	5.136	6.819	5.115	5.404	6.416	6.512	5.62	5.517	6.128	6.124	6.105
	pos_6435	4-Amino-3-hydroxybutanoylcarnitine	metab_5669	3.655	3.224	3.837	3.299	3.848	3.882	3.85	3.256	3.891	3.192	4.016	3.415	3.8	3.527	5.508	5.69	4.181	3.472	4.018	3.959	5.484	4.916	4.001	5.42	3.523	3.907	4.183	4.171	4.068	3.807	4.1	4.182	4.739	4.694	4.735
	pos_6454	4-Methylumbelliferyl acetate	metab_5688	4.421	4.079	4.234	4.926	3.205	4.599	4.434	5.265	4.959	3.218	3.184	4.036	4.668	4.721	3.189	4.551	3.016	3.346	3.125	3.314	3.204	4.057	4.429	3.811	3.534	4.228	3.193	3.112	3.572	3.114	4.422	3.099	4.323	4.332	4.331
	pos_6457	Imazamox	metab_5691	1.357	1.718	1.377	3.369	1.356	2.98	1.374	3.087	1.381	1.344	4.661	1.362	1.328	3.258	1.328	1.368	5.117	5.1	5.095	5.11	4.988	5	5.071	5.01	5.027	5.098	5.244	5.055	5.169	5.066	5.05	4.989	4.823	4.809	4.808
	pos_6461	Genipin	metab_5696	4.773	4.456	4.637	5.454	4.592	4.813	4.855	5.629	5.687	4.731	4.743	4.807	4.889	5.377	4.826	4.726	4.582	4.068	4.474	3.819	4.249	4.566	4.637	4.512	3.817	4.54	2.58	4.459	4.504	4.36	4.57	4.329	4.8	4.795	4.769
	pos_647	Indole-3-glycol	metab_5705	6.359	6.309	6.436	6.231	5.799	6.502	5.949	5.998	5.89	6.442	5.625	5.951	5.764	6.248	5.772	5.936	6.169	5.985	6.063	5.885	5.68	5.841	5.592	5.651	6.213	5.536	6.228	5.453	5.807	5.622	6.111	5.801	6.119	6.115	6.112
	pos_6474	L-Phosphoarginine	metab_5710	4.951	3.988	4.518	4.241	4.44	4.995	4.909	5.554	4.525	4.305	4.08	4.283	4.564	5.174	3.792	4.106	3.515	3.408	3.556	2.699	2.692	3.659	3.553	3.275	2.863	4.756	4.184	2.205	3.464	3.015	4.834	3.275	4.517	4.514	4.482
	pos_6483	Decadienedioic acid	metab_5720	5.556	5.768	5.482	5.428	5.566	5.342	5.577	5.559	5.69	5.44	5.49	5.545	5.545	5.544	5.503	5.555	5.121	5.144	5.054	5.395	5.275	5.276	5.06	5.161	4.928	5.204	5.174	5.167	5.223	5.343	5.171	5.119	5.41	5.395	5.393
	pos_6490	5-Hydroxy-1-(3-hydroxy-4-methoxyphenyl)decan-3-one	metab_5728	4.789	4.57	4.811	3.616	4.823	4.331	4.401	3.379	3.868	4.027	4.993	4.583	4.291	4.258	3.317	4.005	5.425	5.646	5.494	5.712	5.798	5.432	5.453	5.21	5.842	5.6	5.959	5.928	5.576	5.556	5.412	5.309	5.458	5.449	5.448
	pos_6499	Ferulic Acid	metab_5736	4.54	4.334	4.654	5.264	4.354	4.756	4.691	5.325	5.41	4.427	4.168	4.414	4.568	4.806	4.778	4.538	4.119	4.023	4.018	4.186	4.286	4.639	4.738	4.333	4.46	4.531	4.501	4.198	4.267	4.59	4.329	4.17	4.646	4.67	4.642
	pos_6512	Hexanoylcarnitine	metab_5752	5.841	6.156	5.762	5.418	5.769	5.73	5.752	4.884	5.508	5.668	5.849	5.934	5.547	5.643	4.881	5.714	4.81	4.772	4.81	4.853	4.947	4.972	4.988	5.054	4.501	4.67	4.832	4.651	4.8	4.726	4.958	5.13	5.477	5.45	5.448
	pos_6520	Cortisol	metab_5759	3.754	3.1	1.897	1.869	1.875	3.463	1.894	1.836	3.725	1.863	4.774	1.881	1.847	1.901	1.846	1.887	5.432	5.432	5.568	4.843	4.975	5.24	5.72	5.709	5.334	5.438	4.638	4.924	5.519	5.351	5.438	5.228	5.148	5.136	5.136
	pos_6523	Ultram	metab_5762	4.489	4.481	4.626	4.284	4.725	4.564	4.524	3.841	4.301	4.436	5.16	4.369	4.08	4.466	3.695	4.235	5.452	5.419	5.453	5.541	5.389	5.336	5.497	5.058	5.322	5.399	5.669	5.425	5.469	5.495	5.431	5.308	5.254	5.251	5.24
	pos_653	D-Cloprostenol	metab_5769	6.001	4.869	5.847	4.209	5.149	5.505	5.834	5.69	4.98	5.349	4.937	4.757	5.449	5.472	5.437	5.324	5.293	5.203	4.688	4.766	4.817	5.57	5.012	5.123	4.192	5.777	5.489	4.249	4.616	5.065	4.868	4.394	5.242	5.249	5.255
	pos_6555	Gamma-Glutamylfelinylglycine	metab_5796	4.073	3.506	4.616	4.046	4.322	3.835	4.021	3.446	4.374	4.004	5.528	3.544	4.075	4.326	3.771	4.027	5.751	5.623	5.717	5.819	5.712	5.749	5.807	5.675	5.624	5.699	5.903	5.567	5.912	5.797	5.791	5.64	5.527	5.518	5.518
	pos_6557	Riesling acetal	metab_5798	5.445	5.542	5.619	5.554	5.536	5.516	5.476	5.494	5.557	5.477	5.88	5.403	5.326	5.458	5.343	5.37	6.131	6.056	6.107	5.779	5.841	5.974	6.215	6.17	6.279	6.185	6.237	5.878	6.037	5.834	6.087	5.962	5.96	5.957	5.948
	pos_6561	Hydroxyisovaleroyl carnitine	metab_5803	4.047	4.516	4.245	4.495	4.324	4.361	4.212	4.168	4.482	4.186	3.648	4.067	4.042	4.469	4.731	5.252	4.306	4.36	4.272	4.035	5.592	5.231	5.143	5.281	4.511	4.177	4.429	4.023	4.167	3.925	3.961	4.045	4.761	4.722	4.72
	pos_6568	P-Hydroxyphenobarbital	metab_5810	3.813	3.504	4.202	3.168	3.171	3.009	3.601	2.948	4.315	3.093	5.107	3.393	3.058	3.457	4.044	3.972	5.422	5.374	5.471	5.51	5.35	5.354	4.982	5.496	5.798	5.283	5.649	5.662	5.135	5.306	5.374	5.257	5.127	5.119	5.118
	pos_657	(6E,8S,10Z)-8-hydroxy-3-oxohexadecadienoic acid	metab_5812	5.335	5.472	5.292	4.949	5.303	5.485	5.137	4.882	5.064	5.35	5.566	5.311	4.944	5.245	4.971	5.212	5.731	5.65	5.639	5.686	5.748	5.697	5.704	5.674	5.661	5.647	5.829	5.534	5.794	5.718	5.664	5.594	5.537	5.525	5.532
	pos_6582	5-Formiminotetrahydrofolic acid	metab_5825	5.594	3.941	5.608	5.771	5.358	5.258	5.963	5.761	5.489	4.753	3.882	4.913	5.274	5.725	4.981	5.341	4.921	3.89	5.039	4.454	5.174	4.755	5.298	5.453	4.623	5.526	5.253	3.991	4.642	4.653	5.522	4.036	5.355	5.36	5.35
	pos_6584	Benzyl edta	metab_5827	5.201	4.494	5.278	5.387	5.175	5.427	5.539	5.371	4.771	4.994	4.763	4.911	5.275	5.386	4.94	4.79	4.779	4.695	4.93	4.729	4.658	4.808	4.713	4.789	4.97	4.899	5.18	4.668	4.799	4.723	4.879	4.43	5.083	5.079	5.071
	pos_6586	4-Methylcoumarin	metab_5829	5.007	4.589	4.467	5.115	4.515	4.818	5.178	5.256	5.249	4.659	4.509	4.729	5.188	4.902	4.994	4.964	4.351	4.275	4.302	4.323	4.141	4.41	4.437	4.733	4.375	4.705	4.423	4.328	4.397	4.57	4.433	4.412	4.756	4.768	4.768
	pos_6589	Plumbagin	metab_5832	5.178	4.237	4.466	5.237	4.321	4.981	5.308	5.368	5.42	4.641	4.131	4.809	5.351	4.976	5.168	5.052	4.051	3.586	3.996	3.916	3.475	3.603	4.355	4.806	4.223	4.71	4.324	4.127	3.999	4.576	4.145	4.165	4.797	4.796	4.795
	pos_6600	Indolylacryloylglycine	metab_5845	5.584	5.684	6.014	5.151	6.246	5.257	5.504	5.245	5.391	5.184	5.691	5.349	5.221	5.62	5.568	5.607	7.267	7.356	7.204	7.459	7.163	7.14	6.837	6.774	7.362	7.021	7.475	7.508	7.22	7.366	7.165	7.315	7.046	7.03	7.029
	pos_6616	Dioscoretine	metab_5862	5.223	5.437	5.061	4.855	5.155	5.062	5.256	4.714	4.756	4.949	5.209	5.352	4.979	4.965	4.673	5.018	4.555	4.388	4.284	4.446	4.033	4.296	4.508	4.333	3.838	4.214	4.417	4.199	4.309	4.21	4.369	4.662	4.896	4.845	4.845
	pos_6619	Panaxytriol	metab_5865	4.558	4.635	4.631	4.603	4.771	4.686	4.569	3.729	3.796	4.25	5.202	4.43	4.442	4.482	4.376	3.782	5.544	5.548	5.603	5.709	5.479	5.372	5.609	5.014	5.443	5.499	5.815	5.467	5.597	5.575	5.578	5.425	5.427	5.406	5.406
	pos_6623	3-Hydroxydodecanedioic acid	metab_5870	4.478	4.777	4.609	4.371	4.554	4.47	4.546	4.316	4.489	4.324	4.83	4.468	4.024	4.697	4.657	4.404	5.034	5.007	4.991	5.071	4.97	4.965	5.057	4.812	4.943	4.996	5.2	4.999	5.086	5.002	5.009	4.957	4.842	4.837	4.827
	pos_6628	2-Hydroxyfelbamate	metab_5875	4.658	5.38	4.438	4.073	5.204	3.716	4.81	3.951	4.211	4.197	5.015	5.199	3.785	4.736	4.205	4.672	3.893	3.99	3.661	3.941	4.02	3.899	3.907	3.168	3.763	3.898	0.7463	3.74	3.897	4.052	0.7245	3.58	4.437	4.437	4.373
	pos_6636	5-Hydroxyindoleacetate	metab_5884	6.415	5.957	6.566	6.665	6.296	6.379	6.375	6.183	5.945	6.194	6.186	5.702	6.097	6.502	6.236	5.961	6.115	6.301	5.924	5.812	6.327	6.007	5.736	5.639	6.081	5.88	6.076	5.397	5.893	5.731	5.941	5.86	6.171	6.167	6.16
	pos_6637	(-)-Salsoline	metab_5885	4.959	4.643	5.017	4.588	4.703	4.428	4.465	4.66	4.957	4.765	5.875	4.619	4.791	4.779	5.053	4.909	6.23	6.028	6.216	5.798	5.988	6.073	6.362	6.34	6.04	6.331	5.197	5.381	6.303	5.887	6.233	5.941	5.916	5.917	5.916
	pos_6638	3,9-Dihydroxydecanoylcarnitine	metab_5886	5.198	5.374	5.081	4.518	5.084	5.084	5.115	3.348	4.53	4.948	5.121	5.308	4.807	4.764	3.019	4.823	4.415	4.376	4.259	4.44	4.031	3.471	4.178	4.239	3.374	3.887	4.241	4.015	3.961	4.055	4.217	4.338	4.731	4.727	4.717
	pos_6652	Cis-p-Menthane-1,7,8-triol	metab_5902	5.583	5.471	4.997	5.422	5.561	5.511	5.571	5.4	4.385	5.494	5.575	4.966	5.495	5.458	4.773	5.501	5.371	5.008	5.084	4.979	4.821	4.891	5.332	4.929	4.559	5.008	4.936	4.252	5.211	5.21	5.287	5.226	5.359	5.329	5.328
	pos_6653	2-Hydroxy-3-(4-hydroxyphenyl)propenoic acid	metab_5903	5.084	4.738	4.87	4.993	4.918	4.995	5.026	5.138	4.599	4.857	4.678	4.593	4.962	4.951	4.896	4.995	4.861	4.58	4.833	4.469	4.484	4.841	4.881	4.758	4.875	4.886	4.775	3.99	4.802	4.596	4.948	4.357	4.88	4.868	4.868
	pos_6657	Eugenyl glucoside	metab_5907	5.087	3.893	3.896	3.867	3.873	3.895	5.741	5.293	3.9	3.934	3.895	3.88	5.159	4.499	3.844	3.886	4.619	4.145	5.028	3.825	4.41	3.909	4.413	5.967	4.592	5.05	4.335	3.718	4.284	3.973	6.048	3.841	4.771	4.722	4.723
	pos_6669	(2xi,6xi)-7-Methyl-3-methylene-1,2,6,7-octanetetrol	metab_5918	5.16	5.363	5.122	5.157	5.126	5.108	5.166	5.102	5.21	5.073	5.003	5.174	5.076	5.185	5.27	5.428	4.13	3.454	4.374	3.875	4.536	4.469	4.538	4.792	3.185	3.3	3.86	3.591	3.862	3.641	4.505	4.409	4.937	4.933	4.912
	pos_6674	Ingenol	metab_5924	4.646	4.678	6.196	4.427	4.798	4.838	5.054	4.687	4.454	4.443	4.537	4.664	4.511	5.7	4.577	4.966	2.637	3.509	2.605	4.028	3.668	3.512	3.541	4.141	3.831	4.451	4.792	2.492	3.696	3.533	3.991	2.615	4.982	4.923	4.977
	pos_6675	Supinine	metab_5925	4.857	5.065	5.005	5.055	5.015	5.092	4.992	4.8	4.878	4.965	4.62	4.889	4.886	4.934	5.003	5.094	3.961	3.838	3.702	3.954	4.747	3.951	4.012	4.308	3.688	3.372	3.426	3.657	4.292	3.404	4.062	4.212	4.676	4.699	4.671
	pos_669	4-hydroxy ketorolac	metab_5941	5.269	5.206	5.462	5.093	5.338	5.026	5.092	5.069	5.197	5.041	6.029	5.077	5.018	5.248	5.075	5.142	6.372	6.298	6.369	6.356	6.293	6.299	6.447	6.37	6.302	6.424	6.454	5.864	6.481	6.325	6.423	6.292	6.195	6.18	6.179
	pos_6692	Dehydronootkatone	metab_5944	5.085	4.27	4.825	4.949	4.451	5.46	5.247	5.637	5.42	5.11	4.001	4.167	5.497	3.825	5.659	5.123	3.723	1.051	3.442	1.047	3.056	3.706	3.842	4.817	3.723	4.699	3.847	3.088	4.334	4.557	4.053	1.068	4.971	4.969	4.928
	pos_6693	4-Tert-Amylphenol	metab_5945	4.002	4.907	3.476	3.517	3.671	3.392	4.647	4.423	3.284	3.818	4.549	3.473	3.753	3.255	3.801	4.673	5.053	4.465	5.172	4.711	4.078	4.958	5.404	5.06	3.593	4.16	4.533	3.074	4.704	4.879	5.208	5.111	4.756	4.752	4.742
	pos_6694	2,4,5,7alpha-Tetrahydro-1,4,4,7a-tetramethyl-1H-inden-2-ol	metab_5946	3.811	3.474	4.174	3.855	4.266	4.22	4.225	3.786	3.929	4.15	4.741	3.989	4.23	4.062	4.044	4.153	4.991	5.009	5.068	4.729	4.77	4.878	5.177	4.858	5.027	5.038	4.746	4.6	5.119	4.813	5.086	4.969	4.769	4.765	4.784
	pos_670	Fenamic acid	metab_5953	5.615	5.153	5.637	5.264	5.242	5.081	5.053	5.142	5.554	5.221	6.519	5.108	5.283	5.311	5.571	5.356	6.867	6.684	6.848	6.439	6.618	6.697	6.983	6.951	6.688	6.965	5.922	6.062	6.935	6.525	6.85	6.575	6.591	6.581	6.58
	pos_6700	(4S,6R)-p-Mentha-1,8-diene-6,7-diol 7-glucoside	metab_5954	5.444	5.689	5.579	5.604	5.508	5.605	5.603	5.476	5.563	5.491	5.356	5.566	5.453	5.623	5.442	5.505	4.758	4.774	4.844	4.919	4.871	4.834	4.873	4.813	4.781	4.851	5.128	4.835	4.96	4.854	4.85	4.939	5.32	5.316	5.306
	pos_6701	4-Amino-1,8-naphthalimide	metab_5955	4.283	4.159	4.411	2.806	4.25	3.693	3.849	3.472	4.4	3.325	5.121	3.929	3.29	4.119	4.354	4.645	5.321	5.279	5.349	5.579	5.415	5.354	4.939	5.531	5.75	5.239	5.643	5.574	5.045	5.352	5.265	5.135	5.127	5.116	5.115
	pos_6705	4-Hydroxy-6-octenoylcarnitine	metab_5959	6.548	6.812	6.212	6.257	6.503	6.51	6.533	5.789	5.617	6.279	6.489	6.271	6.358	6.337	5.829	6.434	6.086	5.973	6.013	6.13	5.857	5.935	6.069	6.051	5.615	5.857	6.199	5.184	6.105	6.091	6.152	6.056	6.277	6.262	6.261
	pos_671	1h-Benzo[g]indole	metab_5964	5.099	5.06	5.138	5.101	5.102	5.06	5.091	5.148	5.371	5.094	5.538	5.04	5.059	5.037	5.163	5.197	5.761	5.591	5.797	5.479	5.737	5.748	5.811	5.912	5.805	5.78	5.722	5.669	5.808	5.597	5.822	5.659	5.512	5.509	5.516
	pos_6729	Avizafone	metab_5985	4.726	5.213	4.874	4.501	4.924	5.163	4.879	4.284	4.384	5.14	5.076	4.832	4.841	5.023	4.432	4.689	5.423	5.402	5.337	5.425	5.172	5.196	5.355	5.204	5.364	5.369	5.549	5.295	5.442	5.414	5.418	5.391	5.228	5.224	5.259
	pos_6741	Thiobenzyl benzyloxycarbonyl-L-lysinate	metab_5997	5.024	5.26	5.214	5.071	5.131	5.181	5.148	5.062	5.051	5.057	5.398	5.053	4.929	5.143	4.98	4.961	5.376	5.266	5.29	5.4	5.396	5.356	5.435	5.361	5.307	5.358	5.598	5.339	5.569	5.414	5.39	5.241	5.336	5.328	5.327
	pos_6745	(-)-Usnic acid	metab_6001	4.866	5.392	4.695	2.546	5.03	4.742	4.835	4.141	4.224	4.9	5.312	5.062	4.689	4.829	4.803	4.934	5.481	5.494	5.31	5.467	5.362	5.118	5.233	4.872	5.291	5.186	5.379	4.929	5.456	5.458	5.236	5.517	5.237	5.239	5.238
	pos_6747	Dillapiol	metab_6003	4.934	5.142	5.132	5.474	4.984	4.888	5.243	5.275	5.429	4.877	4.888	5.001	4.841	5.269	5.156	4.99	4.746	4.627	4.721	4.772	4.873	4.773	5.041	4.802	4.684	4.889	4.896	4.708	5.039	4.777	4.799	4.698	5.007	4.985	4.982
	pos_6764	(E)-2-Undecenedioic Acid	metab_6022	5.11	5.166	4.871	5.144	5.228	5.061	5.217	5.251	5.022	5.141	4.8	5.104	5.113	5.135	5.073	5.143	4.704	4.675	4.729	4.706	4.637	4.68	4.813	4.674	4.68	4.633	4.723	4.68	4.754	4.671	4.728	4.725	4.946	4.931	4.93
	pos_6765	Norharman	metab_6023	5.277	5.244	5.438	5.236	5.261	5.223	5.218	5.308	5.656	5.293	5.938	5.226	5.242	5.258	5.467	5.405	5.954	5.816	6.087	5.709	6.036	6.03	5.89	6.16	6.266	5.902	6.245	6.112	5.891	5.81	6.043	5.871	5.74	5.755	5.754
	pos_6776	3-O-Acetylpinobanksin	metab_6034	4.342	4.566	4.691	5.011	4.181	4.756	5.164	5.223	5.019	4.694	4.987	5.15	4.843	4.824	4.804	4.498	4.994	5.094	5.288	5.201	4.981	5.122	5.482	5.561	5.526	5.289	5.484	4.915	5.283	5.173	5.239	4.975	5.132	5.118	5.117
	pos_6793	L-2-Aminoethyl seryl phosphate	metab_6053	5.98	4.439	6.391	5.536	4.418	4.812	5.084	5.607	5.843	4.51	7.257	4.88	5.1	5.555	4.763	4.908	6.867	6.438	7.081	6.279	6.996	6.98	6.798	7.359	7.291	6.867	7.416	5.927	6.663	6.343	7.065	6.471	6.843	6.833	6.832
	pos_6796	3-Aminoquinoline	metab_6056	4.997	2.967	5.458	4.566	2.947	3.326	3.883	4.629	4.908	2.935	6.33	3.508	4.089	4.612	3.882	3.871	5.973	5.543	6.174	5.389	6.072	6.078	5.895	6.445	6.376	5.97	6.511	5.027	5.768	5.456	6.161	5.56	5.886	5.888	5.887
	pos_6805	Midodrine	metab_6067	4.558	4.418	4.74	4.239	4.686	4.497	4.469	4.196	4.4	4.451	5.006	4.577	4.016	4.354	4.686	4.679	5.658	4.346	5.448	4.396	4.712	5.469	5.49	5.076	5.094	5.738	5.372	4.36	5.182	5.087	5.637	4.423	5.161	5.155	5.154
	pos_6811	2-Polyprenyl-3-methyl-6-methoxy-1,4-benzoquinone	metab_6074	4.279	4.433	4.18	4.12	4.371	4.433	4.06	3.083	3.15	4.188	4.903	3.921	4.143	3.841	3.565	4.244	5.214	5.051	5.179	5.287	5.293	5.083	5.101	5.168	5.139	5.075	5.395	3.512	5.212	5.144	5.127	4.981	4.974	4.945	4.943
	pos_6817	N-Myristoyl Aspartic acid	metab_6080	5.609	4.662	5.136	5.021	5.243	4.934	5.512	5.282	5.045	5.103	5.242	5.36	5.426	5.038	5.255	5.211	4.96	4.362	4.395	4.696	4.814	4.878	5.263	5.256	3.627	5.013	4.903	4.467	5.156	5.019	5.097	4.57	5.134	5.128	5.127
	pos_6823	Undecanedioylcarnitine	metab_6087	5.728	3.679	5.506	5.45	4.617	5.552	5.776	5.458	5.618	5.486	4.074	4.954	5.598	5.592	5.548	5.061	4.973	4.766	4.254	4.619	4.245	4.877	4.811	5.161	4.568	5.23	5.3	3.551	5.152	4.459	5.09	4.44	5.216	5.243	5.211
	pos_6825	(5E)-3-Hydroxyhept-5-enoylcarnitine	metab_6089	5.636	5.908	5.444	5.721	5.644	5.811	5.698	5.468	4.757	5.599	5.428	5.409	5.526	5.75	5.599	5.664	5.176	4.915	5.175	5.205	4.731	4.989	5.168	5.216	4.647	4.778	5.259	4.568	5.15	5.069	5.25	5.254	5.451	5.447	5.435
	pos_6826	3-Indoleglyoxylic acid	metab_6090	3.809	3.547	4.015	4.236	3.212	4.154	3.231	4.187	4.521	3.698	5.128	3.236	4.024	3.747	3.183	3.572	5.173	5.089	5.172	4.886	4.856	5.052	4.592	4.983	5.384	5.039	5.445	5.452	4.09	4.98	5.147	4.974	4.657	4.662	4.664
	pos_6829	Val Ile Tyr	metab_6093	4.967	5.192	4.896	4.618	4.551	5.503	4.219	4.449	4.354	5.318	3.861	4.794	3.912	5.405	3.857	4.928	3.782	3.563	3.642	3.99	4.191	4.362	4.013	4.078	4.809	3.583	5.164	3.866	3.769	3.991	3.609	4.202	4.577	4.615	4.613
	pos_6831	4-Heptylphenol	metab_6096	4.426	3.947	4.449	4.118	4.53	4.535	4.324	4.154	4.382	4.455	5.033	4.341	4.283	4.278	4.33	4.315	5.297	5.355	5.368	4.954	5.1	5.278	5.526	5.3	5.272	5.442	5.019	4.735	5.477	5.133	5.385	5.19	5.102	5.081	5.097
	pos_6836	5-Methoxytryptophan	metab_6101	5.933	5.111	5.78	6.255	5.88	6.198	5.869	6.186	6.204	5.751	6.664	5.463	5.992	5.882	6.347	6.167	6.676	6.241	6.695	6.393	6.622	6.711	6.886	6.921	6.657	6.762	6.478	5.751	6.741	6.673	6.647	6.448	6.552	6.543	6.542
	pos_6837	1-Naphthylamine	metab_6102	6.46	5.718	5.72	6.137	6.151	6.165	6.052	6.588	6.171	6.216	6.479	6.055	6.55	5.808	6.309	6.258	6.692	6.168	6.602	6.4	6.492	6.653	6.837	6.783	6.549	6.649	6.396	5.9	6.671	6.617	6.696	6.339	6.499	6.499	6.498
	pos_6843	7Z,10Z-Hexadecadienoic acid	metab_6109	4.791	4.986	4.865	4.483	4.737	4.673	4.729	4.294	4.57	4.55	4.76	4.893	4.646	4.537	4.31	4.845	3.885	3.929	3.584	3.957	3.385	4.298	4.098	5.035	1.84	4.357	3.619	3.7	5.153	5.3	5.125	4.161	4.693	4.666	4.664
	pos_6855	5'-O-beta-D-Glucosylpyridoxine	metab_6122	4.77	4.291	4.557	4.872	4.202	4.917	4.76	4.597	4.444	4.834	4.802	4.321	4.44	4.979	4.173	4.215	5.386	5.217	5.426	5.122	4.948	5.129	5.108	5.197	5.226	5.147	5.333	4.929	5.182	5.152	5.467	5.142	5.081	5.076	5.025
	pos_6865	Glycine, N-[3-(4-hydroxy-3-methoxyphenyl)-1-oxo-2-propenyl]-	metab_6132	4.607	4.479	5.152	4.228	4.644	5.025	4.646	4.921	4.64	5.044	4.665	4.491	4.682	5.149	4.272	4.778	4.429	4.641	4.431	4.424	4.185	4.557	4.543	3.381	4.219	4.465	4.474	4.386	4.559	4.505	4.398	4.491	4.7	4.669	4.668
	pos_6868	Non-5-enedioylcarnitine	metab_6135	4.168	4.844	4.577	4.869	4.468	4.895	4.553	4.405	4.594	4.571	4.322	4.484	4.389	4.68	5.685	5.818	2.777	3.693	3.866	3.505	4.458	4.163	3.698	4.277	2.763	3.712	3.89	2.632	3.478	3.43	3.461	3.353	4.643	4.635	4.636
	pos_6870	Butyrylcarnitine	metab_6138	5.376	5.577	5.401	5.383	5.348	5.446	5.432	5.282	5.421	5.327	5.312	5.4	5.274	5.422	5.339	5.403	5.052	5.028	5.024	5.123	4.984	5.02	5.1	4.981	4.936	4.99	5.068	5.08	5.032	5.075	5.149	5.107	5.288	5.278	5.277
	pos_6871	CDP-DG(i-24:0/i-14:0)	metab_6139	5.452	5.276	5.093	5.183	5.52	5.086	5.544	5.323	5.286	4.781	5.343	5.641	5.462	4.939	5.179	5.266	4.541	4.155	4.443	4.945	4.892	4.611	5	5.068	3.517	4.95	4.396	4.346	5.076	4.853	4.833	4.396	5.092	5.079	5.087
	pos_6874	Nalidixic Acid	metab_6142	5.415	4.338	5.605	4.529	4.534	4.312	4.459	4.692	5.519	4.545	6.102	4.745	4.624	4.95	4.312	4.664	6.08	5.813	6.324	5.721	6.17	6.161	5.87	6.331	6.523	5.963	6.585	6.435	5.839	5.665	6.124	5.797	5.769	5.761	5.761
	pos_6879	Phenylalanylvaline	metab_6147	5.392	4.319	4.748	5.049	5.332	4.908	5.425	5.312	5.489	4.983	4.269	4.899	5.413	4.628	4.924	5.001	3.422	3.031	2.662	2.214	3.577	3.394	4.296	3.757	2.643	3.432	0.0001568	2.63	3.984	0.0001392	2.448	1.983	4.699	4.678	4.684
	pos_6888	3-Hydroxyhexanoylcarnitine	metab_6157	5.12	5.35	5.256	5.221	5.1	5.281	5.181	4.984	5.17	5.128	4.964	5.128	5.019	5.175	5	5.048	4.713	4.631	4.714	4.686	4.587	4.723	4.694	4.726	4.549	4.656	4.822	4.531	4.669	4.621	4.666	4.696	5.01	4.987	4.986
	pos_6895	20-Oxo-leukotriene E4	metab_6164	4.855	5.317	5.22	3.939	5.5	5.091	4.801	3.889	4.729	5.13	5.709	5.127	5.234	5.084	4.968	4.917	5.405	5.084	5.359	5.601	5.554	5.679	5.913	5.587	5.087	5.537	5.56	5.424	5.929	5.662	5.453	5.436	5.522	5.521	5.52
	pos_6902	1-Tert-butyl 4-ethyl 5-oxoazepane-1,4-dicarboxylate	metab_6172	4.475	4.507	4.577	4.644	4.519	4.548	4.396	4.402	4.602	4.371	4.694	4.445	4.306	4.549	4.247	4.598	4.795	4.671	4.636	4.788	4.856	4.767	4.745	4.807	4.755	4.57	5.052	4.948	4.738	4.681	4.344	4.475	4.781	4.778	4.76
	pos_6905	Cotinine glucuronide	metab_6174	4.708	4.826	4.737	4.416	4.908	4.691	4.488	4.174	4.585	4.833	5.258	4.294	4.256	4.427	3.7	4.322	5.822	5.856	5.838	5.804	5.667	5.706	5.673	5.762	5.864	5.893	5.808	5.847	5.809	5.84	5.877	5.732	5.594	5.59	5.577
	pos_6907	1'-Acetoxychavicol	metab_6176	5.084	4.91	4.793	5.016	4.977	4.734	5.248	5.227	4.982	4.76	4.772	4.853	5.174	5.18	4.835	4.946	4.613	4.668	4.53	4.595	4.538	4.651	4.79	4.555	4.452	4.75	4.577	4.508	4.536	4.592	4.599	4.543	4.813	4.785	4.779
	pos_6917	3-Methylbenzaldehyde	metab_6187	5.18	4.956	4.993	4.928	5.077	5.121	5.323	5.302	5.133	5.075	5.516	5.165	5.294	4.866	5.124	5.1	5.772	5.278	5.36	5.5	5.694	5.51	5.741	5.524	5.009	5.402	5.358	5.644	5.686	5.499	5.665	5.33	5.413	5.413	5.412
	pos_6921	5'-Deoxy-5-fluorocytidine	metab_6192	4.79	5.295	4.741	4.466	5.015	5.57	4.599	3.931	4.248	5.614	5.592	4.435	4.637	4.782	3.942	4.578	5.919	6.014	5.978	5.962	5.501	5.781	5.811	5.683	5.793	5.727	6.12	5.482	5.776	5.893	5.872	5.979	5.533	5.566	5.565
	pos_6922	Cirsimaritin	metab_6193	4.102	3.984	4.487	4.444	3.883	4.136	4.221	4.962	4.741	4.149	4.827	4.5	4.35	4.955	4.549	3.895	4.917	5.015	4.95	5.047	4.727	5.054	5.063	5.198	4.922	5.042	5.37	4.832	4.894	5.028	5.059	4.817	4.855	4.864	4.849
	pos_6934	S-(2-Methylbutanoyl)-dihydrolipoamide	metab_6205	3.251	4.063	3.109	0.4304	0.4342	3.086	3.334	3.202	0.4511	0.4264	3.5	3.345	3.16	3.122	0.4159	0.442	3.025	3.121	2.549	2.792	1.523	1.769	2.156	3.141	5.029	3.061	0.4485	3.12	2.74	2.591	2.91	2.458	3.475	3.383	3.388
	pos_6937	5-Hydroxykynurenamine	metab_6208	5.102	5.347	5.507	4.482	5.301	5.215	5.1	4.668	4.688	5.184	5.63	5.18	4.743	5.033	4.702	5.049	6.267	6.321	6.153	6.322	6.138	6.15	5.941	5.767	6.191	6.16	6.513	5.715	6.252	6.276	6.313	6.102	5.988	5.993	5.983
	pos_6945	Xemilofiban	metab_6216	5.053	4.59	5.217	5.234	4.871	4.939	4.696	4.423	4.151	4.504	6.095	4.656	4.612	4.996	4.728	4.392	6.296	6.129	6.268	6.228	6.262	6.233	6.32	6.291	6.275	6.202	6.17	5.505	6.301	6.232	6.14	6.159	6	6.006	5.995
	pos_6959	Skimmianine	metab_6230	5.087	5	5.22	5.178	5.026	5.051	5.164	5.071	5.172	5.098	5.409	4.983	5.121	5.102	5.098	5.137	5.694	5.245	5.513	5.251	5.259	5.405	5.633	5.542	5.249	5.993	5.686	4.907	5.567	5.115	5.6	5.208	5.429	5.413	5.424
	pos_6960	Isopentenyladenine	metab_6232	4.379	2.086	2.419	4.128	2.112	3.866	4.134	4.539	4.291	3.955	5.076	2.072	4.116	4.214	3.363	3.376	5.37	4.784	5.404	4.508	3.578	4.903	5.444	5.721	5.076	4.682	4.341	3.705	4.965	3.924	5.285	4.402	4.934	4.911	4.91
	pos_6969	Felbamate	metab_6241	5.45	5.635	5.399	5.534	5.596	5.471	5.612	5.531	5.496	5.458	5.087	5.542	5.499	5.586	5.451	5.536	4.495	4.4	4.435	4.17	4.167	4.265	4.532	4.481	4.254	4.217	4.416	4.278	4.577	4.38	4.396	4.506	5.224	5.22	5.209
	pos_6973	4-Hydroxy Duloxetine	metab_6246	4.184	4.854	4.753	3.622	4.378	4.438	4.625	5.34	4.689	4.659	5.214	3.993	3.896	4.576	4.188	4.389	5.702	5.22	5.066	5.052	5.265	5.109	5.275	5.1	5.156	5.196	5.45	5.066	5.53	5.246	5.154	4.937	5.084	5.052	5.083
	pos_6974	Proazulene	metab_6247	5.14	5.523	5.449	5.364	5.298	5.414	5.176	4.992	5.404	5.314	5.639	5.282	5.105	5.404	5.186	5.152	5.639	5.684	5.703	5.776	5.712	5.74	5.678	5.694	5.6	5.824	5.83	5.644	5.796	5.79	5.741	5.643	5.613	5.609	5.619
	pos_6993	10-Nitrolinoleic acid	metab_6267	6.268	4.595	6.221	6.082	5.084	6.176	6.067	6.193	6.258	6.145	4.992	5.296	6.294	6.099	6.132	5.573	5.002	4.638	4.67	4.942	4.907	5.16	5.066	5.277	5.177	5.836	5.736	5.016	5.368	5.029	5.727	4.685	5.793	5.796	5.795
	pos_6994	Nicotinic acid ribonucleoside	metab_6268	4.408	4.522	3.593	4.135	4.262	4.172	4.241	3.502	3.932	3.975	4.436	3.777	3.649	3.937	4.829	4.606	5.24	5.16	5.207	4.976	5.265	5.471	5.274	5.357	5.161	5.013	5.18	5.252	5.131	4.977	5.112	5.039	4.985	4.981	4.958
	pos_7006	Histidinyl-Proline	metab_6281	3.385	2.519	3.546	2.569	2.814	2.832	3.178	2.755	2.806	3.164	4.852	2.854	2.665	2.978	2.823	2.743	5.029	4.872	4.952	5.181	5.124	5.09	5.128	4.824	4.968	5.057	5.225	5.011	5.318	5.132	5.064	4.9	4.891	4.872	4.872
	pos_7016	Tanacetol B	metab_6291	5.434	5.773	5.436	5.121	5.552	5.374	5.578	4.406	5.268	5.361	5.427	5.628	5.394	5.268	4.172	5.381	4.622	4.317	4.426	4.747	4.434	4.262	4.543	4.615	4.125	4.307	4.582	4.161	4.636	4.682	4.436	4.654	5.102	5.093	5.097
	pos_7022	Valeric acid	metab_6298	5.453	5.801	5.39	5.168	5.435	5.368	5.504	4.74	5.204	5.305	5.527	5.599	5.296	5.292	5.071	5.601	4.743	4.635	4.882	4.773	5.106	4.948	4.974	5.172	3.911	4.533	4.57	4.62	4.874	4.775	4.728	5.028	5.296	5.207	5.206
	pos_7032	Tyrosyl-Proline	metab_6308	5.323	5.596	5.347	4.878	5.407	5.129	5.4	4.153	5.119	5.055	5.302	5.441	5.224	5.092	4.49	5.418	4.508	3.774	4.4	4.613	4.538	4.474	4.4	4.788	3.802	4.486	4.543	3.985	4.952	4.388	4.82	4.732	5.021	5.017	5.014
	pos_7046	4-Aminophenylmannoside	metab_6321	4.73	4.813	4.786	5.612	4.688	5.013	4.877	5.378	5.604	4.898	5.169	4.938	4.599	5.081	4.761	4.734	5.405	5.438	5.453	5.347	5.207	5.31	5.413	5.391	5.426	5.505	5.664	5.504	5.399	5.4	5.486	5.236	5.237	5.234	5.27
	pos_7061	Ethyl 4-phenylbutanoate	metab_6336	5.274	5.192	5.094	4.878	5.268	5.076	5.23	4.746	4.955	5.027	5.521	5.266	5.043	5.061	4.133	4.94	5.781	5.753	5.661	5.751	5.557	5.546	5.759	5.429	5.618	5.697	5.755	5.742	5.782	5.768	5.796	5.597	5.56	5.552	5.546
	pos_7064	Cis-4-Decenedioic acid	metab_6339	5.775	5.679	5.744	5.614	5.248	5.703	5.626	5.834	5.936	5.707	5.242	5.28	6.083	5.541	6.088	5.825	5.435	5.144	5.445	5.282	5.342	5.34	5.397	5.416	5.645	5.498	5.303	5.156	5.511	5.525	5.447	5.357	5.612	5.608	5.602
	pos_7074	Cyclacillin	metab_6349	5.534	2.946	5.304	2.92	4.487	5.801	5.263	2.886	2.953	5.622	2.948	2.933	2.898	5.623	2.897	2.939	6.679	6.552	6.803	6.193	6.095	5.568	5.734	5.973	6.906	6.193	7.02	5.276	6.07	6.065	6.875	5.761	5.971	6.002	6.001
	pos_709	Desidustat	metab_6364	4.26	3.806	4.25	4.036	4.405	3.741	3.55	4.396	4.692	2.189	5.581	3.159	3.724	4.463	4.106	4.207	6.122	6.214	6.166	6.237	6.036	6.116	5.936	6.103	6.194	6.255	6.187	6.261	6.165	6.262	6.228	6.08	5.925	5.921	5.912
	pos_7113	KB 2	metab_6384	5.81	6.328	6.035	5.849	5.959	5.727	5.775	4.944	5.524	5.778	6.195	6.019	5.538	5.827	5.859	5.988	5.987	6.266	6.125	6.44	6.29	6.203	6.229	5.847	6.001	5.705	6.288	6.413	6.299	6.303	5.865	6.208	6.029	6.049	6.048
	pos_7127	N,O-Didesmethyltramadol	metab_6397	5.683	5.83	5.71	5.414	5.61	5.743	5.692	4.535	5.048	5.531	5.517	5.753	5.466	5.611	4.546	5.491	5.198	5.15	4.869	5.141	4.958	4.94	4.776	4.795	4.665	4.825	5.052	4.599	4.895	4.9	4.807	5.237	5.286	5.309	5.282
	pos_7139	Dopamine glucuronide	metab_6409	4.512	5.026	4.777	4.776	4.696	4.594	4.713	4.729	5.153	4.471	5.046	4.758	4.638	4.851	4.82	4.67	5.108	5.032	5.149	5.107	5.023	5.083	5.163	5.024	5.027	5.153	5.312	5.606	5.19	5.175	5.144	5.123	4.984	5.014	4.983
	pos_7151	Carglumic acid	metab_6423	3.514	3.81	4.202	4.297	3.794	4.421	4.076	3.893	4.22	4.415	5.589	3.441	4.273	4.399	4.24	3.625	4.828	4.83	4.898	5.037	5.084	5.106	5.009	5.542	4.939	4.993	5.031	4.86	5.041	5.659	5.142	4.726	4.922	4.936	4.918
	pos_7159	7,4'-Dihydroxy-8-methylflavan	metab_6431	5.167	5.473	5.349	5.387	5.298	5.407	5.432	5.313	5.346	5.331	5.227	5.339	5.321	5.417	5.318	5.299	5.088	5.125	5.134	5.151	5.033	5.117	5.056	5.135	5.17	5.045	5.183	5.062	5.216	5.189	5.142	5.056	5.238	5.234	5.218
	pos_716	Dodeca-5,8-dienedioylcarnitine	metab_6432	5.524	5.661	5.628	4.922	5.62	5.421	5.345	4.586	5.142	5.233	6.104	5.441	5.138	5.249	4.712	5.283	5.524	5.586	5.762	5.621	5.412	5.822	5.847	6.279	4.937	6.152	5.537	5.542	5.852	5.963	5.481	5.4	5.691	5.687	5.671
	pos_7172	Oct-5-enedioylcarnitine	metab_6445	3.113	4.648	3.782	3.469	3.577	4.189	3.962	3.071	4.166	4.167	4.659	3.973	3.083	3.983	5.503	5.565	4.947	4.807	4.733	4.81	4.941	5.06	4.959	5.222	5.1	4.837	5.022	4.669	5.026	4.724	5.01	4.639	4.887	4.882	4.861
	pos_7173	Subaphylline	metab_6446	4.71	4.761	5.687	4.827	4.734	5.463	4.53	4.505	4.613	4.627	4.46	4.541	4.561	4.734	4.489	4.401	4.067	4.167	3.912	4.216	4.412	4.579	3.854	4.57	4.673	4.27	4.252	4.284	4.259	4.09	4.622	4.212	4.724	4.72	4.71
	pos_7174	Suberylglycine	metab_6447	5.672	5.787	5.928	5.434	5.704	5.41	5.542	5.538	5.595	5.375	6.612	5.539	5.378	5.541	5.451	5.54	6.601	6.506	6.54	6.789	6.682	6.674	6.723	6.481	6.551	6.523	6.907	6.69	6.856	6.77	6.672	6.532	6.457	6.451	6.449
	pos_7197	D-Cathine	metab_6472	4.798	4.561	4.633	4.966	4.554	4.901	5.133	5.136	5.098	4.92	4.52	4.71	4.878	4.583	4.97	4.961	4.44	4.469	4.46	4.41	4.419	4.571	4.611	4.614	4.419	4.517	4.369	4.336	4.58	4.494	4.549	4.445	4.728	4.716	4.723
	pos_7204	S-adenosyl-L-methioninamine	metab_6481	4.913	5.101	5.048	5.007	5.014	5.171	5.11	4.914	4.885	5.04	4.993	4.945	4.92	5.126	4.868	4.913	5.299	5.297	5.391	5.236	5.074	5.225	5.325	5.278	5.334	5.243	5.365	5.121	5.336	5.264	5.448	5.198	5.186	5.182	5.161
	pos_7209	4-(Glutamylamino) butanoate	metab_6486	5.065	5.22	5.118	5.231	5.252	4.955	5.291	5.326	5.313	4.984	4.966	5.195	5.179	5.222	5.291	5.271	4.774	4.831	4.751	4.713	4.669	4.811	4.751	4.843	4.773	4.776	4.718	4.773	4.804	4.754	4.755	4.776	4.972	4.968	4.965
	pos_721	PPHP	metab_6487	5.716	5.876	5.897	5.863	5.838	5.896	5.668	5.661	5.833	5.713	5.684	5.625	5.558	5.78	5.659	5.638	5.552	5.487	5.54	5.592	5.514	5.633	5.572	5.455	5.52	5.528	5.761	5.377	5.525	5.495	5.458	5.506	5.662	5.655	5.658
	pos_7236	N-(2-cyclopropyl-2-hydroxypropyl)-2,3-dimethoxybenzamide	metab_6516	4.83	4.975	4.611	5.29	4.745	4.763	4.95	4.258	5.996	4.512	4.652	4.823	4.527	4.628	4.183	4.837	4.373	3.924	4.461	4.252	3.954	3.555	4.554	4.138	4.896	5.406	4.461	3.911	4.146	4.089	4.291	4.159	4.835	4.824	4.823
	pos_7253	Penmacric acid	metab_6535	3.692	4.099	3.719	2.933	3.498	3.269	3.533	3.142	3.92	2.986	4.458	4.692	3.927	6.232	5.636	5.308	4.506	5.162	4.16	3.747	5.644	5.326	5.169	5.274	2.916	3.443	2.962	3.689	4.265	3.584	2.935	4.085	5.053	5.049	5.056
	pos_7257	Indole-3-acetyl-myo-inositol	metab_6539	5.885	5.978	5.884	5.589	5.883	5.92	6.001	5.659	5.527	5.913	6.053	5.858	5.781	6.028	5.916	5.866	6.232	6.069	6.176	6.105	6.013	6.075	6.196	6.129	6.123	6.158	6.033	6.006	6.261	6.145	6.215	6.125	6.03	6.023	6.023
	pos_7272	Ephedrine	metab_6556	4.894	3.873	4.58	5.304	4.538	5.115	5.157	5.205	5.459	4.82	3.951	4.402	5.242	3.97	5.192	4.988	3.997	3.704	3.614	3.467	4.03	4.219	4.359	4.386	3.92	4.749	4.421	2.811	4.664	4.613	3.986	3.782	4.742	4.738	4.746
	pos_7300	Xi-4-Hydroxy-4-methyl-2-cyclohexen-1-one	metab_6587	4.718	4.861	4.853	4.403	4.875	4.469	4.56	4.172	4.18	4.273	5.35	4.558	4.403	4.461	4.071	4.526	5.5	5.461	5.517	5.59	5.477	5.453	5.457	5.406	5.46	5.471	5.607	5.094	5.605	5.523	5.516	5.453	5.242	5.244	5.234
	pos_7315	Estetrol	metab_6602	5.255	4.891	5.376	4.692	5.298	4.966	4.985	4.457	2.115	4.666	6.174	4.844	4.799	4.965	4.576	4.929	6.422	6.32	6.38	6.44	6.391	6.356	6.434	6.348	6.281	6.264	6.51	5.242	6.469	6.396	6.424	6.328	6.148	6.142	6.141
	pos_7316	Anisomycin	metab_6603	5.937	6.247	6.037	5.832	5.97	5.854	5.923	5.314	5.765	5.795	5.967	6.102	5.969	5.827	5.372	5.949	5.083	5.139	5.06	5.026	4.792	5.191	5.645	5.852	4.86	4.997	5.04	4.786	5.843	5.578	5.837	5.331	5.737	5.726	5.723
	pos_7318	Cinncassiol C3	metab_6604	3.674	1.492	4.709	1.467	3.777	1.494	3.987	3.499	3.677	1.461	5.364	1.479	3.8	3.729	1.445	1.485	5.9	5.731	5.876	5.509	5.535	5.755	5.805	5.654	5.859	5.856	6.081	5.662	5.756	5.594	5.667	5.608	5.451	5.457	5.456
	pos_7328	Alpha-Fluoro-beta-ureidopropionic acid	metab_6615	5.35	5.316	5.346	5.266	5.44	5.174	5.525	5.601	5.397	5.356	4.952	5.239	5.48	5.192	5.52	5.445	4.817	4.795	4.746	4.915	4.896	4.938	4.843	4.766	4.712	4.995	4.847	4.659	4.95	4.863	4.778	4.831	5.17	5.175	5.174
	pos_7345	Cyclopropanecarboxylic acid	metab_6630	5.47	5.618	5.642	5.505	5.501	5.482	5.553	5.543	5.521	5.499	5.462	5.56	5.598	5.654	5.475	5.528	5.21	5.21	5.173	5.235	5.257	5.245	5.219	5.36	5.362	5.14	5.354	5.073	5.337	5.267	5.395	5.281	5.443	5.427	5.427
	pos_7363	5-Aminosalicylic Acid	metab_6648	5.771	5.384	5.562	6.011	5.571	5.773	5.83	6.613	6.888	5.646	5.676	5.531	5.731	6.03	5.785	5.627	5.515	5.256	5.558	5.578	5.344	5.554	5.447	5.844	5.713	5.372	5.735	5.225	5.573	5.42	5.317	5.373	5.844	5.849	5.848
	pos_7418	1-Methyl-2-Pyrrolidinone	metab_6702	4.895	5.253	4.938	4.577	4.648	5.188	4.636	4.467	4.779	5.741	4.48	4.777	5.07	6.244	5.709	5.412	5.471	4.778	5.567	4.656	4.621	5.574	6.121	5.91	6.052	6.855	5.103	5.084	6.263	5.621	6.657	5.029	5.822	5.802	5.801
	pos_7423	5-Aminopentanoic acid	metab_6707	6.406	6.324	6.402	6.626	6.417	6.755	6.562	6.59	6.597	7.361	6.453	6.417	6.936	7.736	7.409	7.209	7.205	6.749	7.229	6.519	6.546	7.258	7.623	7.498	7.591	8.141	6.814	6.855	7.747	7.313	8.019	6.827	7.42	7.418	7.422
	pos_7456	L-beta-aspartyl-L-phenylalanine	metab_6742	5.233	5.551	5.394	5.355	5.434	5.356	5.373	5.272	5.408	5.316	5.474	5.31	5.354	5.447	5.515	5.371	5.885	6.042	6.057	5.652	5.426	5.445	5.495	5.358	6.01	5.692	5.54	6.12	5.541	5.523	5.633	5.723	5.53	5.526	5.515
	pos_7461	Dihydrodeoxy-8-epiaustdiol	metab_6748	5.954	6.044	5.987	5.977	5.953	5.849	5.986	5.843	6.085	5.844	5.801	5.941	5.918	5.927	5.897	5.969	5.573	5.454	5.629	5.607	5.639	5.614	5.702	5.758	5.579	6.223	5.777	5.479	5.693	5.647	5.594	5.582	5.863	5.851	5.849
	pos_7463	Methyldopa	metab_6750	6.047	6.352	6.036	6.048	6.142	5.908	6.138	5.989	6.071	5.866	5.964	6.159	6.084	6.096	5.983	6.125	5.334	5.292	5.311	5.557	5.519	5.527	5.464	5.416	5.166	5.381	5.481	5.308	5.571	5.554	5.364	5.434	5.841	5.837	5.837
	pos_7464	10-Hydroxy-2-oxabicyclo[6.2.2]dodeca-1(10),8,11-trien-3-one	metab_6751	6.352	6.549	6.407	6.355	6.433	6.307	6.437	6.265	6.408	6.286	6.328	6.388	6.318	6.332	6.245	6.41	6.184	6.078	6.091	6.189	6.193	6.198	6.168	6.144	6.062	6.178	6.284	6.082	6.266	6.199	6.155	6.119	6.297	6.293	6.29
	pos_748	Nitrolinoleic acid	metab_6768	5.442	5.515	5.401	5.517	5.526	5.797	5.74	5.403	4.323	6.011	5.432	5.225	5.379	5.157	5.364	5.525	5.435	5.334	5.221	5.169	4.727	5.19	5.56	5.156	5.444	5.325	4.779	4.161	5.5	5.425	5.316	5.434	5.467	5.457	5.456
	pos_7499	Serotonin	metab_6788	5.645	4.949	4.489	4.919	5.109	5.308	5.067	5.501	5.06	5.55	5.175	4.962	5.44	4.499	5.113	4.979	6.001	5.508	5.714	5.492	5.211	5.644	5.554	5.707	5.769	5.389	5.794	5.37	5.182	5.62	5.989	5.337	5.419	5.421	5.42
	pos_755	CANTHARIDIN	metab_6833	5.266	5.262	5.246	5.313	5.749	5.339	5.724	6.469	5.412	5.215	5.232	5.717	5.898	6.441	5.339	5.337	5.133	5.112	5.035	5.045	5.125	5.216	5.148	5.234	5.076	5.095	5.057	5.015	5.114	5.121	5.142	5.133	5.534	5.549	5.548
	pos_7572	6,7-Didehydrofevicordin F 3-[glucosyl-(1->6)-glucoside]	metab_6856	5.751	6.638	6.2	6.109	5.611	6.826	4.105	5.69	4.112	6.717	4.107	5.62	5.535	6.109	5.953	5.869	5.521	5.503	5.569	5.503	5.426	5.712	5.297	4.07	5.981	4.055	6.204	4.624	4.082	4.057	5.501	5.503	5.821	5.868	5.867
	pos_7578	5-Methoxyindole-3-Acetic Acid	metab_6862	4.804	5.048	4.931	4.916	4.982	4.767	4.922	4.951	4.977	4.844	4.933	4.89	4.945	4.829	4.933	4.915	5.194	5.135	5.17	5.207	5.214	5.209	5.241	4.914	4.955	5.028	5.47	4.945	5.245	5.247	5.134	5.124	5.113	5.099	5.098
	pos_7627	Carboxy-ethyl-hydroxychroman	metab_6914	5.603	5.712	5.776	5.634	5.592	5.649	5.623	5.548	5.573	5.653	5.494	5.489	5.587	5.769	5.617	5.704	5.362	5.24	5.289	5.344	5.297	5.433	5.3	5.4	5.374	5.446	5.64	5.149	5.506	5.495	5.548	5.406	5.547	5.543	5.539
	pos_7650	6-Phosphonoglucono-D-lactone	metab_6937	4.566	4.41	4.814	3.953	4.749	4.162	4.409	4.359	3.579	3.854	5.676	3.559	4.115	4.586	4.15	4.416	6.161	6.049	6.188	6.073	5.973	6.093	6.165	6.086	6.028	6.184	6.245	4.81	6.265	6.126	6.188	6.041	5.898	5.894	5.897
	pos_7653	Phenylalanylaspartic acid	metab_6940	5.42	5.683	5.609	5.544	5.574	5.639	5.625	5.423	5.43	5.607	5.417	5.416	5.543	5.7	5.49	5.481	5.223	5.303	5.205	5.325	5.058	5.193	5.158	5.117	5.328	5.358	5.428	5.417	5.246	5.267	5.209	5.251	5.454	5.45	5.431
	pos_766	Mollugin	metab_6947	5.45	5.27	5.037	4.425	4.961	4.986	5.305	4.94	5.026	4.773	4.934	4.971	4.934	5.23	4.996	4.706	5.099	4.495	4.548	4.957	4.65	4.541	4.426	4.383	4.771	4.215	4.615	4.816	4.565	4.712	4.728	4.933	4.964	4.933	4.96
	pos_7662	Butyric acid	metab_6949	5.679	5.988	5.679	5.442	5.664	5.73	5.661	5.2	5.355	5.649	5.689	5.819	5.564	5.613	5.382	5.714	5.383	5.146	5.182	5.149	5.345	5.264	5.232	5.437	5.128	5.1	5.382	4.992	5.316	5.157	5.44	5.546	5.518	5.514	5.506
	pos_7676	Guanosine	metab_6963	4.739	4.946	4.871	5.305	4.827	4.665	4.809	4.968	4.909	4.526	5.147	4.791	4.719	5.233	4.809	4.806	5.518	5.467	5.673	5.403	5.398	5.384	5.732	5.715	5.569	5.576	5.436	5.272	5.568	5.406	5.77	5.525	5.363	5.359	5.368
	pos_7688	Alpha-Bisabolol oxide B	metab_6975	4.55	4.833	5.375	3.909	4.388	4.418	4.187	4.659	4.085	4.848	4.831	4.776	3.823	3.971	4.154	4.381	4.028	3.671	4.281	4.474	3.778	3.891	3.85	3.623	4.307	4.075	4.733	4.406	3.634	4.457	3.96	4.305	4.476	4.532	4.471
	pos_7692	Gamma-Glutamylacetamide	metab_6980	4.711	5.276	5.065	4.991	5.251	4.779	5.256	5.237	5.134	4.977	5.257	4.984	5.198	5.085	6.506	6.618	5.253	4.98	5.257	5.088	6.232	6.097	5.437	6.259	4.948	5.265	5.143	5.004	5.4	5.197	5.243	5.136	5.701	5.703	5.702
	pos_7700	Pretyrosine	metab_6988	5.19	5.375	5.317	5.326	5.288	5.189	5.327	5.273	5.214	5.118	5.128	5.205	5.198	5.353	5.304	5.337	4.877	4.77	4.823	4.95	4.873	4.974	5.029	4.846	4.801	4.947	4.985	4.578	5.05	4.924	4.919	4.845	5.13	5.126	5.122
	pos_772	2'-Hydroxy-3,4',5',7,8-pentamethoxyflavone	metab_7009	4.787	2.593	4.511	5.019	4.195	4.602	4.885	5.328	5.049	3.427	3.959	4.369	4.869	5.739	4.976	4.243	3.963	3.448	3.586	2.519	3.718	3.729	3.436	4.066	3.786	3.663	4.079	3.382	3.734	3.751	3.793	2.541	4.638	4.605	4.603
	pos_7720	Pilocarpine	metab_7010	4.248	4.036	4.339	5.281	3.799	4.351	4.051	3.223	5.381	4.272	4.545	4.224	4.96	3.913	4.936	4.841	4.973	4.541	5.109	4.425	5.035	4.868	5.42	5.917	4.498	4.484	4.256	4.507	4.622	4.391	5.405	4.894	5.023	5.019	5
	pos_7723	L-Proline, 1-acetyl-4-hydroxy-, cis-	metab_7012	5.312	5.484	5.687	5.565	5.297	5.553	5.316	5.394	5.504	5.546	5.227	5.399	5.279	5.395	5.282	5.295	5.241	5.153	5.269	5.167	5.15	5.229	5.107	5.098	5.273	5.134	5.471	5.146	5.119	5.195	5.319	5.239	5.329	5.334	5.325
	pos_775	6,10-Dimethyl-5(E),9-undecadien-2-one	metab_7038	5.703	4.809	5.577	5.39	5.777	5.669	5.906	5.625	5.207	5.845	5.611	5.522	5.648	5.529	5.801	5.8	6.174	5.951	6.067	5.646	5.784	5.835	6.054	5.997	5.813	5.838	5.647	5.801	6.128	5.841	6.033	5.883	5.859	5.846	5.854
	pos_7757	Alpha-AMINO-3-HYDROXY-5-METHYL-4-ISOXAZOLEPROPIONIC ACID	metab_7046	4.807	4.746	5.249	5.75	5.3	5.496	4.739	4.374	5.719	4.874	4.867	4.934	4.776	5.012	4.159	4.996	3.606	3.972	3.976	4.075	4.085	4.425	4.231	3.706	4.273	4.04	4.509	4.068	3.797	3.989	4.167	4.687	4.891	4.882	4.884
	pos_7763	N-Acetyl-1,6-diaminohexane	metab_7052	5.809	4.763	5.077	5.084	4.326	4.972	5.707	5.976	6.57	5.566	5.342	4.611	5.591	4.7	6.804	5.595	6.196	5.406	5.59	5.846	5.945	6.218	6.175	5.592	5.565	6.426	6.703	4.433	6.393	5.026	6.009	5.625	6.06	6.058	6.057
	pos_7792	Phenylalanyllysine	metab_7083	4.575	5.087	4.33	4.489	4.49	4.948	4.237	4.166	4.154	4.895	3.779	4.505	4.086	4.72	4.006	4.69	4.365	3.649	4.656	4.011	4.088	4.244	4.133	3.313	4.386	3.739	5	3.941	4.186	4.077	4.494	4.393	4.52	4.517	4.538
	pos_7796	Glyceric acid	metab_7087	3.744	3.515	3.241	3.95	3.219	3.38	4.612	4.509	3.427	3.206	4.488	3.396	3.966	3.89	3.654	3.709	5.08	5.063	5.417	4.999	4.914	4.903	5.256	5.416	5.123	5.441	4.865	4.826	5.216	4.984	5.424	4.782	4.897	4.893	4.906
	pos_7800	D-Malic acid	metab_7093	3.369	3.388	3.514	3.362	3.689	3.389	3.387	3.328	3.394	3.355	5.302	3.374	3.339	3.394	3.339	3.38	5.769	5.752	5.892	5.828	5.655	5.689	5.873	5.718	5.728	5.834	5.909	5.683	5.904	5.675	5.852	5.694	5.541	5.521	5.522
	pos_7809	N-[(3s)-2-Oxotetrahydrofuran-3-Yl]butanamide	metab_7102	5.963	6.335	5.918	5.771	5.993	6.052	5.928	5.365	5.768	5.959	5.969	6.083	5.779	5.925	5.324	5.955	5.511	5.534	5.509	5.521	5.464	5.516	5.452	5.401	5.414	5.361	5.77	5.527	5.54	5.499	5.486	5.59	5.787	5.767	5.767
	pos_7817	1-Methyladenine	metab_7110	5.228	5.595	5.675	5.596	4.932	5.528	4.926	5.142	5.709	5.532	4.826	5.468	5.045	5.358	5.34	5.355	4.694	4.811	4.925	5.069	5.056	5.012	4.751	4.613	5.461	4.697	5.554	5.015	4.817	4.891	5.23	4.91	5.267	5.278	5.277
	pos_7819	5'-Deoxyadenosine	metab_7111	4.497	4.092	4.614	5.072	3.795	4.533	3.461	3.832	3.78	4.487	5.505	3.448	3.413	4.775	3.591	3.454	5.059	4.567	5.322	4.815	4.886	4.843	5.426	5.751	5.136	5.03	4.903	4.743	5.155	5.072	5.311	4.905	5.06	5.027	5.044
	pos_7826	Cordycepin	metab_7118	4.612	4.746	4.656	4.452	4.562	4.436	4.472	4.316	5.09	4.462	5.182	4.324	4.463	4.626	4.533	4.585	5.401	5.404	5.409	5.547	5.36	5.424	5.31	5.326	5.43	5.437	5.648	5.532	5.488	5.52	5.455	5.374	5.303	5.278	5.277
	pos_7847	(2S,4S)-Pinnatanine	metab_7140	3.84	4.201	4.139	0.2521	3.334	3.399	0.2634	0.2373	3.705	0.2493	5.243	3.793	0.2421	4.134	3.425	3.729	5.501	5.27	5.803	4.649	4.731	5.153	4.52	5.412	5.865	5.102	6.035	5.083	4.087	4.567	5.605	5.128	4.714	4.708	4.642
	pos_7960	Policapram	metab_7253	6.016	6.42	6.479	6.246	6.01	6.517	5.915	5.964	6.422	6.355	6.057	6.452	5.859	6.303	6.135	6.133	5.872	5.907	5.729	5.811	5.732	5.66	5.713	5.56	5.997	5.78	5.451	5.866	5.751	5.8	5.716	5.939	6.057	6.073	6.052
	pos_8080	Adenine	metab_7370	6.908	7.172	6.462	6.685	6.549	6.943	6.783	6.663	6.43	6.74	6.657	6.761	6.81	6.894	6.737	6.74	6.526	6.082	6.789	6.377	6.236	5.728	6.236	6.476	6.055	6.559	6.212	5.968	6.507	6.456	6.419	6.215	6.632	6.632	6.636
	pos_8092	7-Aminoheptanoic acid	metab_7381	5.666	5.481	5.525	5.467	5.711	5.663	5.81	5.827	5.732	5.567	6.18	5.525	5.468	5.955	5.492	5.565	5.955	5.89	5.932	5.761	6	5.965	5.953	5.773	5.819	6.033	5.935	5.596	5.995	5.928	6.013	5.904	5.811	5.811	5.81
	pos_812	Procyanidin dimer B7	metab_7409	4.782	3.518	5.06	5.596	4.601	5.433	4.56	5.119	5.066	3.53	4.665	4.786	4.827	5.06	4.851	4.209	4.401	4.176	4.536	3.783	4.057	4.517	4.088	4.241	4.579	4.492	4.379	3.965	4.482	4.13	4.491	3.345	4.801	4.797	4.761
	pos_8188	1-Butanol	metab_7474	4.21	4.718	4.332	4.054	4.034	4.185	4.25	4.024	4.449	4.437	4.471	4.236	4.005	4.07	5.594	5.831	4.55	4.494	4.44	4.498	5.452	5	4.318	5.161	4.598	4.641	4.857	4.442	4.282	4.381	4.179	4.4	4.825	4.823	4.824
	pos_8196	4-(4-Fluorophenyl)piperidin-4-ol	metab_7483	5.534	4.287	4.499	5.553	5.7	5.237	5.646	5.598	4.465	4.525	4.452	5.501	5.608	5.713	5.342	5.311	4.971	4.727	5.337	3.854	4.504	5.049	4.948	5.124	3.83	5.182	3.72	3.854	5.041	3.824	5.028	4.137	5.337	5.333	5.337
	pos_8214	N-Acetylmannosamine	metab_7502	4.462	4.216	3.737	5.267	4.513	4.909	5.231	5.268	5.383	4.674	3.609	4.058	5.087	4.838	4.454	4.472	4.215	3.536	4.278	3.995	4.247	4.232	4.173	4.388	4.655	3.789	4.504	3.886	4.204	4.24	4.392	3.944	4.705	4.701	4.67
	pos_824	Kievitone hydrate	metab_7526	3.886	4.279	4.62	4.59	3.922	4.301	4.356	5.733	4.654	4.144	0.1467	3.969	4.48	4.357	4.348	4	3.484	3.409	3.841	4.052	0.1232	3.775	3.797	3.51	3.865	3.505	3.471	3.77	3.632	3.648	3.292	0.1318	4.069	4.079	4.078
	pos_8274	Trimethylamine	metab_7562	3.964	3.008	4.086	3.495	2.988	3.25	4.307	4.234	3.014	3.978	3.01	2.994	3.736	4.338	4.258	4.715	4.309	2.937	4.017	2.933	4.317	4.702	4.502	4.295	4.372	4.181	3.01	2.833	4.471	3.979	4.037	3.854	4.144	4.13	4.139
	pos_828	3,11,12-Trihydroxy-1(10)-spirovetiven-2-one	metab_7567	5.264	5.35	5.32	5.768	5.528	5.641	5.707	5.755	5.633	5.176	5.162	5.38	5.575	5.47	5.591	5.302	5.176	5.002	5.039	5.036	4.996	5.039	5.12	5.813	5.014	5.096	5.151	5.131	5.119	4.992	5.063	5.113	5.382	5.364	5.363
	pos_829	Trans-Piceid	metab_7578	5.46	4.84	5.391	5.489	5.242	5.56	5.398	5.801	5.269	4.933	5.217	5.244	5.527	5.687	5.573	5.265	5.077	4.662	4.508	4.842	4.888	5.115	4.915	5.045	5.053	5.17	5.103	4.082	4.986	4.965	5.243	4.955	5.262	5.258	5.276
	pos_834	N-(2-cyclobutyl-[1,2,4]triazolo[1,5-a]pyridin-8-yl)propanamide	metab_7631	5.57	5.034	5.438	5.64	5.466	5.571	5.57	5.519	5.639	5.51	5.469	5.418	5.534	5.453	5.425	5.459	5.271	5.197	5.121	4.912	5.111	5.182	5.309	5.209	5.372	5.313	5.357	5.085	5.311	5.206	5.337	5.206	5.416	5.397	5.396
	pos_84	Antineoplaston AS2-1	metab_7694	5.462	5.333	5.523	5.538	5.592	5.555	5.58	5.369	5.604	5.498	5.702	5.477	5.46	5.561	8.011	7.379	6.449	5.839	6.049	5.871	7.488	7.261	5.924	7.547	5.898	5.814	5.954	5.899	5.928	5.853	5.908	5.839	6.926	6.91	6.909
	pos_872	(5Z,8Z,13E,15S)-11,12,15-Trihydroxyicosa-5,8,13-trienoylcarnitine	metab_7971	5.985	6.353	5.805	5.314	6.093	5.846	6.011	5.39	5.607	5.65	6.284	6.295	5.683	5.394	5.116	5.982	6.196	6.17	6.092	6.343	6.129	6.157	5.932	5.774	5.32	5.689	6.276	6.279	6.054	6.256	6.078	6.18	6.007	6.017	6.016
	pos_902	Glycyrrhetinic acid	metab_8004	5.273	5.826	5.416	5.074	5.535	5.535	5.527	5.067	5.258	5.386	5.919	5.742	5.903	5.056	5.363	5.578	5.652	5.844	5.656	6.011	5.771	5.825	5.761	5.888	5.649	5.809	5.759	5.929	5.921	6.143	6.014	5.773	5.723	5.711	5.719
	pos_935	Punicic acid	metab_8040	5.591	5.702	5.991	6.105	5.524	5.677	5.861	6.011	6.001	5.923	5.409	5.747	5.596	5.786	5.597	5.313	4.945	5.142	4.989	5.473	4.869	5.63	5.279	5.306	5.614	5.336	5.513	5.398	5.34	5.233	5.062	5.322	5.692	5.681	5.68
	pos_971	Prostaglandin E1	metab_8078	6.008	6.247	6.029	6.349	5.984	6.077	5.988	5.979	6.331	6.037	6.05	6.005	5.931	5.97	5.971	5.938	5.916	5.884	5.837	5.873	5.359	5.83	5.525	5.761	5.951	6.003	6.584	5.867	5.938	5.964	5.816	5.932	6.017	6.007	6.015
	pos_6988	11b-Hydroxyandrost-4-ene-3,17-dione	metab_8107	5.967	6.066	5.743	5.466	6.031	5.337	5.866	5	5.121	5.174	5.649	5.528	5.273	5.286	4.387	5.672	5.026	4.26	4.608	4.94	5.277	5.05	5.342	5.175	4.288	4.702	4.627	4.156	5.139	4.685	4.904	4.679	5.331	5.327	5.317
	pos_5583	17-Hydroxy-3,11,20-trioxopregn-4-en-21-yl acetate	metab_8108	4.743	5.444	4.916	4.464	5.19	4.922	5.052	3.896	4.784	4.42	5.317	5.318	4.644	4.931	4.817	4.903	5.304	5.329	5.323	5.459	5.213	5.349	5.36	5.066	5.303	5.178	5.529	5.364	5.42	5.33	5.384	5.313	5.168	5.17	5.169
	pos_6179	19-Hydroxytestosterone	metab_8109	5.212	4.735	4.441	5.413	5.35	5.472	5.545	5.245	4.056	5.321	4.677	4.77	5.096	5.316	5.261	5.236	5.017	5.009	4.384	4.709	4.294	4.485	5.093	4.35	5.154	4.809	3.555	3.713	4.909	4.895	4.695	4.869	5.068	5.056	5.055
	pos_5192	4a-Methylzymosterol-4-carboxylic acid	metab_8112	5.838	4.661	5.387	6.441	5.5	6.13	5.291	6.055	5.23	5.654	5.744	5.102	5.943	6.208	5.238	5.06	4.599	4.665	5.066	4.288	5.026	5.437	4.443	4.812	4.862	5.399	5.813	4.585	5.09	5.067	4.686	4.745	5.526	5.522	5.541
	pos_233	9,10-Epoxyoctadecanoic acid	metab_8115	6.988	7.067	7.479	7.596	6.937	7.075	7.26	7.467	7.536	7.325	6.896	7.172	7.045	7.208	6.985	6.792	6.485	6.676	6.524	6.923	6.345	7.137	6.773	6.798	7.033	6.846	6.998	6.912	6.795	6.762	6.608	6.794	7.109	7.098	7.098
	pos_1427	Adenosine monophosphate	metab_8117	6.755	5.672	6.098	6.248	6.233	6.584	6.214	6.196	6.218	5.868	6.867	7.174	6.291	6.261	5.919	6.359	5.774	5.625	5.254	6.306	5.532	6.188	4.474	6.08	5.436	6.755	5.524	6.473	5.39	5.839	6.111	6.232	6.33	6.33	6.33
	pos_2591	Alpha-Zearalenol	metab_8119	4.995	4.987	4.913	4.175	4.684	4.963	4.935	4.633	4.886	4.796	5.549	4.568	4.784	5.044	4.417	4.382	5.934	5.651	5.484	5.345	5.097	5.299	6.017	5.449	6.588	5.93	6.86	5.19	6.259	5.356	6.363	5.224	5.954	5.946	5.945
	pos_2398	Angelicin	metab_8120	4.518	4.908	4.89	4.803	4.916	4.443	4.741	4.782	4.927	4.606	4.704	4.625	4.85	4.848	4.887	4.733	5.767	5.859	5.658	6.148	5.757	5.732	5.431	5.328	4.895	5.579	5.647	5.662	5.744	5.965	5.68	5.763	5.53	5.526	5.524
	pos_6894	Benzoic Acid	metab_8122	3.997	4.086	4.143	4.76	4.501	3.989	4.15	4.416	4.181	3.971	4.121	4.127	3.97	4.097	6.827	5.966	5.214	4.086	5.042	3.744	6.174	6.218	4.5	6.186	3.393	3.191	3.443	3.671	3.752	3.718	3.505	3.739	5.632	5.631	5.628
	pos_7883	Deoxyadenosine	metab_8127	4.106	4.544	4.66	4.507	4.324	4.231	4.076	4.116	4.842	4.161	5.084	3.923	4.304	4.702	3.301	4.004	5.324	5.269	5.297	5.431	5.327	5.319	5.325	5.369	5.317	5.322	5.587	5.35	5.425	5.412	5.436	5.238	5.187	5.181	5.182
	pos_2447	Enalaprilat	metab_8128	6.067	4.894	4.893	4.571	5.005	5.202	5.427	6.353	4.736	5.2	4.763	3.633	5.007	4.644	4.831	5.104	5.704	5.351	4.357	4.333	4.715	4.535	4.399	3.69	4.111	5.659	5.005	3.381	4.02	5.296	3.761	4.588	5.251	5.254	5.254
	pos_8069	Ethylene	metab_8130	5.725	6.18	6.253	6.003	5.685	6.253	5.513	5.505	6.157	6.123	5.785	6.186	5.464	6.024	5.85	5.861	5.571	5.64	5.379	5.546	5.416	5.236	5.403	5.069	5.791	5.466	4.642	5.561	5.443	5.489	5.392	5.712	5.808	5.804	5.824
	pos_7015	Levan	metab_8143	5.262	5.06	5.217	5.232	5.271	5.512	5.496	5.009	3.88	5.421	5.331	5.071	4.977	5.396	4.938	5.071	5.755	5.648	5.87	5.651	5.441	5.553	5.547	5.469	5.623	5.598	5.818	5.098	5.465	5.514	5.777	5.692	5.488	5.489	5.483
	pos_7078	Levan n	metab_8144	4.364	4.383	4.787	4.484	4.363	5.245	5.037	4.544	4.389	4.92	4.603	4.369	4.466	4.985	4.334	4.375	5.654	5.508	5.682	5.419	5.105	5.268	5.347	5.356	5.646	5.522	5.769	4.536	5.37	5.445	5.749	5.175	5.081	5.079	5.079
	pos_7698	N'-Formylkynurenine	metab_8146	4.968	4.968	4.972	4.889	4.896	5.198	5.473	5.876	5.661	5.029	5.215	5.119	5.109	5.009	5.374	5.519	5.701	5.933	5.728	5.607	5.527	5.481	5.443	5.959	6.025	5.673	5.785	6.242	5.3	5.53	5.642	5.61	5.478	5.478	5.477
	pos_3181	Norlaudanosoline	metab_8149	5.246	5.346	5.295	5.476	5.364	5.516	5.356	5.326	5.433	5.298	4.887	5.251	5.529	5.423	5.231	5.409	4.946	5.015	5.021	4.995	4.817	4.834	4.918	4.378	4.987	4.784	5.14	5.261	5.032	5.037	5.107	4.872	5.204	5.2	5.194
	pos_2865	Penicillic acid	metab_8151	4.994	5.126	5.008	5.044	5.068	4.998	5.057	5.075	5.067	5.012	4.988	5.064	5	5.026	4.987	5.09	4.709	4.68	4.546	4.624	4.622	4.623	4.564	4.516	4.59	4.556	4.576	4.527	4.59	4.561	4.69	4.66	4.865	4.862	4.84
	pos_2486	Salicylic Acid	metab_8155	2.693	3.64	3.208	3.584	3.347	2.771	3.852	3.662	3.134	3.412	3.719	3.329	3.585	3.573	5.251	5.199	3.833	3.323	4.045	2.603	5.487	5.056	3.502	4.48	2.634	2.627	2.994	3.607	3.536	3.64	3.023	3.127	4.442	4.468	4.437
	pos_1624	Styrene	metab_8156	6.446	6.662	6.166	6.23	6.212	6.793	6.916	6.46	6.042	6.771	6.609	6.879	6.243	5.562	6.231	7.284	6.749	6.528	6.873	6.857	6.479	6.833	7.167	7.156	6.072	7.008	7.098	6.398	6.716	6.982	6.991	6.888	6.811	6.809	6.808
	neg_1003	Cis-Isoferulic acid	metab_8165	6.257	4.125	6.126	6.115	5.313	6.172	6.431	6.511	6.361	5.781	5.758	5.094	5.892	6.577	6.587	5.422	5.454	5.154	4.754	4.733	5.08	5.643	5.095	5.768	6.193	6.029	5.953	4.962	5.482	5.557	5.722	4.887	6.01	6.027	6.016
	neg_1041	MG(0:0/TXB2/0:0)	metab_8207	6.226	6.292	6.314	6.503	6.254	6.391	6.403	6.311	6.375	6.293	6.164	6.259	6.346	6.468	6.614	6.526	5.909	5.827	5.787	5.809	6.456	5.819	5.812	6.243	5.872	5.867	5.811	5.856	5.901	5.917	5.838	5.75	6.237	6.237	6.231
	neg_1074	Apo-10'-violaxanthal	metab_8242	5.748	6.057	6.09	5.861	5.927	5.946	6.737	5.763	5.94	5.816	6.657	6.019	5.919	5.939	6.127	5.933	5.766	5.744	5.547	5.692	5.492	5.558	5.591	5.514	5.658	5.675	5.602	5.616	5.668	5.645	5.649	5.642	5.773	5.785	5.785
	neg_1087	Octadeca-2,4-dienedioic acid	metab_8256	5.807	5.609	5.608	5.829	5.978	5.912	6.026	6.094	5.647	6.105	5.347	6.031	6.056	5.929	5.757	5.755	5.445	5.491	5.587	5.338	5.07	5.312	5.167	5.283	5.518	5.429	5.337	5.502	5.202	5.486	5.455	5.343	5.658	5.658	5.639
	neg_111	Stachyose	metab_8282	5.407	4.923	5.145	4.602	5.194	5.296	4.556	4.578	3.653	5.49	4.88	5.014	3.742	5.314	4.617	5.151	5.568	5.497	5.72	4.984	5.991	5.69	5.442	5.576	4.716	4.578	4.754	3.687	3.978	4.562	4.934	5.583	5.194	5.195	5.209
	neg_1147	(6beta,7alpha,12beta,13beta)-7-Hydroxy-11,16-dioxo-8,14-apianadien-22,6-olide	metab_8320	4.579	5.381	6.482	6.119	6.111	6.217	5.894	6.235	7.001	4.96	5.823	6.621	6.314	6.579	6.344	5.562	4.561	5.644	4.487	4.902	5.49	5.464	3.978	4.712	3.991	6.388	5.906	6.539	4.726	5.42	4.97	5.397	5.302	5.225	5.218
	neg_1267	Xanthotoxol arabinoside	metab_8452	4.401	4.515	3.942	4.684	4.144	4.689	4.284	4.445	6.768	4.988	4.771	4.578	4.069	4.521	4.406	4.229	5.533	5.597	5.577	5.621	5.05	5.281	4.934	4.858	5.493	5.328	5.193	5.153	5.284	5.447	5.392	5.378	5.191	5.191	5.202
	neg_1270	Pelargonic acid	metab_8456	6.235	6.397	6.422	6.007	6.335	6.36	6.311	5.923	6.074	6.305	6.496	6.313	6.204	6.178	6.001	6.306	6.623	6.58	6.598	6.484	6.505	6.555	6.695	6.486	6.387	6.603	6.505	6.499	6.648	6.6	6.498	6.499	6.426	6.426	6.421
	neg_1317	3-Phenyl-1-(2,4,6-trihydroxyphenyl)propan-1-one	metab_8507	5.527	6.444	5.287	4.554	5.896	5.508	5.721	5.037	4.669	5.813	6.138	6.096	5.504	4.715	5.206	5.814	5.865	5.826	5.932	6.187	6.118	5.795	5.56	5.323	5.363	5.177	5.51	6.081	5.714	6.142	5.651	6.258	5.828	5.814	5.829
	neg_1323	1-(1-Methylindol-5-yl)-3-(3-methyl-1,2-thiazol-5-yl)urea	metab_8514	3.921	4.154	3.974	3.631	3.763	4.043	3.71	3.867	3.53	4.186	4.395	4.096	3.75	3.625	5.641	5.524	5.053	4.997	4.99	5.025	5.032	5.005	4.951	4.811	4.934	4.892	4.711	4.752	5.274	5.074	5.151	4.885	4.758	4.75	4.757
	neg_1333	1-Carboxycyclohexaneacetic Acid	metab_8525	6.782	6.937	6.837	6.774	6.914	6.95	6.964	6.835	6.771	6.815	6.68	6.833	6.831	6.871	6.815	6.892	6.435	6.371	6.409	6.393	6.399	6.335	6.478	6.405	6.299	6.32	6.38	6.357	6.398	6.379	6.448	6.4	6.697	6.688	6.688
	neg_1365	Tricarballylic Acid	metab_8559	6.407	5.051	5.632	6.817	5.772	6.444	6.481	6.873	5.231	5.13	5.23	5.941	5.199	6.907	6.658	6.794	5.126	5.262	5.943	5.047	5.476	5.338	5.094	6.478	4.964	5.158	5.448	5.056	5.074	5.272	6.145	4.983	6.219	6.209	6.209
	neg_1385	4-(6-Carbamoyl-5-formyl-2H-pyran-4-yl)-5-formyl-2H-pyran-6-carboxamide	metab_8581	4.613	4.725	5.441	4.971	1.168	5.181	1.204	1.151	5.522	4.952	1.183	4.901	1.202	4.41	1.158	3.247	3.739	3.788	3.901	4.302	3.043	3.072	1.18	1.212	4.783	3.078	5.068	3.138	1.203	1.196	4.596	4.021	4.383	4.384	4.4
	neg_1394	D-Glucuronolactone	metab_8591	6.678	5.524	6.023	7.074	6.026	6.717	6.699	7.115	5.542	5.38	5.553	6.224	5.499	7.271	6.861	7.007	5.414	5.53	6.163	5.408	5.78	5.578	5.342	6.685	5.258	5.433	5.738	5.419	5.332	5.565	6.35	5.296	6.458	6.444	6.444
	neg_1435	3'-Adenylic Acid	metab_8636	6.51	5.037	5.559	5.879	6.044	6.33	6.041	5.944	5.51	5.711	6.459	6.891	5.98	5.92	5.686	6.063	5.644	5.557	5.158	6.014	5.457	6	4.558	5.952	5.235	6.3	5.054	6.303	5.188	5.52	5.82	5.996	6.047	6.052	6.051
	neg_1527	Tetrahydrodipicolinate	metab_8738	4.973	5.105	5.135	4.834	5.114	4.979	5.03	4.949	4.824	4.96	5.644	4.904	4.961	5.061	5.051	5.04	5.982	5.965	5.967	6.004	5.947	5.943	5.951	5.942	5.866	5.903	6.069	5.971	5.998	5.962	5.948	5.846	5.678	5.682	5.677
	neg_1542	N-(5-Amino-2-hydroxybenzoyl)glycine	metab_8755	5.211	5.533	5.192	5.224	5.468	5.144	5.412	5.407	5.145	5.195	4.763	5.431	5.389	5.359	5.335	5.379	3.854	3.648	4.054	3.929	3.967	4.05	3.813	4.415	3.444	4.139	3.908	3.855	3.844	3.856	4.056	4.074	5.017	5.009	5.01
	neg_1558	Dihydrolipoate	metab_8772	5.557	5.657	5.725	5.468	5.568	5.459	5.631	5.271	5.382	5.426	5.422	5.389	5.588	5.528	5.568	5.668	4.831	5.092	4.954	5.402	5.266	5.288	4.623	5.524	4.756	5.255	5.444	5.183	4.842	5.381	5.128	5.04	5.331	5.331	5.327
	neg_1589	Tyrosylglycine	metab_8806	4.495	4.632	4.556	4.44	4.599	4.752	5.305	4.941	4.486	4.423	4.829	4.387	4.735	4.41	4.56	4.926	5.111	5.069	5.044	5.145	5.11	5.035	5.094	5.152	4.965	4.964	5.184	5.095	5.118	5.075	5.137	4.983	4.943	4.943	4.928
	neg_1840	METHIOCARB	metab_9075	3.742	3.016	3.872	4.769	3.907	4.342	3.739	3.004	4.174	4.016	3.633	3.4	3.191	4.64	3.011	3.069	3.329	4.128	3.594	3.5	3.078	3.578	3.036	3.741	3.726	3.936	4.245	3.233	3.723	3.782	3.469	3.744	3.928	3.947	3.947
	neg_1855	Fluperlapine	metab_9088	3.552	1.969	3.594	3.734	3.37	3.944	4.207	4.194	3.895	4.225	3.961	1.982	4.334	3.661	4.046	3.924	4.278	3.913	4.226	3.888	4.14	3.895	4.514	4.856	4.033	3.99	3.99	4.027	5.005	4.47	5.921	4.076	4.563	4.583	4.583
	neg_19	3',5'-Cyclic GMP	metab_9134	7.146	6.028	6.327	7.526	6.364	7.171	6.449	7.02	6.517	6.706	6.923	7.171	6.832	7.494	7.05	6.919	6.469	6.027	5.559	6.407	5.472	6.362	5.633	6.702	6.894	6.841	6.459	6.444	6.659	6.456	7	6.475	6.887	6.887	6.893
	neg_1935	(+)-threo-2-Amino-3,4-dihydroxybutanoic acid	metab_9173	5.159	5.465	4.593	4.824	4.88	5.217	5.174	5.061	4.407	4.677	4.884	5.118	5.11	5.104	5.207	5.294	4.778	4.065	5.022	4.72	4.586	3.926	4.472	4.984	4.028	4.778	4.301	3.901	4.856	4.844	4.732	4.201	4.975	4.966	4.975
	neg_1960	6-Hydroxynicotinic Acid	metab_9199	5.53	5.278	5.614	5.54	5.46	5.339	5.618	5.531	5.549	5.284	6.113	5.164	5.495	5.395	5.467	5.382	6.019	5.916	5.655	5.75	6.174	6.22	6.156	6.225	5.869	6.053	6.225	5.612	6.319	6.356	6.054	5.866	5.96	5.948	5.948
	neg_1985	5,5-Dimethylbarbituric acid	metab_9226	5.25	3.958	4.456	6.138	4.15	4.573	5.205	5.3	3.871	4.25	4.095	4.11	4.409	4.204	4.826	4.383	4.263	4.205	4.206	4.239	4.308	4.295	4.262	5.131	4.167	4.332	4.322	4.152	4.374	4.153	4.163	4.116	5.014	5.013	5.014
	neg_1993	CAMP	metab_9234	7.082	6.018	6.258	7.29	6.182	6.996	6.321	6.754	6.211	6.509	6.94	7.147	6.634	7.226	6.454	6.705	6.35	5.986	5.324	6.479	5.448	6.16	5.205	6.545	6.57	6.775	5.932	6.614	6.248	6.298	6.875	6.366	6.701	6.699	6.699
	neg_2024	D-erythro-Eritadenine	metab_9270	4.367	4.59	4.552	4.072	4.424	4.411	4.156	3.785	3.926	3.455	4.992	3.821	4.059	4.449	4.16	3.911	5.087	5.37	5.257	5.414	5.414	5.245	5.079	5.263	5.159	5.417	5.549	5.462	5.212	5.28	5.159	5.074	5.043	5.047	5.047
	neg_2032	Neopterin	metab_9277	1.916	1.902	1.903	2.712	1.908	2.901	4.145	3.546	1.856	1.888	3.411	2.983	2.966	3.386	1.897	1.954	4.676	4.693	4.955	4.518	4.491	4.466	4.812	5.18	4.571	4.949	4.299	4.36	4.629	4.471	4.951	4.107	4.398	4.423	4.423
	neg_2041	Matricin	metab_9287	3.419	4.264	3.882	3.792	3.766	4.011	3.753	3.226	2.181	3.679	4.494	3.11	3.888	2.275	2.222	3.44	4.429	4.68	4.592	4.785	4.72	4.635	4.645	4.528	4.541	4.605	4.788	4.686	4.803	4.898	4.613	4.474	4.393	4.393	4.407
	neg_2045	(R)-2-Hydroxy-2H-1,4-benzoxazin-3(4H)-one	metab_9291	2.896	3.161	2.815	2.982	2.665	3.106	3.227	2.983	3.027	2.588	3.122	2.623	2.645	2.651	5.088	4.799	3.458	3.025	3.423	3.361	4.638	4.11	3.188	4.498	3.531	3.044	2.648	3.461	3.564	3.444	2.683	3.091	3.826	3.817	3.826
	neg_206	2-Pyrocatechuic Acid	metab_9304	7.576	7.508	7.495	7.728	7.842	7.624	7.73	7.824	7.507	7.626	7.353	7.746	7.725	7.661	7.68	7.794	6.54	6.831	7.11	7.153	6.942	7.29	7.382	7.105	7.258	7.223	6.94	7.19	7.321	7.267	6.497	7.251	7.515	7.514	7.513
	neg_2064	3-Sulfodeoxycholic acid	metab_9309	6.313	6.533	7.208	7.356	5.881	6.93	5.35	6.213	6.587	7.009	4.334	6.191	6.086	6.691	5.917	6.252	6.433	5.758	6.125	5.715	5.721	5.94	5.451	4.766	6.6	4.887	6.803	5.601	5.907	5.796	6.158	5.829	6.535	6.54	6.535
	neg_2069	N-Methyl-dl-Leucine	metab_9314	3.093	2.739	2.74	3.597	3.602	2.764	3.546	3.28	3.786	2.725	4.469	2.759	3.502	3.402	3.009	2.791	4.216	3.543	4.369	2.77	2.786	4.419	4.671	4.619	4.415	4.467	3.93	4.508	4.565	4.6	4.202	3.167	4.126	4.14	4.126
	neg_2093	5-Dehydroquinic acid	metab_9341	5.353	5.409	5.689	5.452	5.326	5.398	5.302	5.256	5.342	5.335	5.405	5.114	5.29	5.496	5.341	5.464	4.83	4.897	5.101	5.202	5.116	5.211	4.76	5.201	4.811	5.324	5.512	5.252	4.939	5.286	5.331	4.915	5.253	5.247	5.248
	neg_2118	3-Keto-b-D-galactose	metab_9366	4.585	3.569	5.711	5.366	4.717	5.133	5.25	5.572	5.119	5.015	5.13	4.931	5	5.656	5.392	5.397	4.658	4.809	3.95	4.748	4.148	4.738	4.868	5.141	5.437	5.401	5.515	4.531	4.747	5.192	4.589	4.5	5.279	5.279	5.287
	neg_2141	Ricinine	metab_9392	4.862	3.606	4.666	4.759	4.725	4.422	4.838	4.856	4.74	4.837	3.175	4.502	4.87	5.012	4.798	4.627	2.992	3.41	3.476	3.436	3.472	3.239	3.622	3.535	2.974	3.068	2.991	3.621	3.771	3.279	3.393	3.608	4.424	4.451	4.451
	neg_2142	Rhein	metab_9393	4.986	4.134	4.917	4.675	4.818	4.762	4.932	4.866	4.248	4.87	4.72	4.545	4.731	5.096	4.55	4.519	5.584	5.496	5.488	5.183	5.226	5.222	5.419	5.113	5.402	5.311	5.386	5.291	5.532	5.205	5.133	5.122	5.036	5.036	5.053
	neg_2188	1-Pyrroline-2-carboxylic acid	metab_9441	4.984	5.279	5.026	5.044	5.274	4.844	5.246	5.168	5.025	4.665	4.919	5.092	5.162	5.132	5.182	5.268	4.237	4.19	4.247	4.177	4.362	4.181	4.302	4.563	3.96	4.141	4.328	4.116	4.332	4.028	4.266	4.156	4.765	4.748	4.766
	neg_2192	Stattic	metab_9446	4.962	4.361	4.682	4.726	4.779	4.824	4.869	4.121	4.214	4.765	4.439	4.412	4.591	4.509	4.436	4.435	5.372	5.144	5.207	4.968	5.051	5.01	5.184	5.164	5.14	5.007	5.26	4.962	5.197	4.934	4.901	4.747	4.923	4.915	4.917
	neg_2198	Nopalinic acid	metab_9452	4.584	4.414	5.19	4.573	4.406	4.894	4.593	4.866	4.673	4.578	4.385	4.32	4.639	4.652	4.896	4.39	4.481	4.159	4.24	4.235	4.338	4.146	4.334	4.591	4.927	4.337	4.346	4.23	4.344	4.087	4.439	4.148	4.583	4.578	4.578
	neg_2204	Glutamylleucine	metab_9460	4.567	4.447	4.182	4.313	3.771	4.539	4.239	4.272	4.377	4.453	4.393	3.917	4.161	4.572	4.173	4.416	4.786	4.546	4.708	4.497	4.823	4.718	4.848	5.019	4.803	4.706	5.023	4.231	4.729	4.64	4.675	4.566	4.616	4.612	4.612
	neg_2268	N4-Acetylcytidine	metab_9528	3.29	3.519	3.854	0.3106	0.1139	3.865	0.708	2.259	2.557	0.1093	2.07	4.192	1.775	1.077	5.109	4.843	2.918	2.892	2.621	3.454	4.82	4.41	2.711	4.392	2.611	2.602	2.635	3.156	2.754	1.556	2.582	1.751	3.864	3.825	3.825
	neg_2293	Coumaphos	metab_9556	4.447	4.709	4.462	4.304	4.827	4.646	4.823	4.683	4.664	4.702	4.917	4.844	4.836	4.566	4.631	4.705	5.206	5.365	5.227	5.183	5.109	5.113	5.254	4.9	5.327	5.149	5.001	5.726	5.327	5.211	5.074	5.23	4.938	4.938	4.982
	neg_2312	S-4-Hydroxymephenytoin	metab_9578	3.734	4.817	4.562	3.893	4.296	4.426	4.109	4.181	3.899	4.039	4.513	4.68	4.366	4.304	6.409	5.871	4.922	4.388	4.913	4.455	6.138	5.462	4.229	5.593	4.338	4.22	4.442	4.34	4.153	4.291	4.338	4.298	5.274	5.274	5.273
	neg_2333	SERGLIFLOZIN A	metab_9601	4.204	4.723	4.992	3.875	4.712	3.619	4.564	3.776	4.2	3.61	5.454	4.434	3.62	4.673	4.351	4.358	5.869	5.835	5.812	5.864	5.775	5.772	5.851	5.74	5.754	5.694	5.972	5.847	5.882	5.789	5.822	5.727	5.536	5.536	5.54
	neg_2368	Cyclopentenyl cytosine	metab_9636	5.457	3.253	5.466	5.015	4.645	6.104	4.796	5.03	4.303	5.996	4.093	4.456	4.543	5.516	4.349	5.006	5.186	4.032	4.75	3.863	3.641	3.062	4.145	3.807	5.084	4.583	4.894	3.006	3.987	3.284	5.789	3.704	5.096	5.105	5.097
	neg_2371	(2S)-3-Hydroxy-1-[(2S)-pyrrolidine-2-carbonyl]pyrrolidine-2-carboxylic acid	metab_9640	4.346	4.233	4.404	3.279	3.573	4.514	4.09	3.555	3.312	4.473	4.428	4.635	5.163	4.576	4.838	5.157	4.444	4.421	4.402	4.276	4.801	4.766	4.711	5.241	4.509	4.127	5	4.457	5.316	4.653	5.186	4.142	4.772	4.745	4.745
	neg_2390	Indolepyruvate	metab_9658	3.557	3.922	3.702	3.449	4.077	3.696	4.017	3.986	3.28	3.4	3.658	3.85	3.966	3.932	3.446	3.788	5.385	5.44	5.218	5.683	5.343	5.274	5.1	4.93	4.387	5.105	5.095	5.145	5.287	5.513	5.198	5.301	5.053	5.053	5.051
	neg_2391	Gemctitabine	metab_9659	4.334	4.456	4.319	3.854	4.385	4.235	4.348	3.769	3.755	4.251	4.771	4.258	3.824	4.246	3.874	4.202	4.996	4.774	4.913	4.876	4.881	4.898	5.002	4.99	4.799	4.892	5.138	4.738	4.911	4.849	5.057	4.759	4.682	4.682	4.673
	neg_2414	N-NITROSODIPHENYLAMINE	metab_9684	4.555	4.829	4.781	4.392	4.605	4.569	4.599	4.428	4.425	4.445	4.875	4.631	4.506	4.675	4.522	4.623	5.661	5.441	5.425	4.974	4.847	4.996	5.139	5.383	5.191	5.112	4.651	5.55	4.958	5.023	5.515	5.199	4.839	4.84	4.828
	neg_2418	Isofebrifugine	metab_9688	4.873	5.018	4.767	4.145	4.796	5.224	4.563	3.841	3.791	5.28	5.12	4.349	4.764	4.851	4.274	4.437	5.47	5.449	5.421	5.448	4.847	5.164	5.049	4.901	5.265	5.109	5.507	4.449	4.963	5.424	5.117	5.388	5.076	5.066	5.052
	neg_2422	Domesticoside	metab_9693	5.136	4.862	4.81	5.331	4.589	4.736	5.207	5.012	5.28	4.277	4.263	4.52	4.925	5.211	4.536	4.686	4.703	4.161	4.877	4.412	4.468	4.37	4.574	4.665	4.2	5.245	4.586	4.255	4.233	4.269	4.859	4.141	4.726	4.726	4.743
	neg_2438	5-(Hydroxymethyl)-1H-pyrrole-2-carbaldehyde	metab_9710	5.179	5.339	5.177	4.665	5.257	5.189	5.249	4.732	4.782	5.17	5.398	5.195	5.178	5.208	5.183	5.222	5.532	5.472	5.481	5.539	5.447	5.45	5.551	5.383	5.477	5.424	5.317	5.519	5.585	5.531	5.488	5.439	5.359	5.354	5.354
	neg_244	(3R)-3-Hydroxy-N-[(3S)-2-oxooxolan-3-yl]butanamide	metab_9712	5.035	5.156	5.003	4.712	5.029	4.946	5.129	5.032	4.966	4.995	5.028	4.966	5.156	4.966	5.234	5.291	5.115	5.161	5.231	5.221	5.329	5.297	5.184	5.368	5.04	5.3	5.21	5.218	5.288	5.281	5.296	5.158	5.182	5.174	5.174
	neg_2446	Telotristat	metab_9719	6.647	5.516	6.077	6.773	5.412	6.136	4.926	5.146	6.475	6.874	4.906	5.697	4.882	4.848	5.255	5.306	5.908	5.304	5.719	5.415	4.58	4.817	3.762	4.446	6.25	4.881	6.289	5.375	5.557	4.964	6.513	5.646	6.047	6.056	6.048
	neg_2454	Catechin 3'-glucuronide	metab_9728	4.073	3.601	3.602	4.67	4.422	3.626	4.451	4.472	4.558	3.587	5.301	3.983	4.165	4.704	3.957	3.888	5.22	4.924	5.308	5.018	5.041	5.377	5.557	5.62	5.1	5.316	3.647	4.876	5.265	5.223	5.43	4.919	4.927	4.95	4.951
	neg_2458	3-Chloro-4-methyl-7-hydroxycoumarin	metab_9732	4.952	4.77	4.365	3.979	5.164	4.837	5.065	4.832	4.555	5.003	5.023	4.868	5.06	4.157	4.686	4.779	5.346	5.379	5.178	5.169	4.932	5.133	5.428	4.851	5.126	5.289	4.93	5.27	5.447	5.352	5.179	5.313	5.031	5.02	5.026
	neg_2461	Narciclasine	metab_9736	4.882	4.55	3.954	3.798	5.249	4.713	5.043	4.645	3.831	4.968	4.944	4.717	5.039	3.925	4.786	4.875	5.584	5.638	5.237	5.186	4.828	5.278	5.654	4.738	5.248	5.532	4.865	5.33	5.688	5.55	5.159	5.503	5.113	5.098	5.113
	neg_2505	6-Hydroxynorketamine	metab_9783	4.489	4.43	4.307	4.546	4.585	4.551	4.619	4.492	4.392	4.544	4.262	4.465	4.582	4.579	5.231	5.093	3.51	3.253	3.786	3.676	4.862	4.23	3.841	4.577	3.228	3.55	3.884	3.01	3.066	3.516	4.071	3.341	4.549	4.565	4.549
	neg_2510	Stizolamine	metab_9788	5.02	4.868	5.088	4.813	4.715	4.764	5.178	5.052	4.52	5.004	5.171	4.773	5.141	5.314	4.569	4.931	5.545	5.649	5.431	5.242	5.401	5.238	5.321	4.684	5.603	5.645	4.901	4.738	5.323	5.235	5.348	5.352	5.323	5.317	5.317
	neg_2514	Triethylene glycol monohexyl ether	metab_9792	4.729	5.297	4.657	3.76	4.84	4.575	4.746	3.532	3.785	4.02	4.896	5	4.608	4.289	2.499	4.46	4.053	3.712	3.884	4.243	3.828	3.485	3.693	3.756	2.536	2.55	3.879	3.769	2.548	3.365	3.302	3.883	4.398	4.397	4.356
	neg_254	Zearalenone 4-sulfate	metab_9820	5.55	4.534	4.957	3.778	4.828	3.876	3.648	3.554	4.332	3.951	6.135	5.068	4.321	3.707	2.963	3.788	6.424	5.867	6.443	5.756	6.128	6.537	6.821	6.619	6.525	6.641	6.594	6.761	6.376	6.353	6.224	6.539	6.207	6.157	6.207
	neg_2554	2-Hydroxyethyl methacrylate	metab_9836	5.05	5.251	5.192	4.559	5.138	5.162	5.205	4.913	4.684	5.125	5.357	4.915	5.167	4.982	4.984	4.949	5.4	5.413	5.356	5.432	5.322	5.269	5.377	5.178	5.36	5.319	5.388	5.296	5.434	5.381	5.381	5.344	5.251	5.253	5.253
	neg_2569	(2-((3,5-Di-t-butyl-4-hydroxyphenyl)thio)-1-methylpropoxy)acetic acid	metab_9851	3.715	2.988	2.811	2.731	2.815	2.835	2.854	3.622	4.335	2.795	5.584	2.83	2.852	2.858	3.703	3.038	5.808	5.663	5.909	5.527	5.694	5.589	5.809	5.701	5.509	5.92	5.617	5.695	5.869	5.67	5.745	5.395	5.398	5.408	5.398
	neg_2573	5'-Deoxy-5'-fluorouridine	metab_9856	6.015	5.81	5.476	6.796	6.161	5.709	6.615	6.699	6.734	5.63	5.561	6.006	6.301	6.184	5.858	6.16	5.528	5.42	5.416	5.637	5.29	5.63	5.717	6.055	5.209	5.607	5.403	5.351	5.526	5.595	5.528	5.402	6.076	6.076	6.071
	neg_2577	P-HPEA-EDA	metab_9860	4.864	4.668	4.878	5.151	4.831	4.995	5.054	5.587	4.855	4.92	4.934	4.803	5.231	5.367	5.092	4.958	4.984	4.942	4.489	4.831	4.445	4.511	4.903	4.297	4.956	4.844	4.884	3.302	4.823	4.736	4.819	4.852	4.997	5.008	4.997
	neg_2580	5-(Galactosylhydroxy)-L-Lysine	metab_9864	3.987	4.915	4.471	4.369	3.976	4.837	3.75	3.593	4.454	4.75	4.937	4.694	4.72	4.749	3.768	4.096	5.63	5.489	5.465	5.353	5.204	5.04	5.364	5.052	5.442	5.239	5.409	5.387	5.221	5.33	5.19	5.23	5.129	5.142	5.132
	neg_2583	(E)-indol-3-ylacetaldoxime	metab_9867	4.907	4.493	3.886	5.679	5.067	4.426	5.549	5.618	5.599	4.226	4.399	4.879	5.196	5.035	4.751	5.088	4.081	4.204	4.232	4.471	3.975	4.409	4.459	4.973	3.917	4.503	3.988	4.262	4.175	4.408	4.317	4.072	4.962	4.962	4.958
	neg_2589	2,6-Diamino-4-hydroxy-5-N-methylformamidopyrimidine	metab_9872	4.66	3.1	4.692	4.038	2.998	4.213	4.672	4.523	2.946	4.61	4.675	3.123	4.638	4.996	3.885	4.256	5.316	5.284	5.215	4.924	5.272	5.304	5.056	4.698	5.288	5.543	4.583	3.229	4.894	5.082	5.079	5.071	5.054	5.064	5.064
	neg_2642	3-(7'-methylthio)heptylmalate	metab_9930	4.277	4.325	4.172	4.714	4.169	4.624	5.353	4.145	4.3	4.061	3.853	3.957	4.561	4.422	3.951	4.463	4.015	4.005	4.193	3.551	4.527	4.128	3.645	4.058	3.715	3.773	4.823	4.354	4.034	3.806	3.969	3.876	4.229	4.259	4.23
	neg_2648	Isofraxidin	metab_9936	4.816	4.94	4.602	5.488	4.709	4.459	4.928	5.549	5.105	4.444	4.638	4.749	4.791	5.66	4.646	4.747	4.578	4.459	4.442	4.764	4.517	4.542	4.288	4.447	4.283	4.747	4.757	4.755	4.497	4.638	4.561	4.446	4.872	4.872	4.846
	neg_2651	5-Dihydroxyhept-6-enoic acid	metab_9940	4.658	4.041	5.002	5.468	4.585	4.669	4.387	4.96	5.121	4.102	4.484	4.723	4.721	4.976	4.367	4.758	4.007	3.686	3.508	3.995	4.347	4.269	4.044	4.394	3.835	4.416	4.243	4.364	3.737	3.988	3.883	3.453	4.524	4.506	4.507
	neg_2662	DL-Dopa	metab_9952	5.485	4.948	5.379	5.638	5.48	5.511	5.588	5.543	5.589	5.462	5.043	5.236	5.584	5.661	5.403	5.405	4.852	4.741	4.758	4.808	4.749	4.806	4.879	4.747	4.856	4.934	4.962	4.749	4.924	4.852	4.917	4.91	5.249	5.249	5.247
	neg_2684	Aflatoxin G2	metab_9974	4.576	5.032	4.427	5.899	4.37	5.326	4.664	5.413	5.314	4.326	4.535	4.381	4.485	4.861	4.321	4.595	3.711	4.079	4.159	4.985	3.922	4.234	2.594	2.739	4.077	4.093	4.491	4.669	4.447	4.614	4.277	4.436	4.902	4.912	4.908
	neg_2691	Dicrocin	metab_9982	5.517	5.443	5.617	3.733	5.418	5.759	5.153	3.984	3.726	5.812	5.721	5.237	5.326	5.401	4.432	4.661	6.475	6.399	6.599	6.202	5.98	6.178	5.962	5.726	6.517	6.148	6.421	5.309	6.035	6.185	6.493	6.172	5.868	5.874	5.874
	neg_2726	5Z-7-Oxozeaenol	metab_10020	3.781	3.954	5.426	4.057	4.356	4.237	4.349	4.34	5.291	3.334	5.228	5.827	5.076	4.684	4.934	4.326	4.625	5.425	4.583	5.393	5.54	5.183	4.586	4.849	5.638	5.635	4.87	6.045	3.392	5.315	4.537	4.695	4.971	4.964	4.964
	neg_2727	Physalin C	metab_10021	4.119	4.725	4.592	3.632	1.644	3.948	1.608	3.588	3.682	3.839	5.062	3.521	3.641	3.54	3.535	1.615	5.272	5.229	5.22	5.438	5.343	5.294	5.275	5.176	5.046	5.214	5.505	5.215	5.275	5.357	5.264	5.025	4.954	4.961	4.954
	neg_2740	Valproic acid glucuronide	metab_10036	6.055	5.867	6.087	6.119	6.158	6.125	6.159	5.864	6.079	6.031	6.272	5.986	6.003	6.109	6.027	6.051	6.434	6.368	6.373	6.185	6.243	6.336	6.498	6.349	6.348	6.312	6.499	6.385	6.415	6.344	6.404	6.26	6.238	6.239	6.237
	neg_2744	Syringic acid	metab_10040	5.416	5.21	5.325	5.307	5.214	5.351	5.209	5.382	5.469	5.168	5.023	5.112	5.489	5.533	5.399	5.201	4.898	4.804	4.823	4.924	4.872	4.726	4.894	4.956	5.141	4.992	4.88	4.913	4.94	4.998	5.276	4.823	5.178	5.178	5.171
	neg_2748	4-Hydroxy-5-(phenyl)-valeric acid-O-glucuronide	metab_10044	5.17	5.202	5.27	4.542	5.154	5.381	5.321	5.044	4.65	5.153	4.832	4.895	5.235	5.309	5.075	5.073	4.823	4.926	4.887	4.942	4.341	4.782	4.835	4.537	4.745	4.814	5.125	4.618	4.859	4.982	4.985	4.724	4.907	4.972	4.971
	neg_2754	L-Acetylcarnitine	metab_10051	4.56	4.41	4.555	4.233	4.78	4.516	4.644	4.428	4.198	4.478	4.996	4.37	4.636	4.604	4.443	4.485	5.387	5.372	5.255	5.286	5.227	5.232	5.381	5.288	5.171	5.246	5.413	5.26	5.273	5.205	5.296	5.161	5.071	5.068	5.068
	neg_2765	Glutarate semialdehyde	metab_10063	6.635	6.783	6.753	6.815	6.73	6.81	6.788	6.62	6.647	6.497	6.55	6.577	6.614	6.778	6.608	6.667	6.301	6.353	6.299	6.548	6.503	6.492	6.334	6.402	6.163	6.423	6.577	6.423	6.311	6.471	6.388	6.233	6.53	6.531	6.525
	neg_2773	Gentisic Acid	metab_10072	6.153	5.345	5.857	7.596	7.332	6.844	7.338	7.612	6.853	7.16	5.29	6.608	7.063	7.068	6.406	7.064	5.89	5.13	5.249	5.338	5.219	5.624	5.76	6.152	5.908	5.755	5.683	5.552	5.116	5.631	5.039	5.149	6.858	6.855	6.855
	neg_2779	Osmundalactone	metab_10077	5.51	5.335	5.221	6.279	6.06	5.725	6.096	6.285	5.595	5.904	5.27	5.504	5.845	5.842	5.506	5.877	5.353	5.198	5.297	5.271	5.198	5.345	5.454	5.45	5.249	5.223	5.262	5.155	5.225	5.345	5.249	5.267	5.714	5.708	5.708
	neg_2780	3-dehydroshikimate	metab_10078	3.847	2.766	3.377	5.042	4.985	4.523	4.987	5.089	4.605	4.757	2.645	4.382	4.805	4.742	4.129	4.794	2.924	2.643	2.659	2.767	2.669	3.188	2.763	3.688	3.132	3.336	3.131	3.564	2.666	3.17	2.702	2.629	4.613	4.61	4.563
	neg_2785	Nigellicine	metab_10081	4.896	4.932	5.252	4.167	5.143	4.667	4.692	4.127	4.826	4.719	5.848	4.757	4.681	4.724	5.555	5.176	6.3	6.209	6.243	6.205	6.105	6.127	6.354	6.232	6.212	6.354	6.166	5.725	6.404	6.22	6.285	6.204	6.004	6.003	6.005
	neg_2841	C75 trans	metab_10136	4.022	4.482	4.53	5.179	4.137	4.403	4.171	4.374	4.332	4.531	4.474	4.37	4.143	5.725	3.723	3.865	5.097	5.059	5.005	4.936	4.537	4.852	4.915	4.716	5.062	5.057	5.048	4.975	4.973	5.036	4.873	4.843	4.884	4.884	4.894
	neg_2842	Nicotine glucuronide	metab_10137	5.34	5.469	5.472	5.008	5.418	5.48	5.307	5.155	5.187	5.52	5.748	5.303	5.378	5.431	5.087	5.25	6.192	6.134	6.155	6.126	5.992	6.014	6.205	6.011	6.091	6.176	6.106	5.807	6.211	6.141	6.149	6.086	5.917	5.917	5.92
	neg_2845	(1R,6R)-6-hydroxy-2-succinylcyclohexa-2,4-diene-1-carboxylate	metab_10140	5.722	5.301	5.49	5.735	5.314	5.735	5.582	5.632	5.451	5.305	5.183	5.213	5.581	5.722	5.816	5.433	5.085	5.183	5.131	5.118	5.143	5.413	5.268	5.464	5.133	5.2	5.062	4.81	5.13	5.148	5.429	4.937	5.406	5.406	5.399
	neg_2847	Cinchonidine	metab_10142	5.062	5.439	5.194	4.976	5.117	5.133	5.152	4.975	5.165	4.892	4.907	5.17	5.016	5.154	5.171	5.21	4.594	4.435	4.55	4.639	4.322	4.431	4.625	4.138	4.399	4.514	4.588	4.564	4.563	4.532	4.505	4.527	4.835	4.86	4.835
	neg_2853	Celgosivir	metab_10148	4.2	4.448	5.436	4.179	4.081	4.4	3.983	3.891	4.03	4.188	3.755	4.252	4.062	4.697	2.999	4.133	3.221	3.393	3.3	3.554	4.296	3.964	3.024	3.444	3.556	3.051	3.681	3.076	3.048	3.04	3.085	3.459	4.234	4.233	4.133
	neg_2868	2'-Deoxymugineic acid	metab_10164	4.756	5.507	5.011	4.251	5.631	5.37	4.524	4.317	4.738	5.218	6.379	5.228	5.722	4.623	5.525	4.879	6.091	6.182	6.029	6.46	6.17	6.509	6.37	5.825	5.437	6.031	6.012	6.28	6.611	6.491	5.93	6.366	6.053	6.056	6.053
	neg_2873	3-Methoxyanthranilate	metab_10170	4.985	4.849	4.95	4.724	4.803	5.201	4.972	4.686	4.653	5.234	4.906	4.682	4.771	5.151	4.361	4.505	5.571	5.403	5.604	5.302	5.032	5.237	5.242	5.253	5.338	5.264	5.433	4.986	5.265	5.311	5.595	5.274	5.173	5.189	5.177
	neg_2877	Macromomycin B	metab_10173	4.796	4.823	5.041	4.717	5.07	4.943	4.918	4.844	4.972	4.792	5.42	4.955	4.859	4.979	4.712	4.949	5.443	5.51	5.505	5.656	5.569	5.568	5.417	5.471	5.405	5.499	5.617	5.66	5.463	5.659	5.493	5.417	5.315	5.31	5.31
	neg_2885	4-(2-Aminoethyl)-2-ethoxyphenol	metab_10181	4.744	4.641	4.981	4.426	4.666	4.489	4.754	4.216	4.481	4.776	4.434	4.601	4.648	4.622	4.288	4.488	4.426	4.407	4.154	4.313	4.087	4.246	4.43	3.684	4.262	4.425	4.062	4.302	4.421	4.174	4.17	4.255	4.535	4.51	4.496
	neg_2906	3-[4-(1-Imidazolylmethyl)phenyl]-2-propenoic acid	metab_10203	5.467	5.603	5.576	5.303	5.525	5.464	5.486	5.338	5.364	5.371	5.782	5.436	5.424	5.53	5.283	5.444	6.077	6.028	6.042	6.095	6.028	6.002	6.105	6.111	6.02	6.102	6.156	5.746	6.064	6.056	6.154	5.982	5.913	5.905	5.905
	neg_2915	4-Methoxy-2-naphthylamine	metab_10212	3.476	2.348	3.619	2.858	2.846	3.051	3.271	3.051	3.078	2.92	4.869	3.078	3.048	3.047	3.107	2.898	4.564	3.86	4.738	3.712	4.74	4.647	4.468	5.063	4.872	4.506	5.02	1.995	4.298	3.909	4.744	3.924	4.425	4.433	4.425
	neg_2923	Alpha-Bisabolol oxide A	metab_10221	4.114	3.363	3.972	1.888	3.792	4.275	3.155	2.278	1.834	4.588	1.593	1.738	3.499	4.365	1.695	3.316	4.838	4.931	4.731	4.335	4.264	4.207	4.169	3.76	4.733	4.127	4.658	4.411	4.157	4.475	4.641	4.438	4.284	4.258	4.26
	neg_2933	Nonioside B	metab_10231	5.19	5.452	5.055	5.517	5.516	5.696	4.948	5.101	5.528	5.594	5.893	5.319	5.351	5.268	5.262	5.474	5.71	5.586	5.552	5.92	5.698	5.779	6.188	5.784	5.318	5.551	5.847	6.251	6.158	6.015	5.37	5.825	5.728	5.741	5.728
	neg_2940	3-Methylsuberic acid	metab_10239	6.239	5.535	6.379	5.946	6.055	6.341	6.362	6.265	6.039	5.792	5.606	5.829	6.241	6.353	6.218	6.045	5.657	5.609	5.501	5.609	5.7	5.672	5.692	5.7	5.658	5.694	5.845	5.596	5.713	5.668	5.72	5.357	5.942	5.936	5.936
	neg_2951	4-Hydroxy-1-(3-pyridinyl)-1-butanone	metab_10251	5.197	5.155	4.959	5.716	5.849	5.384	5.595	5.898	5.206	5.043	4.928	5.472	5.723	5.79	5.558	5.761	4.745	4.728	4.683	4.832	4.828	4.961	4.947	4.827	4.747	4.978	4.845	4.815	4.964	4.956	4.832	4.859	5.338	5.332	5.331
	neg_2961	Elenolide	metab_10262	4.845	4.764	4.915	4.882	4.781	5.295	5.143	5.13	4.882	4.641	4.576	4.677	4.827	5.353	5.215	5.19	4.468	4.331	4.42	4.562	4.448	4.958	4.735	4.897	4.271	4.606	4.405	4.608	4.055	4.9	4.435	4.031	4.847	4.828	4.828
	neg_2990	Leucylleucine	metab_10294	1.823	0.5341	1.106	1.166	1.462	1.44	0.9392	1.191	0.7625	2.38	1.612	2.593	1.51	1.393	1.415	1.7	3.564	2.008	5.591	3.479	1.961	1.44	5.048	1.025	4.886	2.078	0.8006	1.428	4.509	4.847	4.274	1.515	3.901	3.893	3.886
	neg_2996	Fasoracetam	metab_10300	4.851	5.113	4.423	3.996	4.259	4.892	4.326	3.686	4.186	4.817	4.731	4.978	4.376	4.654	5.956	5.88	4.857	4.731	4.833	4.568	5.679	5.285	4.716	6.021	4.355	4.729	4.573	4.67	4.163	4.529	4.903	4.819	5.166	5.154	5.154
	neg_3005	Cinnamoylglycine	metab_10312	4.655	4.671	4.638	4.708	4.643	4.764	4.761	4.667	4.59	4.595	4.667	4.778	4.674	4.659	5.62	5.353	4.847	4.797	5.37	4.758	5.309	5.266	4.812	5.412	4.672	4.757	4.717	4.84	4.563	4.757	4.732	4.643	4.926	4.926	4.917
	neg_3006	2,3-Dihydroxypropyl 4-phenylbutanoate	metab_10313	5.478	5.557	5.52	5.395	5.615	5.505	5.638	5.356	5.442	5.427	5.775	5.489	5.493	5.586	5.482	5.522	5.957	5.98	5.936	5.981	5.792	5.872	6.041	5.868	5.912	5.858	5.893	5.948	5.988	5.949	5.975	5.832	5.778	5.775	5.775
	neg_3019	Puromycin aminonucleoside	metab_10325	5.342	5.853	5.384	5.093	5.554	5.54	5.395	4.734	5.1	5.429	5.828	5.684	5.332	5.247	5.272	5.389	5.721	5.724	5.705	6.005	5.817	5.878	5.812	5.537	5.517	5.519	5.712	5.872	6.017	5.917	5.631	5.844	5.663	5.675	5.675
	neg_3025	Taraxacine	metab_10331	4.711	3.879	4.626	4.428	4.53	5.049	4.643	4.39	5.231	4.753	5.281	4.527	4.555	4.442	4.518	4.541	5.773	5.797	5.709	5.544	5.335	5.378	5.312	4.343	5.916	5.579	5.322	6.12	5.126	5.625	5.516	5.567	5.214	5.215	5.215
	neg_3079	Xi-5-Acetyltetrahydro-2(3H)-furanone	metab_10387	6.131	6.128	6.05	6.222	6.322	6.157	6.257	6.303	6.051	6.181	5.93	6.237	6.237	6.174	6.183	6.276	5.56	5.605	5.742	5.757	5.63	5.841	5.922	5.752	5.806	5.779	5.609	5.752	5.862	5.83	5.495	5.819	6.054	6.054	6.052
	neg_3085	Ginkgolide K	metab_10394	4.554	5.293	4.032	3.484	4.377	4.52	3.607	3.55	4.92	5.44	4.108	4.901	4.683	3.611	4.342	4.762	5.202	5.137	5.298	5.226	4.939	4.903	4.828	3.615	4.267	3.609	5.847	5.419	4.865	4.701	5.218	5.406	4.959	4.978	4.978
	neg_3095	Ecgonine	metab_10403	4.727	4.846	4.949	4.587	4.693	4.502	4.41	3.668	4.43	4.416	5.102	4.296	4.367	4.573	4.564	4.53	5.825	5.824	5.734	5.823	5.637	5.664	5.527	5.352	5.745	5.647	5.77	5.748	5.75	5.663	5.789	5.544	5.437	5.432	5.433
	neg_3101	Nonanedioylcarnitine	metab_10411	5.433	5.927	5.145	4.364	5.591	5.416	5.443	2.127	4.057	5.22	5.647	5.719	4.972	4.676	3.987	5.408	4.492	4.574	4.549	4.775	4.561	4.546	4.384	4.556	2.172	3.355	4.552	4.584	4.305	4.508	4.327	4.828	5.054	5.042	5.054
	neg_3109	3,4-Dihydroxymandelic Acid	metab_10419	4.823	4.762	4.765	4.644	4.794	4.71	4.964	5.176	4.68	4.823	4.456	4.845	4.934	4.74	4.983	4.894	4.158	4.06	4.037	4.342	4.688	4.71	4.69	4.709	4.238	4.34	4.257	4.194	4.623	4.381	4.382	4.269	4.687	4.677	4.687
	neg_3127	Gamma-Glutamylisoleucine	metab_10437	5	5.227	4.624	4.484	4.542	5.037	4.597	4.122	4.638	5.004	4.908	5.189	4.539	4.806	5.662	5.625	4.891	4.851	4.927	4.62	5.599	5.235	4.918	6.216	4.483	4.708	4.73	4.754	4.399	4.59	5.252	4.997	5.18	5.178	5.174
	neg_3129	Trans-Zeatin-O-glucoside riboside	metab_10439	5.671	4.072	5.644	5.696	5.331	5.289	6.062	5.768	5.387	4.776	3.982	4.963	5.308	5.732	4.955	5.385	5.093	3.901	4.797	4.603	5.187	4.723	5.356	5.521	4.481	5.58	5.072	3.985	4.708	4.605	5.561	3.757	5.386	5.389	5.389
	neg_3148	Tavulin	metab_10459	3.536	4.212	4.282	3.314	4.117	3.92	3.873	3.381	4	3.721	4.802	3.843	3.436	3.722	3.388	3.762	5.072	5.057	4.988	5.08	5.047	4.933	5.13	5.124	4.911	5.012	4.991	5.063	5.006	5.022	5.184	4.863	4.698	4.707	4.699
	neg_3149	Psilostachyin	metab_10460	4.503	4.796	4.639	3.84	4.543	4.62	4.636	4.294	4.499	4.549	4.95	4.224	4.307	4.605	4.291	4.365	5.132	5.077	5.066	5.2	5.124	4.976	5.2	5.16	4.996	5.048	5.076	5.057	5.073	5.068	5.234	4.972	4.872	4.864	4.887
	neg_3155	8,9-Dihydroxy-1,5,6,10B-tetrahydropyrrolo[2,1-A]isoquinolin-3(2H)-one	metab_10466	4.246	4.509	4.263	4.136	4.427	4.162	4.459	3.837	4.131	4.117	4.369	4.305	4.126	4.12	5.927	5.52	4.758	4.668	4.696	4.636	5.635	5.249	4.551	5.717	4.498	4.474	4.658	4.61	4.584	4.582	4.66	4.376	4.961	4.947	4.947
	neg_3168	Thymidine 3',5'-cyclic monophosphate	metab_10479	4.302	3.34	3.341	4.992	4.273	4.522	4.824	4.898	5.229	3.326	3.363	4.39	4.509	4.704	3.335	3.93	4.288	4.189	4.507	3.659	4.374	4.218	4.447	4.133	3.929	4.369	3.885	3.328	3.894	4.155	4.725	3.347	4.434	4.45	4.44
	neg_3175	M-Aminobenzoic acid	metab_10485	5.328	4.486	5.622	4.399	4.199	4.054	4.365	4.659	5.003	4.737	6.346	4.506	4.916	5.134	4.693	4.74	6.541	6.468	6.58	6.093	6.373	6.516	6.768	6.814	6.655	6.815	6.687	5.862	6.552	6.357	6.685	6.426	6.364	6.364	6.361
	neg_3187	Ginkgolide J	metab_10497	5.227	4.948	5.127	4.201	4.779	5.328	5.156	6.17	4.481	4.326	4.542	4.81	5.154	4.795	5.157	4.798	4.499	4.567	4.4	4.472	4.191	4.719	4.218	4.432	4.21	4.25	4.764	4.106	4.29	4.57	4.254	4.263	4.973	5.003	4.974
	neg_3213	3-Phenylpropyl acetate	metab_10527	4.751	2.969	4.602	4.586	4.619	4.666	4.678	4.339	4.926	4.664	3.529	4.372	4.724	4.746	4.563	4.704	4.109	4.125	4.168	4.01	4.116	3.983	4.337	4.235	4.233	4.284	4.097	3.94	4.199	4.264	4.382	4.109	4.415	4.413	4.416
	neg_3214	ROSIN	metab_10528	6.277	5.385	6.122	6.139	6.155	6.183	6.22	5.936	6.422	6.2	5.376	5.942	6.234	6.252	6.141	6.281	5.828	5.791	5.86	5.683	5.82	5.714	5.891	5.924	5.851	5.901	5.803	5.588	5.874	5.84	5.995	5.74	6.015	6.018	6.018
	neg_3218	Perilloside B	metab_10532	5.686	5.184	5.67	5.618	5.573	5.848	5.922	5.731	5.256	5.491	5.063	5.373	5.705	5.776	5.386	5.225	5.274	5.147	5.414	5.103	5.128	4.859	4.967	5.009	5.212	5.122	5.227	4.924	4.926	5.057	5.169	4.929	5.442	5.447	5.434
	neg_3222	1,2-dibutyrin	metab_10537	5.355	4.564	5.64	5.677	5.083	5.736	5.448	5.505	5.928	5.132	4.882	5.087	5.315	5.806	5.306	5.078	4.882	5.112	4.68	4.954	5.009	5.098	4.953	5.117	5.226	5.206	5.498	5.19	5.174	5.04	5.063	4.555	5.307	5.307	5.302
	neg_3227	Cerasidin	metab_10542	5.67	4.908	5.649	4.707	4.969	5.574	5.602	5.581	5.152	5.257	4.736	4.761	5.448	5.507	5.572	4.891	5.114	4.779	5.007	4.631	4.626	4.864	4.832	4.91	5.421	5.375	5.549	4.612	4.709	4.865	5.107	4.784	5.278	5.274	5.274
	neg_3228	Glucoputranjivin	metab_10543	4.644	5.085	4.902	4.742	4.944	4.94	4.906	4.809	4.906	5.082	5.104	4.98	4.86	4.925	4.788	4.976	5.33	5.348	5.37	5.283	5.183	5.186	5.352	5.182	5.297	5.235	5.311	5.35	5.452	5.316	5.308	5.266	5.166	5.167	5.187
	neg_3251	Indigo Carmine	metab_10569	3.502	4.554	3.806	4.011	3.89	4.048	4.06	3.79	4.377	2.101	4.927	4.083	3.836	4.348	3.814	3.795	5.114	5.176	5.105	5.364	5.264	5.092	5.132	4.911	5.151	4.954	5.237	5.291	5.286	5.354	5.203	5.133	4.876	4.867	4.877
	neg_3255	4-(2,6,6-Trimethyl-1-cyclohexen-1-yl)-2-butanone	metab_10573	4.628	4.789	4.681	4.277	4.732	4.785	4.825	4.448	4.446	4.451	4.795	4.615	4.548	4.599	4.62	4.741	4.995	4.982	4.946	4.987	4.922	4.833	5.005	4.985	4.793	4.991	4.842	4.91	4.946	4.943	5.083	4.879	4.795	4.8	4.795
	neg_3264	Benzyloxycarbonyl-Val-Ala-Asp(OMe)-fluoromethylketone	metab_10583	5.785	4.738	5.798	5.82	5.417	5.451	6.211	5.93	5.631	5.041	4.839	5.217	5.436	5.905	5.109	5.459	5.353	4.058	5.244	4.887	5.416	5.05	5.566	5.815	5.145	5.795	5.413	4.657	5.301	4.941	5.814	4.508	5.609	5.61	5.611
	neg_3269	(-)-medicarpin	metab_10588	2.051	4.272	2.037	4.859	3.007	2.061	2.081	2.95	2.451	2.906	3.812	3.647	2.842	2.084	3.35	3.867	2.878	3.29	3.081	3.869	2.979	3.375	2.056	2.42	2.891	2.531	2.901	3.827	3.371	3.593	2.86	3.677	2.901	2.737	2.713
	neg_3270	(6'-Hydroxy-3-oxospiro[2-benzofuran-1,9'-xanthene]-3'-yl) acetate	metab_10590	2.546	3.203	3.327	2.553	2.538	3.042	2.577	2.713	2.486	2.518	5.151	2.552	2.575	2.58	2.595	2.584	5.36	5.41	5.403	5.709	5.554	5.523	5.326	5.535	5.22	5.667	5.266	5.558	5.418	5.65	5.402	5.26	5.08	5.099	5.099
	neg_3281	Caproic acid	metab_10601	4.401	4.611	4.601	3.965	4.288	4.184	4.272	3.641	4.243	4.317	4.628	4.363	4.125	4.087	3.992	4.05	5.104	5.122	5.054	5.106	4.934	4.789	4.861	4.663	5.018	4.841	5.138	4.972	4.969	4.932	5.036	4.855	4.748	4.748	4.751
	neg_3286	Physalin K	metab_10605	5.688	4.734	5.595	4.393	4.778	5.491	5.548	5.48	5.423	5.434	5.041	4.738	5.471	5.53	5.658	4.724	4.939	4.971	4.436	3.621	4.554	4.977	3.895	4.905	5.536	5.401	5.674	4.573	5.076	4.787	5.133	4.476	5.248	5.248	5.242
	neg_3305	4-Deacetylneosolaniol	metab_10626	3.939	4.412	4.726	3.532	3.505	3.873	4.295	3.67	3.723	4.213	4.796	3.938	4.707	4.539	4.165	4.697	4.742	5.058	4.62	4.568	5.053	4.974	4.636	3.552	4.878	4.935	4.327	4.185	4.77	4.551	4.458	4.527	4.775	4.774	4.807
	neg_3310	Naringin dihydrochalcone	metab_10632	3.049	2.731	2.042	5.091	0.53	5.24	0.5579	5.49	5.003	0.516	0.5418	3.47	3.17	5.419	4.489	0.5635	1.473	1.525	3.332	1.934	1.407	0.5575	0.5396	1.682	3.971	2.035	2.819	0.5175	1.19	3.011	1.671	3.291	3.697	3.696	3.786
	neg_3314	5,6,8-Trihydroxy-2-methylbenzo[g]chromen-4-one	metab_10636	4.74	5.124	4.908	4.409	4.849	4.738	4.647	4.373	4.726	4.716	4.941	4.919	4.601	4.423	4.542	4.783	5.062	5.22	4.865	5.255	5.032	5.068	4.92	4.595	5.123	5.041	5.266	5.282	5.089	5.283	4.818	5.063	4.903	4.909	4.905
	neg_3316	HBOA trihexose	metab_10638	3.545	3.214	3.799	4.116	3.869	3.269	3.653	3.201	3.92	3.996	4.55	3.736	3.705	4.04	3.629	4.466	4.857	4.797	4.776	4.671	5.024	4.911	4.926	5.886	4.771	4.778	4.978	4.739	4.7	4.675	4.778	4.635	4.821	4.807	4.805
	neg_3341	8-Deoxy-11,13-dihydroxygrosheimin	metab_10664	4.764	4.922	4.857	4.668	4.821	4.814	4.823	4.474	4.806	4.721	5.218	4.7	4.718	4.74	4.876	4.899	5.316	5.339	5.312	5.413	5.333	5.258	5.379	5.366	5.249	5.352	5.317	5.3	5.362	5.399	5.436	5.251	5.13	5.144	5.11
	neg_3345	Liquiritin	metab_10668	4.104	4.114	4.429	4.982	3.574	4.573	4.494	5.178	5.247	3.797	4.24	4.171	3.593	4.741	4.442	4.154	3.901	3.873	3.541	4.092	4.031	3.852	4.018	4.171	3.771	4.197	3.797	3.794	4.069	4.441	3.621	3.804	4.228	4.265	4.23
	neg_3357	Aceteugenol	metab_10681	4.372	4.307	4.145	4.464	4.515	4.386	4.817	5.212	3.749	4.399	4.27	4.388	4.694	4.579	4.696	4.632	4.046	3.668	3.533	4.308	3.316	3.746	4.374	4.732	3.853	3.953	1.915	0.8856	3.86	4.12	3.592	3.841	4.492	4.491	4.482
	neg_3376	Dynasore	metab_10698	5.823	5.19	5.29	4.608	5.632	5.042	5.567	5.138	5.652	5.618	5.509	5.515	5.262	4.735	5.742	5.675	6.004	5.669	5.69	5.732	5.605	5.62	5.881	5.495	5.726	5.571	5.234	5.436	5.854	5.539	5.831	5.665	5.586	5.592	5.592
	neg_3411	Neosaxitoxin	metab_10735	4.666	4.527	4.85	4.593	4.718	4.691	4.72	4.538	4.543	4.449	5.085	4.556	4.477	4.75	4.692	4.595	5.531	5.476	5.479	5.332	5.299	5.294	5.546	5.596	5.416	5.428	5.467	5.261	5.466	5.297	5.525	5.284	5.217	5.217	5.223
	neg_3450	6-Hydroxy-2,6-dimethyl-2,7-octadien-4-one	metab_10776	5.454	6.006	5.785	5.295	5.529	5.586	5.647	5.413	5.461	5.579	5.747	5.614	5.316	5.346	5.396	5.509	5.958	6.035	5.854	5.909	6.011	5.894	5.967	5.592	6.052	5.798	6.005	5.968	5.896	5.928	5.957	5.854	5.885	5.88	5.88
	neg_3452	Armexifolin	metab_10778	4.452	4.671	4.735	3.699	4.726	4.576	4.712	4.412	4.32	4.194	5.354	4.436	4.493	4.778	4.667	4.651	5.458	5.496	5.397	5.652	5.534	5.573	5.699	6.003	5.283	5.724	5.491	5.539	5.476	5.625	5.907	5.458	5.39	5.39	5.386
	neg_3461	17alpha,21-Dihydroxypregnenolone	metab_10787	5.546	4.914	5.284	4.752	4.963	5.565	5.59	5.556	5.021	5.463	5.033	5.255	5.751	4.785	5.509	5.297	4.728	5.01	4.658	4.855	4.607	4.66	4.781	4.754	4.668	5.317	4.464	4.761	4.955	5.345	4.737	4.781	5.178	5.17	5.17
	neg_3481	Bruceine D	metab_10807	5.184	4.388	4.473	4.948	5.031	5.408	5.255	5.605	4.026	4.696	4.095	4.752	5.465	5.645	5.272	4.963	4.571	4.997	4.47	4.247	4.125	4.55	4.716	4.275	4.72	5.076	4.488	4.06	4.902	4.115	4.911	4.744	5.003	5.012	5.004
	neg_3486	(6-Amino-3,4-dihydro-2H-1,4-benzoxazin-3-yl)methanol	metab_10812	5.49	4.918	5.879	5.517	5.196	5.832	5.757	5.654	5.966	5.566	5.996	5.222	5.558	5.875	5.657	5.205	6.267	6.102	6.24	5.944	6.072	6.151	6.284	6.391	6.43	6.538	6.595	6.045	6.16	6.085	6.302	6.002	6.075	6.086	6.075
	neg_3491	Ent-Aprepitant	metab_10818	6.079	5.292	5.914	5.641	5.338	5.85	6.022	6.003	5.822	5.869	5.568	5.205	5.959	5.973	6.045	5.346	5.441	5.461	5.029	4.787	5.181	5.498	5.085	5.642	5.852	5.831	5.947	4.88	5.544	5.315	5.701	5.086	5.681	5.695	5.683
	neg_3493	Retusin	metab_10820	4.842	4.69	5.027	4.893	4.719	4.954	4.992	5.625	5.259	4.578	4.531	4.722	5.039	5.248	5.056	4.613	4.34	4.211	4.472	4.538	4.025	4.606	4.631	4.907	4.619	4.65	4.669	4.447	4.438	4.488	4.649	4.294	4.83	4.841	4.842
	neg_3497	Pyrogallol Red	metab_10824	4.368	4.478	4.436	4.024	4.658	4.443	4.147	4.09	4.056	4.546	5.094	4.577	4.548	4.66	4.301	4.476	5.203	5.367	5.22	5.309	5.216	5.26	5.289	4.578	5.532	5.182	5.491	4.942	5.53	5.38	5.26	5.365	5.032	5.078	5.077
	neg_3504	2-Methoxy-4-vinylphenol	metab_10833	5.767	5.719	5.612	5.504	6.457	5.865	6.374	7.196	5.495	5.625	5.585	6.4	6.648	7.142	5.638	5.662	5.584	5.558	5.529	5.592	5.594	5.603	5.543	5.851	5.574	5.482	5.497	5.554	5.534	5.548	5.624	5.576	6.236	6.233	6.236
	neg_3518	Naringenin	metab_10847	5.061	4.074	3.882	2.979	4.652	4.819	4.555	5.285	3.012	3.081	4.308	3.378	3.868	3.106	4.266	4.583	4.387	3.699	4.417	3.09	3.236	3.553	4.242	4.33	3.09	3.104	3.162	3.504	3.199	3.324	3.139	3.235	4.359	4.351	4.327
	neg_3533	Deoxyloganin	metab_10864	4.685	4.249	5.075	4.713	4.816	4.909	5.068	4.677	5.049	4.743	5.268	4.656	4.814	5.06	4.768	4.57	4.955	5.035	5.019	5.314	5.3	5.258	4.971	5.199	5.007	5.468	5.578	5.44	5.126	5.377	5.312	5.016	5.073	5.091	5.073
	neg_3539	Phthalide	metab_10870	5.159	5.337	5.199	5.277	5.203	5.206	5.245	5.179	5.252	5.15	5.331	5.177	5.198	5.275	5.28	5.294	5.415	5.383	5.385	5.482	5.412	5.428	5.402	5.483	5.342	5.41	5.469	5.374	5.433	5.446	5.466	5.332	5.352	5.352	5.347
	neg_3545	Histidylleucine	metab_10877	5.727	5.798	5.808	5.806	5.712	5.863	5.8	5.662	5.76	5.701	5.595	5.728	5.692	5.83	5.655	5.652	5.242	5.133	5.216	5.343	5.171	5.243	5.173	5.19	5.097	5.232	5.374	5.258	5.189	5.212	5.144	5.198	5.56	5.562	5.56
	neg_3565	N-Acetyltyramine	metab_10898	4.447	4.521	4.871	5.087	4.756	4.626	4.633	4.577	4.565	4.385	4.508	4.555	4.64	5.117	4.518	4.642	4.446	4.443	4.351	4.487	4.436	4.454	4.395	4.433	4.565	4.518	4.462	4.325	4.421	4.465	4.368	4.394	4.598	4.583	4.584
	neg_3567	Scopoletin	metab_10900	4.894	4.034	5.37	3.955	4.495	5.099	4.749	4.208	4.587	5.005	4.057	4.221	4.742	5.179	5.16	4.903	4.376	4.162	4.526	4.119	4.622	4.363	4.602	4.536	5.189	5.07	5.433	4.022	4.348	4.347	5.014	4.041	4.779	4.753	4.753
	neg_3571	5-Pentyltetrahydro-2-oxo-3-furancarboxylic acid	metab_10905	4.941	4.892	4.995	4.822	4.991	5.032	5.052	4.625	4.956	4.884	4.723	4.834	4.948	5.007	4.889	4.984	4.546	4.574	4.562	4.636	4.561	4.558	4.602	4.625	4.515	4.55	4.673	4.471	4.561	4.536	4.625	4.493	4.769	4.775	4.77
	neg_3580	Catechin 7-xyloside	metab_10915	5.676	5.069	5.787	5.415	5.588	5.96	5.782	5.801	5.517	5.048	5.303	5.438	5.754	6.5	5.553	5.442	5.207	4.916	4.828	4.975	4.83	5.3	5.021	5.456	5.066	5.068	5.039	4.693	4.773	5.067	5.085	4.648	5.569	5.57	5.575
	neg_3593	Hydantoin-5-propionic acid	metab_10929	4.945	4.989	5.023	5.305	4.896	5.091	4.99	5.199	5.012	4.955	4.776	4.86	4.986	5.391	4.849	4.818	4.7	4.809	4.592	4.917	4.75	4.789	4.812	4.931	5.049	5.173	4.863	4.698	5.129	4.976	4.892	4.712	4.93	4.967	4.967
	neg_3598	PGDM	metab_10934	5.783	6.001	5.854	5.534	5.88	5.98	5.952	5.597	5.713	5.754	5.578	5.869	5.767	5.874	5.843	5.896	5.21	5.148	5.124	5.244	5.172	5.148	5.214	5.223	5.181	5.147	5.294	5.121	5.194	5.149	5.208	5.203	5.582	5.586	5.582
	neg_3613	Norchalciporyl propionate	metab_10951	3.858	3.298	3.614	3.259	2.951	3.908	2.76	1.336	2.888	3.415	3.562	2.819	2.539	3.479	5.004	5.066	4.347	3.819	4.004	3.479	5.121	4.794	3.556	5.159	3.297	3.612	3.539	2.663	3.464	3.667	3.986	3.636	3.89	3.891	3.806
	neg_3619	(2S)-2-(2-Benzamidoethylamino)-5-(diaminomethylideneamino)pentanoic acid	metab_10957	5.218	5.415	5.261	5.185	5.091	5.318	5.213	4.871	5.163	5.231	5.079	5.122	5.011	5.159	5.04	5.047	4.459	4.229	4.44	4.263	4.047	4.182	4.189	4.405	4.188	4.245	4.606	4.084	4.265	4.377	4.166	4.605	4.915	4.915	4.887
	neg_3627	N1-trans-Feruloylagmatine	metab_10966	5.205	3.884	4.821	4.867	4.863	4.83	5.464	5.62	4.853	4.134	4.082	4.501	5.008	5.613	5.261	4.877	4.877	4.36	4.325	3.836	3.987	4.393	4.584	4.951	4.562	4.087	4.432	3.678	4.495	4.41	4.616	4.073	4.915	4.904	4.915
	neg_3637	1,10-Phenanthroline-5,6-dione	metab_10976	5.282	5.366	5.379	4.91	4.945	4.544	4.733	4.76	5.141	4.571	5.829	4.931	4.903	4.683	4.758	4.702	6.211	5.954	6.319	6.422	6.217	6.192	6.003	6.165	6.749	6.184	6.206	6.338	5.97	6.227	6.002	5.917	5.86	5.824	5.86
	neg_3649	Plicatic acid	metab_10989	5.584	5.012	5.619	6.063	5.686	6.018	6.169	6.541	6.198	5.169	5.231	5.603	5.702	6.341	6.126	5.728	5.532	5.043	4.819	5.214	4.888	5.242	4.826	5.353	5.749	5.141	5.765	5.231	4.999	5.199	5.216	4.969	5.758	5.762	5.762
	neg_3653	Gamma-Glutamylasparagine	metab_10994	5.452	3.673	5.766	5.54	4.744	5.336	6.022	6.041	5.988	4.681	3.793	4.696	5.703	6.167	5.953	3.917	4.498	3.694	4.386	3.776	3.816	4.027	3.692	5.279	4.224	5.436	3.719	3.661	3.769	4.256	5.147	3.68	5.153	5.203	5.204
	neg_3655	(4S,8R)-8,9-Dihydroxy-p-menth-1(6)-en-2-one	metab_10996	5.817	5.576	5.873	5.826	5.731	5.921	5.817	5.704	5.775	5.787	5.541	5.705	5.759	5.873	5.807	5.817	5.603	5.522	5.447	5.491	5.624	5.527	5.572	5.511	5.51	5.511	5.58	5.399	5.599	5.373	5.518	5.555	5.673	5.669	5.669
	neg_3663	6-Hydroxypentadecanedioic acid	metab_11005	5.813	5.639	5.724	5.632	5.824	5.796	5.852	5.735	5.682	5.771	5.756	5.785	5.77	5.767	5.744	5.787	5.556	5.514	5.509	5.502	5.491	5.49	5.533	5.451	5.391	5.503	5.627	5.569	5.586	5.587	5.542	5.492	5.658	5.658	5.645
	neg_3676	Quinone A	metab_11018	5.307	4.332	5.183	5.541	4.388	5.473	5.358	5.784	4.956	4.899	4.249	3.108	5.086	5.626	5.476	4.323	4.135	3.109	3.125	3.12	3.775	4.425	3.107	3.825	5.114	4.843	5.106	3.076	4.152	4.325	4.557	3.095	4.892	4.893	4.863
	neg_3699	(4E,6E)-2-(hydroxymethyl)-3-(3-Methoxy-3-oxopropyl)deca-4,6-Dienoic Acid	metab_11043	5.142	5.2	5.25	4.921	5.184	5.191	5.252	5.033	5.028	5.107	5.398	5.123	5.047	5.113	5.167	5.172	5.683	5.744	5.749	5.735	5.643	5.542	5.686	5.519	5.705	5.715	5.905	5.643	5.66	5.644	5.718	5.645	5.524	5.524	5.498
	neg_3713	3 Hydroxycoumarin	metab_11058	4.486	3.762	4.607	4.373	4.241	3.787	4.793	4.955	4.709	4.726	5.137	3.783	4.851	5.144	4.819	5.357	5.319	5.218	5.068	4.217	5.048	5.152	5.334	5.145	4.829	5.238	4.392	4.585	5.66	4.536	4.677	5.005	5.152	5.159	5.152
	neg_3716	Hydroxymethyl cimetidine	metab_11061	5.166	5.769	5.12	5.324	5.461	4.963	5.516	5.651	4.819	5.261	5.674	5.667	5.376	5.454	5.277	5.532	5.85	5.988	5.926	5.881	5.914	5.644	5.745	5.197	5.41	5.472	5.836	5.81	5.868	5.795	5.753	5.987	5.704	5.695	5.704
	neg_3740	Mono-Benzyl malonate	metab_11084	6.245	4.631	6.323	5.81	5.42	6.346	6.342	6.585	6.243	5.761	5.25	5.363	6.127	6.742	6.268	5.553	5.005	5.228	4.036	4.702	4.158	5.82	4.89	5.427	6.096	6.119	6.119	4.992	5.376	5.665	5.62	4.237	6.022	6.022	6.026
	neg_3797	Adrenochrome	metab_11142	4.383	4.405	4.411	5.201	4.921	4.88	5.653	5.647	5.151	3.35	4.592	4.911	4.539	5.608	4.66	5.096	4.401	4.305	4.197	4.655	3.874	4.506	3.537	3.947	4.14	4.205	4.534	4.523	4.197	4.424	4.02	4.507	4.657	4.665	4.676
	neg_3799	(1S)-(-)-Camphanic Acid	metab_11144	5.568	5.623	5.686	5.473	5.647	5.629	5.615	5.47	5.498	5.594	6.098	5.493	5.504	5.556	5.601	5.624	6.496	6.417	6.456	6.389	6.353	6.367	6.496	6.415	6.361	6.368	6.429	6.403	6.466	6.383	6.438	6.301	6.191	6.185	6.185
	neg_3828	1-(4-(5-Maleimidopentyl)aminobenzyl)ethylenediaminetetraacetic acid	metab_11176	6.117	5.414	5.825	4.821	5.566	6.288	6.248	6.638	5.284	5.702	5.299	5.416	5.796	6.365	6.086	5.479	5.521	5.279	5.055	5.417	5.247	5.724	5.196	5.303	5.941	5.621	5.9	4.88	5.172	5.484	5.526	5.239	5.835	5.835	5.838
	neg_3837	4-(Propan-2-yl)benzenesulfonic acid	metab_11184	3.99	3.975	3.976	3.897	3.981	4	4.02	3.963	5.129	4.99	5.389	5.171	4.968	5.128	4.955	5.081	4.06	3.996	4.012	4.007	4.022	4.065	4.338	4.131	4.116	5.402	5.37	5.283	5.058	5.081	5.148	5.274	4.897	4.897	4.91
	neg_3850	Cucumerin B	metab_11199	5.441	4.191	5.36	4.945	4.512	5.726	5.723	6.278	5.511	4.839	4.387	4.657	4.899	6.03	6.159	5.184	3.938	3.926	3.034	4.482	3.044	5.072	3.016	3.84	5.329	5.15	5.173	2.985	4.095	4.476	4.721	3.004	5.342	5.346	5.364
	neg_3860	Dehydrocyanaropicrin	metab_11209	5.339	4.815	5.642	5.954	5.286	5.964	5.298	5.823	5.541	4.921	5.377	5.457	5.48	5.632	5.38	5.301	5.183	5.157	5.186	5.017	5.15	5.301	5.132	5.17	5.307	5.125	5.226	4.959	5.191	5.197	5.194	4.912	5.442	5.446	5.442
	neg_3864	N-(p-Hydroxyphenethyl)actinidine	metab_11212	5.463	5.743	5.634	5.109	5.508	5.701	5.461	5.068	5.374	5.505	5.342	5.497	5.37	5.45	5.45	5.553	5.18	5.085	5.081	5.198	5.197	5.078	5.16	5.103	5.094	5.069	5.294	5.195	5.138	5.171	5.119	5.084	5.33	5.327	5.327
	neg_3872	6-Thioxanthine 5'-monophosphate	metab_11221	5.443	4.294	5.882	3.365	4.871	5.857	5.455	5.178	4.931	5.611	5.433	4.903	5.539	5.473	4.917	4.659	6.185	6.402	5.944	5.712	5.74	5.86	6.16	5.133	5.532	5.897	6.484	5.183	5.778	5.779	5.989	5.823	5.773	5.773	5.787
	neg_3877	Molinate	metab_11226	4.718	4.756	4.503	5.221	4.721	4.642	4.749	5.147	5.154	4.456	4.244	4.784	4.612	5.355	4.604	4.797	4.391	4.429	4.543	4.497	4.509	4.502	4.465	4.395	4.585	4.884	4.68	4.523	4.22	4.628	4.536	4.171	4.767	4.766	4.766
	neg_3897	Asparaginylarginine	metab_11243	6.192	6.285	6.186	7.302	6.28	6.493	6.846	6.908	7.225	6.143	6.425	6.388	6.711	7.014	6.249	6.642	6.228	6.097	6.188	6.201	6.129	6.094	6.146	6.522	5.989	6.168	6.163	6.183	6.121	6.213	6.264	6.109	6.592	6.593	6.589
	neg_3905	(-)-Huperzine A (HupA)	metab_11253	4.787	3.852	4.195	4.152	4.552	4.138	3.897	4.315	4.994	4.506	5.67	4.142	4.951	4.179	4.662	4.947	5.872	5.386	5.825	5.704	5.684	5.921	6.07	5.954	4.389	5.92	5.507	5.893	5.993	5.951	5.967	5.741	5.584	5.572	5.572
	neg_3926	Hexyl glucoside	metab_11275	5.824	6.207	5.794	5.294	5.862	5.96	5.825	5.301	5.448	5.757	6.05	5.982	5.741	5.924	5.895	5.853	6.093	6.121	6.113	6.162	6.041	5.941	6.005	5.814	6.047	5.888	6.03	6.236	6.158	6.101	6.058	6.057	5.972	5.973	5.974
	neg_3945	2-tert-Butyl-4-hydroxyanisole	metab_11292	5.679	5.014	5.518	5.813	5.598	5.636	5.745	5.745	5.737	5.644	5.498	5.44	5.713	5.476	5.53	5.573	5.494	5.412	5.348	4.966	5.252	5.342	5.551	5.523	5.588	5.533	5.369	5.217	5.496	5.38	5.519	5.315	5.549	5.542	5.542
	neg_3948	Desfuroyl Ceftiofur	metab_11294	5.905	5.813	5.552	5.072	6.021	5.714	5.857	5.823	5.552	6.021	6.036	5.98	5.89	5.62	5.827	5.873	6.155	6.147	6.226	6.015	6.065	6.019	6.09	5.984	6.193	5.991	5.978	6.181	6.237	6.124	6.064	6.322	6.061	6.032	6.06
	neg_3967	N-Acetyl-L-phenylalanine	metab_11314	5.251	3.082	5.253	5.163	4.588	5.391	4.674	5.147	5.168	5.298	3.105	4.528	5.45	5.38	5.428	4.779	3.189	3.67	3.119	3.114	3.326	3.822	3.919	4.646	3.905	3.973	3.527	3.403	3.91	3.118	4.057	3.59	4.815	4.795	4.794
	neg_3969	Fenoprofen	metab_11316	5.135	5.287	5.211	3.707	5.232	5.174	5.161	4.347	3.81	5.186	5.327	5.097	5.085	4.898	4.7	5.065	5.571	5.594	5.54	5.576	5.471	5.464	5.587	4.731	5.229	5.454	5.473	5.571	5.62	5.503	5.553	5.483	5.317	5.287	5.318
	neg_4	Loureirin B	metab_11349	7.633	6.959	7.973	7.961	7.515	7.271	7.749	7.911	8.071	7.479	6.896	7.23	7.912	7.551	7.748	7.695	7.416	7.176	7.513	6.979	7.299	7.318	7.536	7.448	7.37	7.504	6.893	6.682	7.498	6.992	7.473	7.319	7.593	7.585	7.585
	neg_4003	Asparagine glutamate	metab_11355	5.839	4.382	5.562	4.78	5.048	5.785	6.095	5.904	5.231	5	5.652	5.449	5.699	6.114	5.692	5.317	5.335	5.366	4.583	4.838	4.004	5.595	5.048	5.014	5.612	5.821	5.907	4.635	5.251	5.277	5.576	4.936	5.532	5.578	5.554
	neg_4022	Petunidin 3-rhamnoside	metab_11374	5.095	5.095	4.557	4.612	5.179	4.978	5.056	4.634	4.555	5.07	5.423	4.973	4.86	4.581	4.905	4.94	5.57	5.674	5.732	5.371	5.451	5.287	5.554	5.23	5.588	5.339	5.171	5.486	5.672	5.423	5.507	5.743	5.27	5.202	5.269
	neg_4038	Ramiprilat	metab_11390	5.908	5.638	5.921	5.655	6.033	5.892	6.176	6.055	5.732	5.73	5.819	5.944	6.057	5.916	5.96	5.974	5.623	5.629	5.706	5.717	5.536	5.749	5.705	5.705	5.532	5.661	5.723	6.038	5.652	5.732	5.758	5.626	5.85	5.854	5.85
	neg_4043	N-Propylbenzamide	metab_11396	5.791	5.084	5.868	5.754	5.729	5.883	5.754	5.706	5.822	5.726	5.14	5.687	5.959	5.919	5.945	5.803	3.955	3.907	3.372	4.333	4.491	4.356	4.591	4.618	3.996	4.46	4.543	4.46	4.693	4.521	4.561	4.621	5.498	5.496	5.494
	neg_4044	Methylone	metab_11397	5.496	4.909	5.599	5.481	5.42	5.567	5.453	5.419	5.571	5.514	5.032	5.413	5.652	5.628	5.669	5.562	4.403	4.473	4.278	4.794	4.422	4.574	4.513	4.631	4.467	4.599	4.69	4.712	4.547	4.727	4.561	4.481	5.22	5.252	5.22
	neg_4050	Hydroxypelenolide	metab_11403	4.266	4.252	4.451	4.896	4.007	4.28	4.349	4.699	5.305	4.281	4.781	4.369	4.278	4.21	4.392	4.12	4.99	5.182	4.991	4.982	5.071	4.968	5.046	4.664	5.128	5.255	4.932	5.611	4.695	4.958	4.74	4.677	4.739	4.785	4.738
	neg_4052	1-palmitoyl-dihydroxyacetone-phosphate	metab_11405	5.793	5.069	5.732	5.611	5.947	5.523	6.096	6.018	5.52	5.572	4.687	5.706	5.973	5.973	5.976	5.931	4.316	4.264	2.903	4.496	4.843	3.321	2.273	4.896	2.285	4.384	4.139	4.579	4.075	4.276	4.424	4.256	5.441	5.459	5.459
	neg_4053	Biotin pantothenate	metab_11406	3.803	4.825	4.004	3.71	4.577	4.729	4.227	3.776	3.743	4.808	5.001	3.809	4.444	3.837	4.138	4.103	5.508	5.649	5.629	5.385	5.151	5.296	5.379	5.19	5.572	5.321	5.47	5.223	5.257	5.402	5.465	5.367	5.055	5.021	5.055
	neg_4054	Morellin	metab_11407	3.983	4.098	5.056	3.855	5.131	4.457	4.669	3.86	5.096	4.09	5.398	4.577	4.88	3.921	4.99	4.937	5.93	5.941	5.972	5.917	5.856	5.954	6.041	5.931	5.893	5.933	6.01	5.65	6.164	5.994	5.899	5.796	5.598	5.579	5.579
	neg_4059	3-Oxovalproic acid	metab_11411	4.916	4.923	4.807	4.873	4.893	4.808	4.935	4.782	5.016	4.966	4.878	4.978	5.147	5.039	5.204	5.123	4.625	4.476	4.62	4.532	4.73	4.66	4.595	4.585	4.851	5.073	4.764	4.485	5	4.938	5.233	4.848	4.916	4.908	4.908
	neg_4119	(2S,3S)-3-Decyl-2-Hydroxy-2-(3-Methoxy-3-oxopropyl)butanedioic Acid	metab_11469	5.344	5.63	5.699	5.445	5.647	5.691	5.605	5.417	5.023	5.681	5.451	5.652	5.52	5.563	5.46	5.486	5.259	5.238	5.15	5.292	5.171	4.929	5.108	4.929	5.008	5.231	5.268	5.251	5.312	5.239	5.19	5.22	5.431	5.431	5.393
	neg_4135	(+)-marmesin	metab_11487	3.926	4.192	4.054	3.783	3.588	3.607	4.247	3.57	3.536	3.568	4.304	3.603	3.821	3.857	4.578	4.069	5.034	5.194	5.215	5.134	5.267	5.302	5.37	5.241	5.355	5.249	5.488	5.418	5.357	5.244	5.23	4.992	4.908	4.907	4.89
	neg_4157	Combretastatin	metab_11509	4.982	5.015	5.059	4.707	4.864	4.797	4.953	4.889	4.781	5.012	5.043	4.914	4.882	4.698	4.899	5.003	5.399	5.56	5.698	5.527	5.288	5.352	5.437	5.226	5.469	5.468	5.38	5.677	5.557	5.586	5.475	5.493	5.288	5.297	5.297
	neg_4158	Gingerol	metab_11510	6.278	6.457	6.425	6.387	6.46	6.406	6.44	6.346	6.383	6.37	6.351	6.461	6.439	6.439	6.384	6.422	6.027	6.033	6.015	6.075	5.993	5.969	6.113	6.002	6.003	6.035	6.071	6.089	6.091	6.1	5.997	6.107	6.273	6.272	6.272
	neg_4171	Glycyllysylarginine	metab_11523	5.237	5.284	5.292	5.123	5.439	5.294	5.468	5.266	5.105	5.335	5.433	5.23	5.244	5.34	5.318	5.349	5.707	5.677	5.713	5.606	5.618	5.578	5.787	5.721	5.626	5.567	5.556	5.61	5.675	5.605	5.636	5.548	5.5	5.486	5.486
	neg_4175	2,6-Dimethylocta-3,7-diene-1,6-diol	metab_11526	4.997	4.658	4.868	5.101	5.108	4.89	5.098	5.049	5.054	4.796	4.799	4.947	4.945	4.908	4.896	5.028	4.597	4.547	4.568	4.382	4.818	4.635	4.688	4.633	4.283	4.582	4.312	4.579	4.639	4.355	4.593	4.394	4.85	4.843	4.85
	neg_4180	3-Hydroxy-6,8-dimethoxy-7(11)-eremophilen-12,8-olide	metab_11531	6.412	6.588	6.462	6.426	6.502	6.501	6.501	6.381	6.389	6.429	6.369	6.513	6.458	6.519	6.398	6.447	6.074	6.013	6.036	6.136	6	6.05	6.132	5.958	6.092	6.06	6.153	6.036	6.036	6.076	6.015	6.094	6.311	6.316	6.311
	neg_4199	Apigenin	metab_11549	5.15	5.046	5.065	5.151	4.939	4.99	4.043	5.02	5.422	5.071	5.693	5.058	4.495	5.014	4.392	4.507	6.49	6.552	6.622	6.621	6.187	6.192	6.12	6.115	6.491	6.2	6.324	6.181	6.058	6.315	6.407	6.389	5.967	5.96	5.96
	neg_4203	Corosin	metab_11555	6.114	6.265	6.344	6.667	6.435	6.599	6.485	6.779	6.708	6.231	6.418	6.735	6.625	6.525	6.457	6.468	5.823	6.326	6.077	6.36	6.127	6.143	6.145	6.124	6.267	6.433	6.072	6.438	6.251	6.391	6.236	6.183	6.416	6.414	6.416
	neg_4228	Hydroxytetradecenoylcarnitine	metab_11581	4.154	4.126	3.084	4.136	3.99	2.422	3.213	3.93	3.242	4.035	4.479	3.982	2.769	4.195	6.004	5.931	4.218	4.987	4.136	2.855	6.736	6.173	6.182	6.166	3.241	3.402	3.211	3.977	3.143	3.389	2.882	3.094	5.376	5.376	5.392
	neg_4245	[6]-Gingerdione	metab_11596	5.662	6.046	5.984	5.856	5.931	5.97	5.942	5.632	6.043	5.896	5.911	6.092	5.981	5.862	5.908	5.87	5.283	5.705	5.266	5.641	5.457	5.397	5.501	5.353	5.278	5.504	5.425	5.682	5.442	5.568	5.411	5.499	5.729	5.72	5.73
	neg_4246	3-hydroxypristanic acid	metab_11597	6.495	6.671	6.759	5.972	6.777	6.688	6.7	6.155	6.171	6.572	6.848	6.67	6.573	6.422	6.097	6.584	7.034	7.085	6.967	6.895	6.905	7.024	7.16	6.889	6.626	6.987	6.707	6.973	7.103	7.057	6.903	6.954	6.812	6.81	6.81
	neg_4257	Butorphanol	metab_11609	5.473	6.197	6.094	5.941	5.945	5.937	5.975	5.814	6.166	5.811	6.107	6.22	6.024	5.744	5.825	5.85	5.289	5.751	5.235	5.828	5.537	5.597	5.582	5.421	5.67	5.753	5.402	5.91	5.744	5.93	5.554	5.689	5.867	5.848	5.848
	neg_4302	(3beta,17alpha,23S)-17,23-Epoxy-3,29-dihydroxy-27-norlanost-8-en-24-one	metab_11655	6.086	6.484	6.212	5.564	6.046	6.627	6.007	6.193	5.846	6.704	5.766	6.182	6.221	6.507	5.895	6.08	5.656	5.957	5.802	5.74	5.181	5.702	5.176	5.239	6.05	5.253	5.479	5.535	5.26	5.645	5.298	5.758	6.095	6.095	6.102
	neg_4329	Beta-tocotrienol	metab_11682	5.937	6.389	6.094	6.342	5.859	6.428	5.731	6.645	5.993	6.468	5.912	6.167	6.037	6.568	5.632	5.911	5.98	5.999	5.979	5.981	5.254	5.678	5.239	5.657	6.213	5.607	6.028	5.944	5.312	5.868	5.899	5.945	6.07	6.07	6.077
	neg_4336	Canesceol	metab_11690	5.513	4.02	5.498	3.942	4.869	4.428	4.065	4.008	3.974	4.99	6.003	4.041	4.084	4.58	4.015	4.073	6.728	6.792	6.613	6.609	5.671	6.374	5.889	6.111	6.688	6.418	6.401	4.276	5.945	6.585	6.497	6.445	6.321	6.321	6.316
	neg_4354	12-Hydroxyoctadecanoic acid	metab_11708	6.214	6.601	6.33	7.048	5.616	6.719	5.613	5.958	6.927	6.684	5.74	6.023	6.042	6.617	6.265	5.59	5.359	5.55	5.524	6.061	5.203	5.677	5.01	5.069	6.187	5.439	6.282	5.571	5.217	5.65	5.443	5.798	6.298	6.296	6.298
	neg_4363	Pheophorbide a	metab_11716	5.361	4.781	5.457	5.038	5.09	5.421	5.034	5.103	4.042	5.406	6.037	4.448	5.066	5.353	3.979	4.036	6.748	6.893	6.645	6.67	5.702	6.3	5.997	5.99	6.839	6.447	6.389	6.205	5.927	6.718	6.517	6.432	6.411	6.426	6.411
	neg_4507	Diacetyl-L-tartaric Anhydride	metab_11846	5.722	5.969	5.882	5.571	5.928	5.754	5.872	5.643	5.746	5.7	6.329	5.955	5.754	5.696	5.752	5.83	6.258	6.484	6.412	6.727	6.568	6.52	6.521	6.435	6.45	6.502	6.435	6.701	6.612	6.654	6.431	6.499	6.293	6.293	6.302
	neg_4519	PE(16:0/15:0)	metab_11856	3.876	3.861	5.786	5.815	5.081	5.945	4.894	5.501	6.309	4.703	3.884	5.903	5.427	5.988	5.73	4.761	4.231	3.918	3.898	3.893	4.679	4.034	4.794	3.914	5.046	5.085	5.635	3.993	4.666	3.897	3.942	3.88	4.897	4.759	4.789
	neg_4561	Protocatechuic Acid	metab_11903	6.374	6.297	6.326	6.58	6.777	6.462	6.625	6.78	6.295	6.429	6.159	6.676	6.622	6.552	6.626	6.767	4.868	5.473	5.822	5.965	5.723	6.135	6.302	5.923	6.148	6.142	5.761	6.063	6.236	6.165	4.836	6.104	6.384	6.384	6.388
	neg_475	Beta-D-Glucopyranosylurea	metab_12109	3.561	3.617	3.59	1.801	2.636	3.689	2.928	2.773	3.468	3.743	1.901	4.083	3.226	3.648	5.916	5.788	4.438	3.166	5.442	2.858	5.856	5.694	3.775	6.1	2.722	1.925	3.276	2.056	2.085	2.218	3.704	2.857	5.06	5.075	5.06
	neg_4980	Chloroform	metab_12361	5.087	4.953	5.018	5.316	5.521	4.651	5.373	5.351	5.068	5.165	5.553	4.958	5.415	5.085	5.294	5.524	5.501	5.308	5.56	5.245	5.465	5.605	5.668	5.706	5.661	5.692	5.479	5.267	5.579	5.673	5.541	5.547	5.544	5.522	5.546
	neg_5024	PE(18:2(9Z,12Z)/16:0)	metab_12407	5.654	5.772	6.419	6.451	6.277	6.626	5.958	6.55	6.902	6.139	5.413	6.391	6.614	6.653	6.629	6.325	5.806	6.034	5.381	5.427	6.029	6.029	6.283	4.902	6.32	6.355	6.398	6.277	6.316	6.053	5.77	5.664	6.286	6.287	6.256
	neg_5032	Hentriacontane-14,16-dione	metab_12416	3.955	3.94	5.339	3.862	4.306	5.322	4.021	5.628	6.765	4.495	5.606	5.908	5.655	6.203	5.897	4.691	3.992	3.961	3.977	3.972	5.099	3.985	3.96	3.993	3.973	5.48	4.448	6.279	3.984	4.973	4.021	3.948	4.672	4.716	4.671
	neg_5099	Quercetin 3,7-Dimethyl Ether	metab_12476	5.151	5.534	4.404	4.332	5.484	5.261	5.433	4.458	4.914	5.14	6.014	5.524	5.347	5.475	5.596	4.763	6.012	6.02	6.263	6.044	5.38	5.838	5.702	5.725	6.134	5.927	5.821	5.867	5.904	5.875	5.907	6.044	5.747	5.747	5.735
	neg_5123	Prostaglandin F1a	metab_12496	5.152	4.273	5.027	5.693	5.191	5.226	5.081	4.797	5.914	4.806	4.46	4.96	5.51	5.535	4.935	4.737	4.451	4.509	4.81	4.403	4.169	4.409	4.363	4.175	4.154	4.169	4.653	4.438	4.61	4.747	4.554	4.185	4.849	4.882	4.844
	neg_513	Metiazinic acid	metab_12502	4.363	3.172	3.173	5.092	4.616	4.69	5.107	4.986	5.138	4.507	3.195	4.125	5.029	4.938	3.908	3.586	3.949	3.193	4.035	3.204	3.88	3.762	3.757	4.043	4.456	4	4.285	3.16	3.914	4.128	4.432	3.652	4.525	4.521	4.536
	neg_5140	Fumagillol	metab_12510	5.486	5.678	5.845	5.942	5.613	5.733	5.524	5.446	6.178	5.498	5.528	5.861	5.776	5.784	5.603	5.494	5.064	5.087	5.095	5.408	4.778	5.105	4.733	4.716	5.154	5.388	5.351	5.417	4.997	5.441	5.353	5.249	5.458	5.495	5.457
	neg_5168	Tanacetol A	metab_12535	5.32	5.508	5.692	5.863	5.409	5.567	5.391	5.303	5.868	5.314	5.062	5.619	5.677	5.547	5.432	5.302	3.683	3.652	4.333	4.691	3.898	4.533	3.651	3.684	4.412	4.013	4.507	4.166	4.299	4.876	4.735	4.429	5.267	5.307	5.268
	neg_5177	Arlatin	metab_12544	5.873	5.674	6.268	6.118	6.014	6.181	6.014	5.537	6.375	5.883	5.892	6.036	6.225	6.058	6.017	5.878	5.352	5.783	5.686	5.977	5.361	5.635	5.015	5.25	5.574	5.918	5.811	6.157	5.527	6.013	5.849	5.719	5.842	5.842	5.83
	neg_5188	Alpha-Carboxy-delta-decalactone	metab_12554	6.064	5.565	6.363	6.337	6.061	6.354	5.951	5.8	6.472	6.098	5.814	5.925	6.191	6.269	6.045	5.996	5.073	5.4	5.452	5.616	5.025	5.434	4.534	4.853	5.035	5.499	5.788	5.725	4.888	5.622	5.499	5.483	5.81	5.811	5.803
	neg_5191	(8alpha,10beta,11beta)-3-Hydroxy-4,15-dinor-1(5)-xanthen-12,8-olide	metab_12557	4.526	4.319	4.848	5.932	4.672	4.644	4.673	4.749	5.718	4.3	4.347	4.69	4.926	4.878	4.625	4.546	3.689	4.137	3.969	3.809	3.308	4.274	3.551	3.595	4.141	4.007	4.202	4.1	3.304	4.368	4.37	4.219	4.692	4.668	4.674
	neg_5297	1-Hydroxy-2,2,5,5-tetramethylpyrrolidine-3-carboxylic acid methyl ester	metab_12656	4.621	4.726	4.699	5.589	4.903	4.981	4.736	4.417	5.312	5.607	4.519	4.567	5.01	5.133	4.792	4.432	4.389	4.192	4.239	3.869	4.856	3.781	3.869	4.167	5.11	4.687	4.9	4.022	4.774	4.462	4.563	3.888	4.557	4.559	4.621
	neg_5340	4alpha-carboxy-5alpha-cholesta-8,24-dien-3beta-ol	metab_12696	6.36	6.693	6.396	6.48	6.253	6.915	6.299	6.254	6.527	6.9	6.114	6.38	6.529	6.637	6.302	6.319	6.175	6.307	6.329	6.247	5.593	6.141	5.65	5.817	6.638	6.017	6.098	6.179	5.796	6.171	6.226	6.23	6.408	6.414	6.408
	neg_5342	Pregnanediol	metab_12698	3.711	4.285	4.4	3.776	3.723	4.462	3.741	4.204	4.317	3.821	4.562	4.253	3.863	3.745	3.72	4.59	4.8	5.41	4.305	5.629	4.994	4.714	3.716	3.749	5.614	5.283	5.023	5.827	3.74	5.136	3.932	4.403	4.845	4.887	4.803
	neg_5366	Ginsenoside F1	metab_12723	5.208	6.014	5.951	5.493	5.659	6.003	5.646	5.545	6.041	5.941	5.995	6.206	5.906	5.562	5.568	5.565	4.805	5.681	5.067	5.765	5.287	5.312	4.789	4.996	5.611	5.587	5.215	5.939	5.176	5.716	4.878	5.494	5.737	5.731	5.737
	neg_5381	12-Hydroxydodecanoylcarnitine	metab_12739	4.865	5.139	5.162	4.716	5.323	5.113	5.041	4.907	4.963	5.048	5.396	5.321	5.108	4.782	5.092	5.416	5.462	5.509	5.235	5.428	6.717	5.915	6.103	6.063	5.175	5.509	5.194	5.579	5.626	5.529	5.272	5.37	5.331	5.326	5.339
	neg_5389	Dihydroisomorphine-6-glucuronide	metab_12747	3.654	3.487	3.704	4.197	3.521	3.82	3.55	3.83	4.256	4.493	3.91	4.017	3.907	4.226	3.901	4.047	3.756	3.94	4.113	3.837	6.23	5.256	5.536	5.525	4.473	3.839	4.428	4.654	4.053	4.23	3.668	4.324	4.382	4.351	4.352
	neg_5419	13,14-Dihydro PGF-1a	metab_12777	5.875	6.01	5.978	5.744	6.183	6.013	5.977	5.867	5.845	5.975	6.22	6.078	5.979	5.882	5.842	6.097	6.341	6.407	6.312	6.248	6.546	6.317	6.525	6.205	6.227	6.234	6.12	6.352	6.414	6.418	6.248	6.346	6.156	6.172	6.156
	neg_542	2'',6''-O-Diacetyloninin	metab_12778	5.038	5.2	4.994	5.069	5.103	5.154	5.127	4.944	4.76	5.105	5.26	4.898	5.075	5.109	4.96	5.044	5.644	5.85	5.579	5.695	5.065	5.4	5.33	5.028	4.969	4.992	5.452	4.753	5.438	5.579	5.268	5.736	5.158	5.154	5.154
	neg_5430	9,10,13-Trihydroxystearic acid	metab_12790	6.533	5.632	7.619	7.688	6.4	6.836	7.196	7.647	7.638	7.34	6.07	6.521	6.61	7.164	6.673	6.54	6.242	6.584	6.103	5.892	5.883	7.383	6.607	6.89	6.846	6.638	7.087	6.177	6.383	6.464	6.353	6.058	7.042	7.042	7.042
	neg_5485	Sterebin A	metab_12841	5.808	6.052	5.979	5.936	5.994	5.986	5.942	5.824	5.941	5.935	5.882	6.008	5.937	5.986	5.907	5.932	5.697	5.696	5.656	5.766	5.702	5.648	5.793	5.625	5.764	5.711	5.759	5.734	5.756	5.716	5.71	5.734	5.849	5.852	5.852
	neg_5533	3-Hydroxy-cis-5-octenoylcarnitine	metab_12888	4.473	4.631	4.8	4.147	4.894	4.413	4.514	4.357	4.746	4.32	4.85	4.822	4.525	4.179	4.384	4.89	4.695	4.814	4.676	5.545	5.539	4.66	4.791	5.069	5	4.487	4.852	5.041	6.087	4.805	4.668	4.861	4.951	4.951	4.934
	neg_5562	AF Toxin II	metab_12920	5.346	5.349	5.398	5.271	5.584	5.347	5.572	5.057	4.574	5.33	5.19	5.46	5.392	5.378	5.2	5.454	4.678	4.681	4.888	5.022	4.612	4.824	4.955	4.692	4.851	4.778	4.812	4.589	5.021	4.932	4.813	4.672	5.15	5.142	5.136
	neg_5573	Kaempferide	metab_12932	4.98	5.182	5.029	4.925	4.459	5.328	3.777	4.881	4.999	5.46	5.307	4.859	4.164	5.196	4.359	4.574	6.033	5.902	6.292	6.061	5.551	5.89	5.402	5.795	5.899	5.441	5.362	5.486	5.502	5.86	5.773	5.925	5.585	5.585	5.576
	neg_5617	L-Dopa	metab_12979	4.779	4.368	5.254	5.28	5.561	4.466	5.424	5.307	5.386	4.142	4.561	5.341	5.261	5.14	5.415	5.491	3.357	2.522	2.538	3.557	4.685	4.669	5.165	4.838	2.533	4.207	2.547	2.489	5.182	3.981	3.614	2.87	4.833	4.796	4.819
	neg_5621	Leucyl-Gamma-glutamate	metab_12983	5.951	5.598	6.232	6.255	5.512	5.3	5.906	5.684	6.189	5.837	5.092	5.487	5.584	5.449	4.976	5.056	4.67	4.459	4.527	4.521	4.551	4.381	4.383	4.685	4.458	5.415	5.821	4.749	4.444	4.377	5.04	4.579	5.558	5.587	5.573
	neg_5633	6-(4-sulfophenyl)octanoic Acid	metab_12995	4.187	5.095	4.525	3.631	4.912	3.735	4.194	3.827	3.664	3.695	4.94	4.436	4.54	4.269	5.514	5.524	5.105	4.968	5.168	5.081	5.177	5.102	5.101	4.969	4.813	4.798	4.935	4.845	4.951	4.923	4.883	5.16	4.87	4.841	4.842
	neg_5671	Hydroxyethyl methacrylic acid	metab_13032	6.6	6.193	6.732	6.536	6.618	6.71	6.619	6.324	6.639	6.669	6.595	6.364	6.549	6.677	6.531	6.618	6.008	6.157	6.166	6.341	6.15	6.172	5.949	6.171	5.934	6.185	6.431	6.215	6.093	6.273	6.174	6.259	6.445	6.434	6.434
	neg_5712	Enterodiol	metab_13073	4.492	3.868	3.869	5.546	3.874	3.893	5.447	5.821	5.023	4.003	3.89	4.255	5.311	5.409	4.753	4.775	4.575	4.729	4.74	4.16	4.082	4.438	3.887	5.365	4.415	4.751	3.914	3.856	4.59	4.199	4.835	4.238	4.89	4.912	4.891
	neg_5735	(+)-cis-Khellactone	metab_13098	6.454	4.84	6.296	5.886	5.678	6.738	6.626	6.757	6.152	6.046	5.999	5.663	6.22	6.746	6.279	5.629	6.021	5.765	5.503	5.117	5.385	5.946	5.761	5.859	6.464	6.332	6.355	5.401	5.793	5.693	5.902	5.643	6.222	6.23	6.23
	neg_5750	3-Hydroxyhexadecadienoylcarnitine	metab_13113	5.419	5.348	5.72	5.45	5.547	5.425	5.435	5.327	5.39	5.541	5.767	5.328	5.404	5.591	5.35	5.291	6.256	6.184	6.184	6.072	6.031	6.058	6.249	6.147	6.155	6.079	6.173	6.14	6.243	6.154	6.167	6.063	5.927	5.921	5.927
	neg_5759	2-(Tert-butylamino)-1-(5-chlorocyclohexa-1,4-dien-1-yl)propan-1-one	metab_13121	5.093	4.285	4.901	5.467	5.17	5.245	5.254	5.276	5.304	5.354	3.97	4.393	5.193	5.195	5.236	5.237	4.537	4.545	4.092	4.009	4.59	4.736	5.292	5.041	4.364	5.778	4.03	4.165	5.043	3.983	4.336	4.975	4.926	4.99	4.988
	neg_5761	(R)-1-O-[b-D-Apiofuranosyl-(1->2)-b-D-glucopyranoside]-1,3-octanediol	metab_13124	5.959	5.688	5.8	5.951	5.997	6.037	5.837	5.636	6.073	5.894	5.674	5.776	5.911	5.971	5.635	5.712	5.578	5.506	5.465	5.319	5.093	5.288	5.515	5.076	5.565	5.401	5.678	5.358	5.6	5.448	5.536	5.491	5.686	5.7	5.686
	neg_5767	Tazolol	metab_13130	5.594	4.594	5.805	6.02	5.409	5.343	6.458	6.116	5.871	4.911	4.338	5.448	5.732	5.905	5.439	5.493	5.002	4.82	4.796	4.722	5.013	4.92	5.433	5.132	4.892	5.761	3.386	4.565	5.571	5.075	5.431	4.376	5.333	5.298	5.295
	neg_5777	Zingerone	metab_13139	5.674	5.584	6.021	5.049	5.881	5.829	5.97	5.174	5.496	5.965	5.916	5.566	5.609	5.631	5.493	5.373	6.218	6.16	6.184	5.929	5.896	6.102	6.164	5.951	6.313	6.21	6.483	6.112	6.231	6.122	6.146	6.117	5.948	5.947	5.947
	neg_5795	3-Hydroxybenzoic Acid	metab_13157	7.872	7.759	7.598	7.655	8.017	7.667	7.955	7.951	7.643	7.901	7.467	7.868	7.878	7.772	7.749	7.962	7.432	7.349	7.422	7.266	7.228	7.356	7.565	7.511	7.336	7.201	7.067	7.269	7.445	7.304	7.343	7.38	7.672	7.669	7.669
	neg_5808	Peregrine	metab_13169	5.019	3.932	4.648	3.534	3.619	4.532	5.354	3.915	3.567	3.599	3.636	4.175	4.882	3.661	4.331	3.666	5.807	5.83	5.835	5.711	5.765	6.074	5.66	5.175	3.645	5.968	3.659	3.601	5.894	5.57	5.266	5.787	5.313	5.313	5.321
	neg_5830	Isomarasmone	metab_13193	4.466	5.315	5.005	3.945	5.156	4.051	4.72	3.376	4.473	4.047	5.31	5.174	4.944	4.685	4.294	4.998	5.017	5.046	5.228	5.132	5.155	4.829	4.973	4.818	4.26	4.83	4.775	5.08	4.679	4.964	4.534	5.244	4.913	4.957	4.913
	neg_5859	Petasinine	metab_13222	5.083	4.824	5.128	5.143	5.174	5.21	5.178	5.085	5.135	5.15	4.572	5.049	5.1	5.197	5.09	5.028	4.538	4.2	4.406	4.462	4.441	4.366	4.489	4.584	4.308	4.359	4.616	4.2	4.358	4.347	4.141	4.375	4.889	4.889	4.877
	neg_5899	L-4-Chlorotryptophan	metab_13264	5.274	4.268	5.711	4.806	4.491	4.699	5.381	5.269	4.103	5.249	5.69	5.767	5.673	5.488	5.647	5.906	5.424	5.634	5.408	5.321	6.237	6.077	5.491	5.63	5.507	5.722	4.868	5.415	5.368	5.26	5.146	5.385	5.545	5.545	5.539
	neg_5913	Flufenamic acid	metab_13281	3.97	4.128	4.413	3.513	4.129	3.673	2.273	2.216	4.375	2.215	4.754	4.33	3.717	2.852	2.224	2.281	4.903	5.155	4.94	5.503	5.28	5.166	5.111	4.948	5.122	5.38	5.173	5.576	5.379	5.395	5.247	5.106	5.094	5.08	5.094
	neg_5948	Podophyllotoxin glucoside	metab_13317	5.83	4.908	5.688	4.83	4.828	6.079	5.978	6.459	5.532	5.248	5.094	5.178	5.565	6.188	6.168	5.025	5.208	4.925	4.643	4.803	4.583	5.498	4.818	5.145	5.624	5.471	5.719	4.831	5.017	5.336	5.203	4.754	5.631	5.645	5.627
	neg_5955	Undecanedioic acid	metab_13324	5.853	5.102	5.814	6.002	5.71	5.87	5.921	5.862	6.037	5.683	5.394	5.573	5.867	5.821	5.734	5.619	5.382	5.283	5.135	5.211	5.381	5.343	5.438	5.465	5.403	5.471	5.449	5.309	5.374	5.339	5.385	4.995	5.62	5.614	5.615
	neg_5961	Coumarin	metab_13331	4.391	3.223	4.996	4.419	3.813	3.878	4.713	4.872	4.519	4.181	4.914	5.263	5.191	4.841	4.886	5.089	4.648	5.051	4.607	4.804	5.311	5.065	4.765	4.556	5.048	5.074	4.225	5.085	4.975	4.699	4.345	4.594	4.912	4.925	4.912
	neg_5966	10-alpha-methoxy-9,10-dihydrolysergol	metab_13336	3.401	2.844	3.97	3.247	2.85	3.412	3.528	3.422	3.784	2.83	4.787	2.864	2.887	2.892	2.839	3.462	5.219	5.068	5.234	5.285	5.179	5.261	5.409	5.288	5.226	5.341	5.425	5.307	5.409	5.394	5.37	5.083	4.865	4.928	4.927
	neg_5982	Amabiline	metab_13353	5.775	5.936	5.79	5.675	5.83	5.869	5.904	5.635	5.599	5.703	5.708	5.84	5.778	5.798	5.679	5.714	5.34	5.312	5.375	5.448	5.291	5.338	5.424	5.342	5.184	5.124	5.394	5.302	5.397	5.363	5.392	5.426	5.622	5.619	5.623
	neg_5990	(R)-Shinanolone	metab_13362	4.113	4.133	4.885	4.915	4.288	4.72	3.983	4.206	4.578	4.478	3.434	3.992	3.767	5.03	4.173	4.309	4.216	3.877	4.424	3.196	3.211	3.63	3.837	3.517	4.78	3.684	4.714	3.152	3.455	3.353	4.195	3.768	4.417	4.417	4.381
	neg_5992	Arctiin	metab_13364	5.602	5.284	5.561	5.601	5.595	5.737	5.783	5.618	3.786	5.716	4.709	5.194	5.718	5.598	5.645	5.581	5.517	5.285	5.31	5.069	4.973	5.289	5.421	5.261	5.569	5.422	5.518	3.794	5.538	5.293	5.445	5.174	5.493	5.488	5.502
	neg_5997	Tyrosyl-Leucine	metab_13368	4.735	5.036	4.619	3.592	5.025	4.568	5.146	3.763	3.83	5.044	4.698	5.021	4.966	4.692	4.902	4.966	3.955	3.838	3.669	3.513	3.747	3.652	4.117	3.248	4.056	3.702	3.675	4.011	4.076	3.637	3.367	4.109	4.609	4.61	4.64
	neg_6013	P-Menthane-3,8-diol	metab_13386	5.688	5.511	5.818	5.737	5.67	5.7	5.671	5.602	5.706	5.764	5.846	5.611	5.666	5.538	5.575	5.552	6.062	5.985	6.027	5.877	5.892	5.935	6.16	6.031	6.033	5.999	5.863	5.931	6.054	5.94	6.081	5.929	5.872	5.872	5.873
	neg_6034	Obacunone 17-O-beta-D-glucoside	metab_13408	5.569	5.9	6.412	5.89	6.685	5.403	6.262	5.873	6.081	5.09	5.928	6.377	6.447	6.006	6.755	6.854	4.89	3.768	4.256	5.15	5.832	5.428	6.411	5.9	4.797	5.345	5.117	5.432	6.517	5.357	4.472	4.288	5.869	5.876	5.869
	neg_606	Hippuric acid	metab_13434	5.235	5.161	5.26	5.468	5.5	5.26	5.375	5.161	5.212	5.117	5.359	5.251	5.143	5.067	7.614	6.794	6.162	5.39	6.013	5.144	7.101	7.104	5.565	7.041	5.22	5.173	5.033	5.509	5.271	5.206	5.116	5.096	6.488	6.486	6.486
	neg_6063	Glutaminylaspartic acid	metab_13438	4.657	3.733	5.173	5.467	4.016	5.39	5.545	6.034	5.827	4.531	3.756	5.088	5.185	5.784	4.943	3.786	4.112	3.779	4.033	3.886	3.78	3.777	3.969	4.765	4.061	4.729	3.785	3.721	3.777	3.916	4.221	3.74	4.94	4.964	4.94
	neg_6076	Berberine	metab_13452	4.386	4.577	4.452	4.341	4.427	4.476	4.339	4.222	4.561	4.302	4.697	4.551	4.211	4.345	3.412	3.975	4.952	4.997	4.885	4.994	4.74	4.885	4.944	4.828	4.848	4.959	5.144	5.198	4.935	5.002	5.089	4.885	4.668	4.682	4.669
	neg_6078	2-(3-Carboxy-3-(methylammonio)propyl)-L-histidine	metab_13454	5.258	5.359	5.361	5.314	5.242	5.3	5.375	5.337	5.3	5.227	5.201	5.223	5.285	5.236	5.268	5.256	4.988	4.932	4.926	4.925	4.796	4.917	5.036	5.069	4.853	4.973	4.867	4.827	4.943	4.841	4.972	4.922	5.151	5.153	5.153
	neg_6088	(S)-9-Hydroxy-10-undecenoic acid	metab_13465	5.725	6.165	5.666	5.276	5.784	5.775	5.795	5.371	5.356	5.628	5.996	5.914	5.684	5.87	5.766	5.821	5.986	5.965	5.981	6.139	5.917	5.851	5.879	5.73	5.863	5.742	5.903	5.978	5.984	5.978	5.953	5.953	5.855	5.855	5.851
	neg_6089	1-Phenyl-1,2-propanedione	metab_13466	4.983	4.963	4.938	4.818	5.014	4.936	5	4.873	4.971	4.889	4.99	4.996	4.955	4.932	4.923	5.084	5.225	5.264	5.249	5.26	5.196	5.111	5.322	5.306	5.134	5.271	5.303	5.17	5.152	5.206	5.432	5.26	5.122	5.122	5.108
	neg_6095	(4,8)-Decadienoylcarnitine	metab_13472	4.007	4.579	4.777	5.102	5.251	3.581	5.242	5.088	5.093	3.116	4.166	5.021	5.058	4.725	5.351	5.327	3.337	3.538	3.618	3.65	3.652	3.738	3.904	3.401	3.567	3.565	3.728	3.683	3.535	3.765	3.674	2.887	4.072	4.071	4.146
	neg_6115	Histidylisoleucine	metab_13495	5.712	6.067	5.869	5.765	5.732	5.847	5.832	5.662	5.793	5.677	5.758	5.857	5.733	5.829	5.705	5.775	4.999	5.142	5.146	5.571	5.301	5.394	4.937	5.215	4.843	5.337	5.541	5.348	5.218	5.451	5.323	5.291	5.618	5.619	5.597
	neg_6124	Diphenylhydantoic acid	metab_13505	5.419	3.814	5.272	5.465	4.773	5.724	5.908	5.924	5.153	5.124	4.106	4.47	5.63	5.953	5.835	4.723	4.477	2.994	4.382	3.78	3.02	4.799	3.772	4.765	5.32	5.274	5.073	2.961	4.385	4.713	4.957	4.184	5.259	5.26	5.292
	neg_6128	Bioepiderm	metab_13509	1.298	1.954	1.723	1.21	1.959	1.308	2.317	2.347	2.096	1.793	3.357	2.104	2.515	2.284	5.361	4.867	3.616	3.467	3.236	3.569	4.966	3.207	3.144	5.033	3.559	3.26	2.44	3.386	3.416	2.901	2.901	3.206	3.706	3.71	3.576
	neg_6136	3,3-Dimethylbutyric Acid	metab_13518	5.409	5.495	5.388	5.264	5.346	5.39	5.35	5.015	5.411	5.362	5.117	5.321	5.332	5.431	5.244	5.355	4.928	4.882	4.889	4.812	4.712	4.633	4.888	4.95	4.844	4.785	5.111	4.684	4.75	4.656	5.032	4.964	5.169	5.169	5.154
	neg_6166	Gibberellin A8-catabolite	metab_13551	5.228	3.787	5.598	5.583	5.178	4.878	5.428	5.602	5.744	5.207	4.071	4.735	5.643	5.31	5.383	5.34	4.986	4.616	5.067	4.33	4.877	4.882	5.08	4.887	4.965	5.168	4.158	3.775	5.068	3.857	4.987	4.844	5.206	5.222	5.222
	neg_6172	5-Hydroxymebendazole	metab_13558	5.365	3.849	6.004	6.017	4.925	4.412	5.52	5.849	6.226	4.992	3.898	3.87	5.921	5.253	5.558	5.339	4.547	3.87	4.887	3.974	4.363	4.256	5.094	4.677	4.315	4.846	3.895	3.837	5.088	3.885	4.567	3.995	5.079	5.079	5.064
	neg_6186	Tryptophyl-Gamma-glutamate	metab_13573	5.856	6.345	6.045	5.793	6.06	5.916	6.163	5.627	5.812	5.679	6.047	6.132	5.792	5.878	5.896	5.936	6.236	6.461	6.446	6.622	6.514	6.297	6.02	5.988	5.579	6.111	6.144	6.474	6.227	6.398	6.393	6.251	6.163	6.163	6.158
	neg_6189	1-(2-Methoxyphenyl)-4-(4-(2-phthalimido)butyl)piperazine	metab_13576	4.536	5.305	4.164	3.442	5.26	4.745	4.468	3.072	3.786	4.838	5.294	4.872	5.015	4.561	4.795	4.832	4.536	3.105	4.343	4.987	5.144	5.253	5.384	5.123	3.116	4.978	4.93	4.394	5.473	5.134	4.633	4.642	5.143	5.143	5.108
	neg_6196	Olsalazine-O-sulfate	metab_13584	5.814	6.378	5.487	4.488	6.077	5.262	5.725	5.211	5.363	5.662	6.185	6.155	5.723	5.205	5.554	5.968	6.069	6.064	6.077	6.338	6.14	5.978	5.649	5.435	5.711	5.743	5.889	6.246	5.962	6.147	5.798	6.371	5.939	5.939	5.964
	neg_6200	Aditoprim	metab_13590	5.006	5.224	4.983	4.883	5.106	5.122	5.116	4.842	4.873	5.088	5.001	5.132	5.03	5.046	4.937	5.038	4.728	4.547	4.338	4.4	4.439	4.397	4.548	4.175	4.547	4.436	4.611	4.387	4.66	4.499	4.77	4.688	4.863	4.868	4.857
	neg_6205	Veranisatin A	metab_13595	3.562	4.29	3.894	3.905	3.837	4.092	3.825	3.271	3.999	3.269	4.347	3.668	3.721	3.99	3.633	3.336	4.807	4.896	4.75	4.854	4.617	4.729	4.735	4.78	4.495	4.772	4.849	5.444	4.685	4.818	4.835	4.593	4.462	4.541	4.463
	neg_6214	9-Oxo-nonanoic acid	metab_13605	6.462	5.709	7.03	6.952	6.287	6.424	6.561	6.882	7.03	6.371	6.109	6.094	6.356	7.014	6.544	6.307	6.34	6.099	6.272	6.095	6.328	6.306	6.395	6.423	6.641	6.407	6.532	6.073	6.133	6.206	6.464	6.175	6.541	6.532	6.532
	neg_6220	Tiglic acid	metab_13611	5.29	5.644	5.371	5.228	5.288	5.35	5.344	5.141	5.261	5.203	5.228	5.347	5.222	5.331	5.234	5.3	4.633	4.637	4.746	4.97	4.817	4.77	4.369	4.755	4.406	4.746	4.91	4.659	4.649	4.904	4.752	4.823	5.095	5.083	5.083
	neg_6228	N-Benzyl-D-glucamine	metab_13619	5.063	4.89	5.179	5.302	4.867	4.957	5.181	5.287	5.042	4.867	4.71	4.815	5.137	4.961	4.879	4.859	4.528	4.441	4.609	4.389	4.549	4.461	4.629	4.705	4.561	4.616	4.324	4.24	4.525	4.357	4.545	4.535	4.828	4.825	4.824
	neg_6242	Umbelliferone	metab_13635	5.098	4.608	5.556	4.715	4.549	4.869	4.858	5.579	5.797	4.689	4.293	4.486	4.953	5.017	5.184	4.753	4.651	4.487	4.495	3.914	4.304	4.345	4.617	4.508	4.926	5.253	4.819	3.834	4.467	4.321	4.895	4.188	4.967	4.967	4.957
	neg_6251	Acetaminophen	metab_13645	4.759	5.249	4.967	4.432	5.137	4.778	4.912	4.756	5.056	4.989	5.524	5.159	5.052	4.564	5.078	5.024	5.421	5.255	5.269	5.663	5.64	5.631	5.675	5.556	5.36	5.556	5.4	5.616	5.837	5.732	5.368	5.495	5.431	5.431	5.441
	neg_6253	Glutaminyllysine	metab_13647	5.435	5.52	5.558	5.21	5.566	5.511	5.61	5.402	5.432	5.322	5.791	5.451	5.41	5.535	5.519	5.496	6.126	6.186	6.191	6.21	6.07	5.964	6.124	5.984	6.118	6.142	6.321	6.085	6.09	6.077	6.161	6.1	5.935	5.941	5.932
	neg_6255	Trans-2-trans-4-Heptadien-1-ol	metab_13649	5.626	5.901	5.786	4.904	5.704	5.914	5.579	4.808	5.5	5.727	5.482	5.628	5.57	5.637	5.517	5.731	5.089	5.031	5.063	5.005	4.984	4.988	5.016	4.986	5.134	5.047	5.293	5.044	5.179	5.13	5.262	5.242	5.439	5.441	5.435
	neg_6261	Menthol glucuronide	metab_13655	5.479	5.738	5.635	5.024	5.536	5.745	5.459	4.965	5.37	5.567	5.311	5.518	5.415	5.51	5.482	5.58	5.103	5.098	5.068	5.069	5.181	5.041	5.088	5.014	5.071	5.065	5.24	5.126	5.094	5.135	5.1	5.043	5.329	5.329	5.318
	neg_6263	Methyl isoeugenol	metab_13657	4.868	4.792	5.068	4.66	4.929	5.087	4.993	5.069	5.255	4.701	4.489	4.999	4.975	5.247	4.759	4.73	4.476	4.485	4.356	4.406	4.446	4.316	4.678	4.741	4.451	4.413	4.608	4.461	4.489	4.518	4.533	4.533	4.846	4.846	4.836
	neg_6266	Coenzyme B	metab_13660	4.473	4.856	4.241	3.356	3.97	3.46	4.139	3.66	3.543	4.414	3.963	4.559	3.477	4.137	3.954	4.087	5.121	5.139	5.353	5.202	5.091	4.859	4.902	4.639	5.117	4.308	4.586	4.331	4.882	4.996	4.6	5.448	4.731	4.794	4.793
	neg_6270	8-Methylnonenoate	metab_13665	4.289	3.779	3.87	4.251	4.476	4.169	4.136	4.366	4.213	4.039	4.432	3.936	4.212	4.401	4.337	4.348	4.659	4.39	4.671	4.571	4.162	4.544	4.827	5.053	4.51	4.723	4.389	4.399	4.716	4.527	4.706	4.489	4.504	4.492	4.492
	neg_6298	Nitrendipine M (dehydro)	metab_13695	4.805	4.315	4.61	5.352	5.349	4.774	5.912	5.737	5.194	4.455	3.68	5.278	4.549	5.713	4.728	5.499	4.157	3.357	3.3	3.988	2.694	3.504	3.551	3.856	4.344	4.028	4.279	3.822	3.698	4.017	4.074	3.214	4.982	4.958	4.958
	neg_6299	Acetylvalerenolic acid	metab_13696	5.622	5.816	5.811	6.198	5.65	5.679	5.606	5.975	5.898	5.733	5.613	5.754	5.666	6.028	5.635	5.672	5.459	5.475	5.425	5.636	5.496	5.511	5.536	5.482	5.779	5.673	5.68	5.614	5.684	5.646	5.61	5.58	5.728	5.715	5.715
	neg_6306	8-Hydroxy-7-methoxy-2H-1-benzopyran-2-one	metab_13705	4.774	4.96	4.056	5.617	4.923	5.305	5.241	5.054	4.784	4.14	3.578	5.55	4.751	4.515	4.68	5.051	3.52	3.349	3.448	2.943	4.814	4.46	4.11	4.433	2.944	3.312	2.957	3.543	2.955	3.097	3.763	2.918	4.767	4.772	4.764
	neg_6308	Nicardipine	metab_13707	5.632	4.387	5.718	6.185	5.467	5.392	6.044	6.258	6.142	4.882	4.863	5.429	5.646	5.995	5.338	5.311	5.116	3.676	5.049	4.796	5.373	5.18	5.638	5.706	4.567	5.877	4.99	4.446	5.471	4.968	5.783	3.671	5.592	5.574	5.574
	neg_6319	Chembl4159192	metab_13719	5.088	4.802	4.745	5.071	4.669	5.33	5.573	6.133	5.217	4.476	4.633	4.998	5.296	5.949	5.535	4.746	4.863	4.571	4.355	4.581	4.411	4.842	4.667	5.302	4.613	4.571	4.737	4.663	4.672	4.74	4.841	4.494	5.23	5.22	5.221
	neg_6321	Hymenoxon	metab_13722	6.14	6.315	6.257	6.182	6.271	6.337	6.288	6.16	6.142	6.262	6.334	6.208	6.189	6.265	6.164	6.198	6.534	6.527	6.501	6.532	6.422	6.416	6.507	6.446	6.498	6.458	6.556	6.539	6.546	6.511	6.49	6.419	6.394	6.388	6.387
	neg_6324	(+/-)-Menthyl acetate	metab_13725	6.4	7.116	6.474	6.201	6.537	6.329	6.434	6.047	6.478	6.453	6.51	6.692	6.357	6.289	6.39	6.582	6.67	6.642	6.991	7.144	6.929	6.571	6.738	6.596	6.664	6.478	6.814	6.605	6.727	6.943	6.463	7.023	6.687	6.679	6.682
	neg_6329	(1beta,2beta,5beta)-p-Menth-3-ene-1,2,5-triol	metab_13728	5.92	6.127	5.944	5.705	5.948	6	6.031	5.823	5.847	5.857	5.91	6.013	5.934	5.939	5.888	5.928	5.661	5.537	5.532	5.705	5.68	5.549	5.54	5.427	5.512	5.541	5.601	5.561	5.595	5.601	5.567	5.604	5.79	5.775	5.775
	neg_6332	(5E,8E,11E)-Hexadeca-5,8,11-trienedioylcarnitine	metab_13732	5.117	3.893	4.39	2.926	3.226	3.766	3.601	4.435	4.218	6.204	3.027	3.025	3.047	4.231	2.999	3.543	6.612	4.6	5.638	3.036	5.21	3.765	4.941	5.28	3.036	6.948	3.92	3.091	5.375	5.106	5.333	3.44	5.587	5.607	5.587
	neg_6337	2,5-Heptadien-1-ol	metab_13737	5.402	5.589	5.464	5.004	5.489	5.596	5.57	4.722	5.362	5.406	5.16	5.376	5.369	5.468	5.314	5.46	4.515	4.58	4.61	4.589	4.515	4.55	4.556	4.627	4.557	4.408	4.707	4.435	4.603	4.586	4.586	4.488	5.14	5.145	5.138
	neg_6363	Homoanserine	metab_13766	5.717	5.974	5.829	5.655	5.738	5.778	5.905	5.663	5.7	5.439	5.664	5.843	5.764	5.84	5.758	5.77	4.55	4.781	4.742	5.331	5.13	5.171	4.833	4.908	4.534	5.129	5.192	5.065	4.863	5.262	4.996	4.898	5.487	5.487	5.47
	neg_6364	N-Lactoylphenylalanine	metab_13767	4.141	4.459	3.988	4.229	4.13	4.357	4.389	4.085	4.085	4.246	4.476	4.209	4.219	3.877	5.215	4.846	4.851	4.357	4.452	4.043	4.991	4.927	4.645	6.381	4.027	4.075	4.074	4.046	4.258	4.147	4.38	4.09	5.04	5.03	5.04
	neg_6383	Helenalin	metab_13787	4.595	4.81	4.663	4.592	4.602	4.706	4.961	4.716	4.803	4.405	5.444	4.445	4.747	4.867	4.769	4.623	5.52	5.598	5.439	5.775	5.617	5.699	5.813	6.016	5.272	5.809	5.36	5.685	5.548	5.756	5.966	5.542	5.442	5.447	5.442
	neg_6384	(z)-3-Hexenyl Beta-d-Glucopyranoside	metab_13788	6.3	5.669	5.871	6.632	6.282	6.108	6.461	6.506	6.647	6.17	6.172	6.096	6.417	6.255	6.083	6.202	5.9	5.689	5.814	5.709	5.85	5.848	5.987	6.105	5.571	6.133	5.481	5.913	5.775	5.923	5.916	5.731	6.135	6.125	6.125
	neg_639	Ginkgolide B	metab_13794	5.945	5.529	5.76	4.981	5.312	5.211	5.784	5.437	5.228	5.64	5.566	5.085	5.671	5.46	5.656	5.173	4.847	4.439	5.104	5.078	5.095	5.233	4.552	4.877	5.037	5.079	5.732	5.393	4.757	5.505	4.856	4.782	5.308	5.315	5.316
	neg_6395	Cyclocalopin C1	metab_13800	5.362	5.812	5.61	5.411	5.547	5.577	5.569	5.378	5.602	5.518	5.763	5.665	5.448	5.479	5.395	5.476	5.895	6.002	5.907	6.062	5.861	5.818	5.799	5.792	5.978	5.919	5.929	6.097	5.935	6.051	5.921	5.89	5.769	5.768	5.77
	neg_6397	3-Amino-4-methoxybenzanilide	metab_13802	4.232	4.985	4.441	4.368	4.646	4.549	4.58	4.401	4.525	4.427	4.813	4.753	4.489	4.378	4.282	4.516	4.963	5.128	4.956	5.221	4.767	4.874	4.847	4.896	5.043	4.94	5.126	5.255	5.029	5.205	5.037	4.904	4.832	4.829	4.831
	neg_6412	5Z-Dodecenoic acid	metab_13820	6.224	6.505	6.293	6.123	6.257	6.238	6.365	5.95	6.375	6.286	6.419	6.286	6.224	6.134	6.254	6.386	6.552	6.515	6.604	6.603	6.438	6.468	6.615	6.286	6.511	6.358	6.563	6.504	6.629	6.507	6.379	6.498	6.415	6.412	6.412
	neg_6426	Methyl (3x,10R)-dihydroxy-11-dodecene-6,8-diynoate 10-glucoside	metab_13835	1.011	0.9977	0.9988	5.326	4.942	1.021	5.354	5.515	4.79	3.456	1.018	4.436	4.895	5.406	4.513	4.337	3.886	1.017	3.543	1.027	1.04	1.038	3.594	1.046	1.027	3.832	1.039	0.9871	1.037	1.03	3.5	1.004	4.525	4.512	4.525
	neg_6434	2-Ethyl-1-hexanol sulfate	metab_13844	4.442	4.054	4.49	4.525	4.594	4.789	4.704	4.645	4.573	4.458	4.213	4.44	4.51	4.646	4.529	4.399	3.989	3.473	4.169	4.373	4.016	3.696	4.022	4.156	3.661	3.773	3.715	3.694	4.153	3.643	4.01	4.251	4.195	4.182	4.196
	neg_6440	Dihydrocitrinone	metab_13851	4.445	4.441	4.452	4.678	4.481	4.353	4.739	5.298	4.543	3.971	4.15	4.582	4.99	5.097	4.531	4.445	3.852	3.784	3.857	4.042	3.78	3.819	4.033	4.511	3.819	3.65	3.88	3.827	3.677	3.663	3.773	3.498	4.48	4.496	4.481
	neg_6442	Coniferyl acetate	metab_13853	4.427	4.214	4.423	4.618	4.446	4.217	4.766	5.392	4.507	3.931	4.02	4.558	5.077	5.138	4.536	4.443	3.606	3.99	4.085	4.022	3.586	4.022	4.152	4.795	3.538	3.795	4.021	3.753	3.528	3.896	4.216	3.915	4.469	4.456	4.426
	neg_6446	Tetranor 12-HETE	metab_13857	4.855	4.532	4.835	4.896	4.887	5.195	4.965	4.961	4.517	5.028	3.934	4.61	5.112	5.016	4.855	4.935	4.023	4.018	3.925	3.703	3.519	3.786	3.767	3.414	4.114	3.859	4.172	4.482	4.272	4.111	3.875	3.887	4.632	4.665	4.666
	neg_6450	Abscisic acid	metab_13861	5.781	5.831	5.846	5.804	5.967	5.855	6.117	5.969	6.047	5.645	5.981	5.866	5.913	6.079	5.989	5.907	6.2	6.266	6.201	6.295	6.15	6.134	6.37	6.497	6.093	6.352	6.195	6.189	6.161	6.212	6.459	6.183	6.124	6.126	6.124
	neg_6452	(Z)-4-Hydroxy-6-dodecenoic acid lactone	metab_13863	4.489	4.568	4.726	3.736	4.455	4.478	4.355	3.803	4.124	4.158	5.156	4.25	4.155	4.231	3.864	4.283	5.595	5.649	5.647	5.632	5.499	5.373	5.585	5.391	5.598	5.621	5.788	5.5	5.556	5.517	5.587	5.521	5.33	5.33	5.323
	neg_6456	MeOSuc-Ala-Ala-Pro-Val-PNA	metab_13867	5.482	6.072	6.205	5.921	6.729	5.408	6.259	5.768	6.259	5.405	5.943	6.314	6.366	5.745	6.937	7.011	5.023	5.08	4.924	5.527	5.633	5.465	6.189	5.685	4.356	4.96	5.044	5.548	6.48	5.517	4.423	5.367	5.693	5.684	5.684
	neg_6459	Cyclocreatine	metab_13870	5.321	5.808	5.405	5.32	5.45	5.44	5.49	4.66	5.259	5.123	5.374	5.419	5.178	5.194	5.266	5.164	5.763	5.925	5.868	5.889	5.787	5.474	5.396	5.195	4.9	5.362	5.57	5.494	5.485	5.579	5.749	5.561	5.468	5.471	5.464
	neg_6465	Cis-Resveratrol 4'-O-glucuronide	metab_13877	5.079	4.638	5.352	5.103	4.804	5.06	5.186	5.941	5.188	4.779	4.728	5.038	5.628	5.478	5.299	4.765	4.64	4.509	4.645	4.658	4.603	4.713	4.848	5.005	4.98	5.105	4.969	4.238	4.624	4.512	4.935	4.422	5.125	5.131	5.12
	neg_6466	Threonylarginine	metab_13878	3.629	3.994	4.485	3.548	3.899	3.992	3.767	3.794	3.678	3.761	5.038	4.205	4.012	3.334	3.569	3.336	5.186	5.215	5.184	5.338	5.202	5.229	5.148	5.125	5.09	5.148	5.39	5.263	5.289	5.313	5.187	5.054	4.929	4.921	4.921
	neg_6486	Tranexamic Acid	metab_13896	2.202	2.313	3.363	4.184	2.8	3.879	3.9	2.175	3.367	3.562	4.296	2.208	2.23	2.482	5.551	5.454	4.891	4.109	4.442	3.194	5.399	5.145	4.749	6.721	3.74	4.039	4.216	3.637	3.647	3.911	4.177	4.05	5.298	5.295	5.295
	neg_6509	Gibberellin A59	metab_13921	5.82	4.996	5.728	6.228	5.614	6.071	5.711	6.456	6.024	5.342	5.323	5.491	5.856	6.009	5.812	5.502	5.41	5.07	4.911	5.145	5.079	5.192	5.052	5.527	5.265	5.176	5.491	4.934	5.193	5.315	5.207	4.986	5.695	5.698	5.698
	neg_6526	Acetovanillone	metab_13940	4.842	4.301	4.484	4.87	4.864	4.909	5.067	5.646	4.505	4.706	4.554	5.042	5.088	5.457	4.82	4.68	4.742	4.319	4.377	4.554	4.033	4.589	4.413	4.802	4.327	4.632	3.705	4.825	4.385	4.598	4.431	4.558	4.735	4.745	4.744
	neg_654	Dihydrophaseic acid	metab_13955	5.527	5.826	5.64	5.461	5.609	5.64	5.58	5.681	5.528	5.609	5.736	5.564	5.54	5.622	5.49	5.694	5.899	5.878	5.827	5.915	5.882	5.794	5.896	5.874	5.794	5.818	5.93	6.003	5.933	5.925	5.869	5.807	5.762	5.771	5.762
	neg_6544	Gambogic acid	metab_13960	6.504	4.912	6.46	6.023	5.753	6.185	6.873	6.435	5.942	5.569	5.386	6.13	6.149	6.733	5.276	5.467	6.002	5.678	5.962	5.759	5.87	5.895	6.115	5.887	6.006	6.52	6.034	5.429	6.116	5.866	6.438	5.517	6.188	6.19	6.193
	neg_6547	Gardenin B	metab_13963	5.63	5.143	5.52	5.354	5.257	5.653	5.71	6.384	5.607	4.944	5.147	5.306	5.59	5.955	5.444	5.194	5.051	4.847	4.808	5.003	4.881	5.231	4.937	5.483	5.003	5.186	5.067	4.664	4.715	4.9	4.955	4.75	5.41	5.411	5.406
	neg_6552	3'-Hydroxy-HT2 toxin	metab_13969	4.113	3.5	4.111	3.422	3.506	4.48	4.152	4.201	3.454	3.85	5.092	3.521	4.111	3.772	3.495	3.676	5.569	5.458	5.567	5.576	5.51	5.542	5.626	5.499	5.506	5.533	5.604	4.997	5.699	5.572	5.545	5.445	5.152	5.152	5.163
	neg_6554	Oxazepam	metab_13971	5.63	5.363	5.583	5.825	5.707	5.741	5.784	5.691	5.988	5.825	5.563	5.793	5.758	5.779	5.639	5.47	3.315	3.818	3.323	3.296	3.311	4.245	4.095	3.841	3.297	3.311	3.31	3.978	3.359	3.928	3.345	4.768	5.421	5.421	5.43
	neg_6564	Arecaidine	metab_13982	4.499	4.67	4.516	3.862	4.525	4.631	4.572	3.99	3.996	4.402	4.69	4.506	4.588	4.544	4.586	4.608	5.471	4.974	5.37	4.796	5.262	4.55	5.532	5.595	5.421	5.558	4.95	4.134	5.406	5.18	5.551	5.127	5.032	5.001	5.002
	neg_6566	L-Glutamic acid 5-benzyl ester	metab_13984	4.209	4.358	4.098	3.556	4.061	4.076	4.329	3.583	3.291	4.016	4.131	4.221	4.162	4.108	4.905	4.655	4.54	4.319	4.301	4.178	4.631	4.538	4.511	6.029	4.219	4.186	4.563	4.308	4.256	4.191	4.352	4.165	4.7	4.705	4.705
	neg_6574	2-Ethylsuberic acid	metab_13993	6.283	5.551	6.28	6.577	6.047	6.348	6.366	6.351	6.622	6.072	5.972	6.039	6.231	6.314	6.201	6.092	6.061	5.959	5.816	6.005	6.071	6.061	6.098	6.246	6.058	6.229	6.111	5.899	6.129	6.081	6.225	5.681	6.181	6.183	6.174
	neg_6580	Homovanillin	metab_13999	4.507	4.381	4.487	5.196	4.562	4.957	4.81	5.355	4.884	4.353	4.504	4.893	4.712	4.764	4.727	4.529	4.481	3.982	4.057	4.183	3.804	4.518	4.512	4.548	4.319	4.512	3.803	4.574	3.888	4.155	3.98	4.334	4.63	4.659	4.63
	neg_6581	M-Coumaric acid	metab_14000	5.291	4.773	5.307	6.116	4.906	5.596	5.351	6.093	6.191	4.985	4.976	5.199	5.194	5.624	5.355	4.976	4.79	4.399	4.817	4.834	4.209	4.944	4.761	5.3	5.021	4.762	4.975	4.748	4.166	4.762	4.903	4.551	5.324	5.329	5.333
	neg_6599	5-(3',4',5'-Trihydroxyphenyl)-gamma-valerolactone-O-methyl-O-sulphate	metab_14017	5.824	5.913	5.815	5.189	5.944	5.848	5.902	5.592	5.551	5.843	6.007	5.824	5.831	5.739	5.678	5.674	6.035	6.075	6.036	6.107	6.037	6.028	6.08	5.947	5.983	6.035	6.115	6.144	6.15	6.102	6.102	6.003	5.935	5.944	5.943
	neg_6600	Histidylvaline	metab_14020	5.358	5.233	5.827	5.863	5.255	5.784	5.513	5.635	5.919	5.255	4.864	5.319	5.318	5.906	5.334	5.155	4.368	4.725	4.064	4.731	4.769	4.789	4.283	4.582	4.888	4.838	5.319	4.779	4.732	4.559	4.146	4.178	5.312	5.322	5.312
	neg_6617	Cyclocalopin F	metab_14038	5.518	4.041	5.416	5.45	5.528	5.519	5.545	5.357	5.643	5.369	4.295	5.309	5.574	5.59	5.591	5.719	4.861	4.796	4.998	4.967	5.06	4.985	5.192	5.327	4.844	4.949	5.019	4.907	5.146	5.123	5.333	5.187	5.305	5.31	5.305
	neg_6620	Indanone	metab_14042	4.467	4.691	4.465	4.293	4.593	4.505	4.576	4.725	4.224	4.515	4.747	4.567	4.592	4.627	4.524	4.678	4.794	4.827	4.824	4.962	4.864	4.823	4.79	4.73	4.743	4.792	4.971	4.847	4.814	4.919	4.943	4.814	4.724	4.724	4.716
	neg_6621	6-Chloro-2-picolinic acid	metab_14043	3.784	2.907	3.767	2.989	3.674	3.1	2.952	3.297	2.861	2.893	4.635	2.927	2.95	2.955	2.902	2.96	4.98	4.894	4.934	4.754	4.802	4.809	5.038	4.929	4.862	4.808	4.642	4.802	4.902	4.752	4.865	4.834	4.572	4.572	4.58
	neg_6623	(-)-Deoxypodophyllotoxin	metab_14045	5.448	4.974	5.312	5.326	5.677	5.542	5.774	5.553	4.879	5.263	5.098	5.538	5.531	5.574	5.493	5.376	5.093	4.749	4.861	4.888	4.857	4.838	5.092	4.661	4.947	5.009	4.925	4.578	4.941	4.672	4.952	4.504	5.219	5.246	5.246
	neg_6630	1-(beta-D-Glucopyranosyloxy)-3-octanone	metab_14053	4.702	4.946	4.809	4.561	4.744	4.745	4.801	4.628	4.702	4.671	4.902	4.723	4.67	4.692	4.7	4.703	5.032	4.96	5.012	5.075	4.876	4.879	4.975	4.845	4.894	4.86	4.998	5.004	5.034	4.952	4.909	4.888	4.843	4.84	4.842
	neg_6633	Indole-3-glycol aldehyde	metab_14056	4.976	4.249	4.696	3.976	4.417	4.911	4.686	4.071	3.855	4.667	4.976	4.658	4.777	4.883	4.497	4.373	5.061	5.403	4.673	4.612	4.693	4.962	4.866	5.217	4.211	4.667	4.078	5.293	4.291	5.077	4.643	4.772	4.773	4.756	4.773
	neg_6646	Dibutyl malate	metab_14069	5.81	5.361	5.965	5.756	5.775	5.902	5.902	5.68	6.003	5.741	5.843	5.693	5.741	5.938	5.753	5.78	5.479	5.268	5.391	5.566	5.398	5.444	5.412	5.353	5.373	5.49	5.669	5.733	5.391	5.602	5.447	5.334	5.652	5.655	5.652
	neg_6651	Coniferyl alcohol	metab_14074	5.316	4.726	5.235	5.129	4.902	5.202	5.182	5.479	5.335	4.886	4.66	4.88	5.389	5.424	5.329	4.863	4.083	4.187	3.877	4.471	3.446	4.128	4.624	4.782	4.856	4.686	3.613	4.684	4.676	4.609	5.087	4.008	4.996	4.987	4.99
	neg_6654	Coumarinate	metab_14076	4.974	4.408	5.133	4.863	4.751	5.177	4.979	5.342	5.076	4.673	4.612	4.87	5.145	5.231	5.276	4.957	4.123	4.379	3.846	4.227	4.054	4.785	4.529	4.927	4.542	5.014	4.681	4.365	4.336	4.597	4.798	4.083	4.796	4.817	4.815
	neg_6657	4-Hydroxynonenol	metab_14079	5.357	5.623	5.461	5.141	5.386	5.347	5.499	5.227	5.284	5.495	5.448	5.385	5.319	5.502	5.474	5.495	5.729	5.719	5.575	5.731	5.671	5.559	5.642	5.539	5.748	5.504	5.817	5.66	5.754	5.632	5.71	5.728	5.584	5.586	5.584
	neg_6661	Pterin	metab_14083	3.415	3.401	3.402	3.322	3.407	3.426	3.446	6.083	3.355	3.387	3.848	3.421	3.444	4.298	3.396	3.454	3.552	4.052	4.201	4.053	3.615	3.633	3.42	3.666	3.698	3.447	4.011	4.008	3.579	3.647	4.071	3.593	4.527	4.495	4.518
	neg_6671	D,L-Buthionine	metab_14094	5.527	4.689	5.333	5.722	5.423	5.468	5.62	5.605	5.727	5.321	5.299	5.11	5.49	5.364	5.529	5.534	4.846	4.824	5.09	5.008	5.173	5.43	5.516	5.601	5.649	5.249	5.139	4.976	5.074	5.236	5.411	5.268	5.361	5.37	5.362
	neg_6675	Glucosylxanthone	metab_14098	5.11	4.641	5.467	4.904	4.739	5.237	5.027	5.604	4.875	4.584	4.382	4.711	5.05	5.575	4.933	4.804	3.974	4.37	4.097	3.978	4.037	4.248	4.616	4.463	4.345	4.715	4.595	4.356	4.313	4.176	4.612	4.042	4.894	4.903	4.903
	neg_6705	2-Methylhippuric Acid	metab_14132	5.308	5.079	5.593	5.213	5.149	5.234	5.245	5.482	5.13	5.275	5.619	6.037	5.323	5.387	5.542	5.739	5.331	5.668	5.266	5.379	6.183	5.913	5.62	6.319	5.463	5.548	5.218	5.604	5.139	5.22	5.078	5.323	5.628	5.628	5.624
	neg_6710	Ubrogepant	metab_14138	5.082	4.552	4.496	5.799	5.084	5.179	5.342	5.853	5.505	4.974	4.241	4.928	5.285	5.533	4.905	4.976	4.046	3.753	3.766	3.827	4.094	3.774	4.029	4.163	4.188	4.311	3.933	4.138	3.953	4.338	3.822	4.593	5.067	5.068	5.084
	neg_6722	N-Acetyl-2-hydroxybenzamide	metab_14149	5.427	5.126	5.355	5.173	5.44	5.429	5.54	5.489	5.108	5.366	5.098	5.288	5.36	5.511	5.289	5.34	4.915	4.826	4.862	4.915	4.817	4.943	4.916	4.8	4.756	4.919	4.885	4.769	4.955	4.942	4.953	4.763	5.205	5.228	5.205
	neg_6728	Acetyl-DL-Leucine	metab_14155	5.131	4.796	5.097	5.167	5.056	5.139	5.068	4.991	4.956	5.231	5.527	5.175	5.129	4.908	5.192	5.233	5.244	5.365	5.349	5.389	5.49	5.316	5.163	6.471	5.055	5.544	5.373	5.305	5.439	5.566	5.281	5.452	5.455	5.456	5.448
	neg_6729	Obacunone	metab_14156	4.495	3.464	4.746	3.385	3.47	3.893	4.341	3.452	3.953	3.5	5.614	3.485	3.893	4.02	4.346	3.621	6.093	5.964	6.088	6.058	5.975	5.991	6.123	6.034	5.976	6.04	6.11	5.486	6.18	6.055	6.046	5.933	5.748	5.754	5.755
	neg_6751	Propionylcarnitine	metab_14178	5.054	4.721	5.17	4.748	5.185	5.097	5.106	4.995	4.959	4.951	5.591	4.942	4.964	5.138	4.971	5.047	5.979	5.943	5.881	5.895	5.787	5.783	5.992	5.916	5.857	5.88	5.988	5.839	5.9	5.83	5.934	5.76	5.673	5.673	5.66
	neg_6756	Crispolide	metab_14183	4.852	4.583	4.889	4.658	4.859	4.563	4.845	4.702	4.487	4.716	5.776	4.647	4.615	4.51	4.446	4.513	5.444	5.601	5.541	5.811	5.842	5.77	5.693	5.863	5.328	5.788	5.371	5.591	5.703	5.838	5.829	5.704	5.461	5.461	5.46
	neg_6771	Bitolterol	metab_14200	4.48	3.956	4.66	3.43	4.794	4.781	4.418	3.852	4.1	4.851	4.838	4.589	4.636	4.553	4.781	4.791	5.018	5.025	4.98	4.807	4.88	4.711	5.072	4.779	5.27	5.288	5.428	4.816	5.223	4.946	5.153	4.71	4.839	4.842	4.849
	neg_6781	3h-Adrenaline	metab_14211	4.38	4.416	4.631	4.796	4.227	4.477	4.205	4.137	4.362	4.236	4.712	4.371	4.023	4.488	5.184	5.248	4.987	4.887	4.893	4.872	5.386	5.245	5.049	6.092	4.829	4.808	4.906	4.87	4.744	4.782	4.922	4.615	5.003	5.009	5.004
	neg_6808	Pteroic acid	metab_14240	4.785	4.673	5.19	5.59	4.623	5.416	4.823	5.737	5.807	4.8	4.709	5.072	4.799	5.508	5.031	4.577	4.473	4.319	4.347	4.624	4.242	4.821	4.282	4.431	4.829	4.469	4.682	5.137	3.936	4.617	4.484	4.489	4.985	5.03	5.03
	neg_6810	6-Methoxymellein	metab_14243	5.928	5.312	5.567	5.273	5.325	5.933	5.772	5.938	5.112	5.907	4.933	4.965	5.398	5.979	5.484	5.167	5.363	5.651	5.14	5.095	5.054	5.491	5.295	5.356	5.249	5.658	5.866	5.335	5.08	4.959	5.948	4.901	5.601	5.601	5.595
	neg_6823	Coumarinic acid	metab_14257	5.267	5.008	5.516	6.242	5.025	5.732	5.379	6.267	6.352	5.219	5.004	5.322	5.261	5.932	5.533	5.119	4.848	4.594	4.744	4.889	4.313	4.927	4.807	4.891	5.237	4.967	5.124	5.097	4.543	4.944	4.991	4.664	5.551	5.552	5.548
	neg_6827	Brassicanal A	metab_14261	5.09	5.218	5.181	4.839	5.083	4.925	4.953	4.803	4.782	4.844	5.254	4.873	4.844	4.98	4.675	4.934	5.285	5.292	5.267	5.444	5.286	5.278	5.232	5.102	5.181	5.178	5.34	4.411	5.35	5.374	5.276	5.257	5.153	5.159	5.155
	neg_6861	Garbanzol	metab_14297	4.455	5.253	4.052	4.813	4.727	4.471	4.519	4.599	4.535	4.382	4.741	4.735	4.498	4.382	4.363	4.689	5.001	5.108	5.184	5.69	5.441	4.958	4.651	4.893	4.732	4.616	5.179	4.543	5.198	5.286	4.893	5.341	4.997	4.997	5
	neg_6863	3,4,5-Trihydroxypentanoylcarnitine	metab_14299	3.666	3.83	3.794	3.336	3.516	4.094	3.841	3.465	4.156	3.691	3.995	3.77	3.56	4.293	4.987	5.025	4.558	4.704	4.063	3.76	5.507	5.026	4.973	5.261	4.03	3.619	4.052	4.258	2.437	3.678	4.048	2.516	4.548	4.544	4.548
	neg_6865	2-n-Propyl-4-oxopentanoic acid	metab_14301	5.734	5.396	6.061	5.998	5.611	5.727	5.779	5.898	6.155	5.638	5.458	5.499	5.638	6.091	5.753	5.611	5.548	5.391	5.461	5.415	5.528	5.438	5.557	5.523	5.704	5.638	5.779	5.381	5.478	5.468	5.653	5.419	5.704	5.697	5.697
	neg_6880	Sweroside	metab_14317	6.264	4.947	6.102	6.138	6.174	6.166	6.213	5.917	6.472	6.216	5.18	5.906	6.24	6.246	6.13	6.256	5.765	5.768	5.815	5.63	5.775	5.647	5.861	5.888	5.829	5.886	5.741	5.831	5.829	5.837	5.976	5.667	6.007	6.009	6.007
	neg_6905	Ile-Val-Val	metab_14344	5.01	5.003	4.677	4.345	3.921	5.338	3.406	3.349	4.206	5.172	3.384	3.624	3.404	5.051	3.362	4.751	4.519	3.556	4.388	3.838	4.599	4.009	3.381	3.53	4.943	3.408	4.88	3.349	3.576	3.706	4.711	3.707	4.513	4.513	4.529
	neg_6909	Trans-p-Coumaroyl beta-D-glucopyranoside	metab_14348	2.398	2.383	2.384	3.933	2.389	3.933	2.428	5.887	4.665	2.369	3.938	4.099	3.923	4.723	4.887	4.687	3.406	3.504	3.517	3.06	3.97	3.808	2.985	3.914	4.083	3.421	4.607	2.372	2.427	2.419	4.101	2.39	4.372	4.385	4.373
	neg_6919	Ronacaleret	metab_14359	4.783	4.398	4.811	4.361	4.77	5.388	4.163	3.861	4.309	5.234	4.764	4.058	4.729	5.1	4.337	3.613	5.163	5.319	5.215	5.076	4.916	5.071	5.217	5.133	5.413	5.445	5.691	4.638	5.329	5.261	5.392	4.943	5.093	5.109	5.093
	neg_6932	Abametapir	metab_14372	4.706	4.32	4.966	4.288	4.111	4.369	3.977	3.607	4.564	4.327	5.715	4.194	4.467	4.549	4.866	4.895	5.975	5.876	5.993	5.498	5.798	5.938	6.178	6.297	6.046	6.199	6.068	5.316	5.971	5.759	6.089	5.8	5.773	5.773	5.772
	neg_6934	P-Tolyl Sulfate	metab_14374	4.957	3.176	4.225	5.472	5.081	4.75	4.744	4.563	4.733	3.135	4.953	4.396	3.923	4.026	7.476	6.405	6.2	5.653	5.959	5.489	6.607	6.892	5.635	7.425	4.359	3.635	4.634	4.261	4.095	4.775	4.529	4.572	6.454	6.452	6.454
	neg_6939	Haloperidol	metab_14379	2.753	3.796	4.378	2.328	3.906	2.466	2.451	2.394	2.36	2.49	5.425	2.567	2.449	2.505	3.225	2.761	5.696	5.544	5.629	5.782	5.712	5.67	5.765	5.589	5.548	5.605	5.768	5.537	5.839	5.758	5.722	5.559	5.41	5.426	5.411
	neg_6940	Coumafuryl	metab_14381	5.814	7.107	5.898	5.507	6.323	5.82	5.822	5.595	5.507	5.788	6.478	6.61	5.711	5.784	5.724	6.423	6.046	6.23	6.305	6.786	6.458	6.252	5.906	5.783	5.84	5.912	6.127	6.385	6.144	6.391	6.175	6.531	6.267	6.273	6.268
	neg_6954	4-O-p-Coumaroylquinic acid	metab_14396	4.044	4.454	4.211	4.524	4.219	4.338	4.418	5.713	4.695	4.098	4.177	4.776	4.128	5.244	4.24	3.627	3.403	3.986	3.858	4.458	3.523	4.283	3.731	4.266	3.966	3.398	4.195	4.52	3.395	3.93	4.077	3.799	4.643	4.66	4.645
	neg_6983	Vacciniin	metab_14425	6.067	4.672	5.107	6.027	4.685	5.811	6.176	6.176	6.174	5.423	4.996	5.586	6.253	5.664	5.975	5.905	4.69	4.364	4.749	4.686	4.642	4.789	5.207	5.744	5.018	5.613	4.789	4.82	4.715	5.36	4.991	4.497	5.655	5.65	5.65
	neg_7016	Pasakbumin-A	metab_14458	5.291	4.856	5.334	4.525	4.827	5.289	5.227	4.968	4.792	5.082	4.526	4.703	5.123	5.101	5.013	4.85	4.905	4.618	4.774	4.753	4.44	4.804	4.774	4.478	5.06	4.881	5.164	4.443	4.68	4.775	4.799	4.611	4.944	4.955	4.944
	neg_7030	Pentyl 2-furyl ketone	metab_14473	5.401	5.123	5.185	5.256	5.326	5.421	5.35	5.41	5.319	5.21	5.528	5.102	5.328	5.484	5.377	5.231	5.839	5.539	5.771	5.635	5.494	5.618	5.827	5.959	5.32	5.677	5.267	5.466	5.773	5.515	5.794	5.577	5.513	5.514	5.507
	neg_7040	Nivalenol	metab_14483	4.533	4.496	4.404	3.937	4.027	4.478	4.484	3.675	4.402	4.4	4.541	4.559	4.233	4.439	4.292	4.265	5.057	4.927	4.868	4.959	4.6	4.744	4.609	4.405	4.764	4.663	5.114	5.179	4.714	4.797	4.941	4.628	4.553	4.538	4.537
	neg_7042	(+)-gamma-Hydroxy-L-homoarginine	metab_14485	4.812	5.009	4.839	4.662	4.671	4.695	4.795	4.709	4.766	4.725	4.958	4.762	4.721	4.758	4.775	4.765	4.993	4.893	4.896	5.135	5.026	4.955	4.992	4.904	4.804	4.992	5.13	4.897	4.934	4.952	4.963	4.755	4.856	4.844	4.844
	neg_7060	(3beta,8beta)-3-Hydroxy-7(11)-eremophilen-12,8-olide	metab_14504	5.279	5.311	5.513	5.037	5.353	5.266	5.206	4.876	5.027	5.001	6.047	4.997	5.171	5.219	4.959	4.955	6.42	6.349	6.394	6.399	6.343	6.341	6.475	6.414	6.334	6.435	6.405	5.943	6.484	6.399	6.436	6.274	6.177	6.172	6.176
	neg_7073	Canin	metab_14517	4.96	6.255	3.915	3.312	5.342	3.783	5.062	3.783	3.395	3.733	5.482	5.743	5.189	3.995	4.677	5.461	4.918	4.854	5.349	5.859	5.399	5.115	4.75	4.539	3.165	3.862	4.179	5.175	4.774	5.32	4.653	5.587	5.231	5.231	5.241
	neg_7078	Glycine, N-[1-(phenylacetyl)-L-prolyl]-	metab_14521	6.075	6.158	6.375	5.978	6.073	6.157	6.149	6.009	5.937	6.136	6.254	6.237	6.182	6.184	6.108	6.16	6.353	6.381	6.335	6.322	6.405	6.36	6.428	6.34	6.399	6.455	6.352	6.281	6.261	6.387	6.297	6.203	6.339	6.336	6.339
	neg_7102	Baikiain	metab_14548	3.872	4.079	4.299	3.676	3.854	4.081	3.863	3.913	3.982	3.863	4.185	3.925	4.091	4.07	3.991	4.028	5.132	4.601	5.09	4.326	5.004	4.241	5.338	5.429	5.298	5.338	5.05	4.078	5.201	4.905	5.342	4.551	4.781	4.764	4.768
	neg_7110	(-)-Arctigenin	metab_14557	4.871	4.458	4.801	4.623	4.34	5.088	4.892	4.547	4.096	5.092	4.631	4.378	4.638	5.022	4.274	4.515	5.498	5.34	5.532	5.001	4.899	5.005	5.081	5.26	5.214	5.066	5.296	4.761	5.061	5.084	5.557	5.136	5.042	5.07	5.066
	neg_7115	Bioadykinin Fragment 1-5	metab_14562	5.349	6.033	5.414	3.535	5.947	5.53	5.431	3.601	5.26	5.428	6.502	5.935	5.629	3.662	5.636	5.498	6.156	6.161	6.023	6.582	6.396	6.551	6.438	5.85	5.361	5.815	5.997	6.482	6.789	6.544	5.816	6.358	6.168	6.174	6.168
	neg_7121	Mycorradicin	metab_14569	4.536	4.591	4.603	4.274	4.432	4.27	4.569	3.645	4.272	4.244	4.964	4.256	4.398	4.623	4.747	4.579	5.361	5.442	5.412	5.468	5.389	5.311	5.49	5.18	5.149	5.04	5.304	5.376	5.459	5.249	5.449	5.329	5.123	5.132	5.129
	neg_7153	Epsilon-Deoxy-fructosyl-lysine	metab_14603	6.027	6.45	6.002	5.443	6.169	6.05	6.038	5.663	5.662	6.041	6.427	6.165	6.017	6.064	5.983	6.176	6.623	6.589	6.537	6.68	6.551	6.454	6.499	6.363	6.455	6.483	6.548	6.248	6.647	6.65	6.527	6.579	6.395	6.396	6.396
	neg_7185	Harmalan	metab_14638	3.96	3.723	4.058	3.583	3.792	3.706	3.766	3.502	3.485	3.891	4.61	3.581	3.677	3.77	4.12	3.97	5.154	5.043	5.163	4.701	4.852	4.966	5.161	5.18	5.063	4.993	4.902	4.396	5.057	4.764	5.114	4.991	4.708	4.713	4.708
	neg_7191	Cefuroxime	metab_14645	4.069	4.731	3.778	3.698	4.414	3.802	4.075	3.764	3.731	4.112	4.822	4.522	4.118	4.24	4.186	4.292	5.215	5.288	5.153	5.228	5.011	4.745	4.849	4.01	5.135	4.797	4.888	4.302	5.243	5.258	4.91	5.299	4.808	4.8	4.81
	neg_7195	Arbutin	metab_14649	4.484	4.591	4.507	5.125	4.648	4.603	4.872	4.838	5.125	4.319	4.452	4.508	4.661	5.057	4.867	4.579	4.305	4.038	4.44	4.587	4.311	4.122	4.309	4.658	3.882	4.226	4.447	4.313	4.106	4.341	4.363	4.091	4.66	4.66	4.637
	neg_7215	Lobucavir	metab_14672	4.205	4.369	4.742	4.045	4.268	4.314	4.196	4.152	4.328	3.919	4.992	4.304	4.265	4.438	4.734	4.8	4.542	4.537	4.558	4.739	4.972	5.146	4.624	4.969	4.469	5.057	5.064	5.019	4.684	5.197	4.781	4.513	4.706	4.706	4.693
	neg_7219	PA(8:0/8:0)	metab_14676	5.502	4.76	5.228	5.261	5.558	5.245	5.627	5.561	5.393	5.231	4.991	5.39	5.618	5.672	5.468	5.5	4.84	4.359	4.709	4.72	4.65	4.974	4.764	4.864	4.338	4.533	4.805	4.63	4.661	4.599	4.745	4.395	5.179	5.179	5.18
	neg_7227	Peucedanin	metab_14685	4.657	4.616	5.18	4.859	4.735	4.057	4.735	4.762	4.723	4.827	3.896	4.25	4.851	4.665	4.826	4.813	3.974	4.234	4.373	4.557	4.588	4.178	4.459	3.325	4.54	4.471	3.394	3.804	4.339	4.014	4.068	4.595	4.529	4.508	4.507
	neg_7229	Benzidine	metab_14687	4.663	4.283	4.811	4.62	4.173	4.817	4.25	4.17	4.499	4.345	5.591	4.394	4.164	4.492	4.656	4.394	5.978	5.777	5.925	5.676	5.739	5.808	6.081	6.032	5.73	6.018	5.385	5.199	5.989	5.712	5.903	5.671	5.656	5.65	5.656
	neg_7234	Deoxynivalenol	metab_14693	5.085	5.114	4.964	5.121	5.13	4.893	5.211	5.188	5.193	4.721	4.876	5.133	5.123	5.253	5.245	5.215	4.551	4.532	4.6	4.844	5.111	4.758	4.717	4.826	4.204	4.78	4.638	4.854	4.652	4.699	4.754	4.426	4.935	4.922	4.922
	neg_7242	Gibberellin A51	metab_14702	5.212	5.273	4.945	4.993	5.183	5.094	5.239	5.113	5.09	5.163	4.832	5.141	5.147	5.214	5.047	5.129	4.505	4.528	4.714	4.573	4.461	4.331	4.607	4.283	4.517	4.461	4.577	4.63	4.641	4.472	4.54	4.604	4.861	4.85	4.86
	neg_7246	Yucalexin P15	metab_14706	3.98	3.376	4.18	3.291	4.035	4.466	4.173	3.583	3.324	4.738	3.465	3.39	4.047	4.577	3.365	3.422	5.104	5.16	4.885	4.398	3.998	4.546	4.674	4.406	4.944	4.507	4.953	4.6	4.512	4.624	4.872	4.604	4.548	4.549	4.533
	neg_7259	2-Methyl-5-hydroxytryptamine	metab_14720	4.796	2.739	5.221	4.181	2.745	2.764	3.184	4.381	4.562	2.725	6.101	3.227	3.894	4.359	2.734	3.127	5.836	5.386	6.038	5.258	5.984	5.922	5.759	6.335	6.166	5.776	6.274	4.679	5.568	5.314	6.002	5.379	5.735	5.732	5.732
	neg_7299	Rutarin	metab_14762	5.756	4.596	5.628	3.49	4.699	5.188	5.588	5.355	4.183	4.203	3.393	4.365	5.347	5.248	5.647	4.605	4.372	3.717	4.126	3.92	3.417	4.724	3.617	4.99	3.789	4.96	4.212	3.358	3.414	4.203	4.342	3.681	4.933	4.945	4.934
	neg_7313	1,2-Dehydrosalsolinol	metab_14778	4.579	4.868	4.639	4.504	4.734	4.63	4.681	4.755	4.562	4.582	4.771	4.714	4.649	4.544	5.2	4.968	4.877	4.85	4.814	5.042	5.096	5.044	4.846	5.086	4.756	4.841	4.869	4.97	4.778	4.972	4.788	4.845	4.822	4.819	4.822
	neg_7316	Dihyroxy-1H-indole glucuronide I	metab_14781	4.311	4.691	4.778	3.47	4.335	4.14	4.277	3.431	4.404	4.127	5.456	4.221	4.235	4.654	4.116	4.523	5.517	5.466	5.51	5.723	5.667	5.627	5.542	5.5	5.507	5.416	5.797	5.578	5.664	5.704	5.555	5.285	5.328	5.328	5.317
	neg_7324	Chrysoobtusin	metab_14788	4.78	4.727	4.727	3.299	4.633	5.228	4.879	5.109	4.33	4.132	4.459	4.828	4.551	5.311	4.813	4.516	4.174	4.015	3.61	4.243	3.956	4.179	4.085	4.644	3.933	4.5	4.297	3.667	3.421	4.067	3.458	4.141	4.612	4.612	4.554
	neg_7356	MK 886	metab_14819	5.032	5.242	4.941	4.121	5.289	5.367	4.731	4.188	4.378	5.201	5.466	4.954	4.975	4.963	4.195	4.782	5.239	5.128	5.28	5.439	5.395	5.485	5.674	5.323	4.975	5.306	5.479	5.127	5.687	5.483	5.263	5.304	5.317	5.326	5.316
	neg_7357	Aflatoxin M2	metab_14820	3.857	4.849	4.061	5.021	4.17	4.75	4.023	4.294	4.208	4.243	4.256	4.377	4.473	5.168	4.403	4.694	3.72	3.92	3.239	4.688	2.111	3.686	2.524	2.608	3.156	4.263	4.326	4.093	4.116	4.522	3.783	4.171	4.288	4.406	4.29
	neg_7368	Ethinamate	metab_14830	4.475	4.855	4.605	4.311	4.754	4.389	4.681	4.15	4.452	4.573	4.576	4.829	4.647	4.541	3.864	4.553	4.281	4.234	4.386	4.374	3.894	3.96	4.215	3.787	4.149	4.189	4.363	4.253	4.256	4.343	4.221	4.369	4.395	4.382	4.381
	neg_7372	Isocolumbin	metab_14835	4.826	4.954	5.073	4.431	4.898	4.848	4.931	4.554	4.922	4.935	4.992	4.942	4.826	5.003	3.845	4.702	5.128	5.158	5.103	5.151	5.071	5.054	5.131	4.988	5.163	5.21	5.244	5.264	5.117	5.281	5.119	4.983	5.004	5.004	4.975
	neg_7374	10,11-Dihydroxycarbamazepine	metab_14837	3.888	4.56	4.335	3.623	4.177	3.596	3.972	3.449	4.338	4.141	4.719	4.208	3.656	3.647	3.456	3.514	5.253	5.205	5.212	5.19	4.972	4.949	5.017	4.995	5.153	5.12	5.176	5.207	5.129	5.264	5.207	5.062	4.831	4.861	4.831
	neg_7445	8-Prenylnaringenin	metab_14915	5.215	5.624	5.231	4.7	5.358	5.247	5.189	4.643	4.982	5.27	5.443	5.295	5.24	5.131	5.162	5.305	5.787	5.648	5.633	5.539	5.352	5.465	5.572	5.374	5.589	5.392	5.524	5.482	5.47	5.509	5.502	5.5	5.425	5.425	5.422
	neg_7446	Dibutylphthalic acid	metab_14916	4.312	4.69	4.594	4.172	4.332	4.344	4.401	3.76	4.392	4.379	5.053	4.217	4.168	4.497	4.161	4.381	5.342	5.285	5.3	5.4	5.249	5.195	5.233	5.217	5.198	5.205	5.365	5.237	5.361	5.37	5.316	5.238	5.083	5.083	5.063
	neg_7461	5,7-Dihydroxy-4H-1-benzopyran-4-one	metab_14932	4.922	3.902	4.824	4.797	5.067	4.89	5.061	4.698	5.022	4.909	5.317	4.755	4.868	4.968	4.712	4.78	5.513	5.496	5.45	5.186	5.178	5.327	5.545	5.312	5.401	5.422	5.626	5.418	5.446	5.404	5.479	5.277	5.181	5.181	5.185
	neg_7476	8'-hydroxyabscisate	metab_14946	5.668	5.808	5.619	5.542	5.829	5.681	5.782	5.674	5.635	5.64	5.387	5.714	5.791	5.771	5.612	5.702	4.736	4.732	4.778	4.627	4.531	4.734	4.949	4.786	4.541	4.686	4.681	4.637	4.824	4.668	4.723	4.83	5.413	5.41	5.41
	neg_7512	Sinigrin	metab_14985	3.263	3.123	3.124	3.044	3.38	3.216	3.168	3.11	3.646	3.554	3.794	3.805	3.165	3.525	3.118	3.175	4.246	4.43	4.056	4.151	4.228	4.102	4.046	4.204	4.263	4.191	4.073	4.843	3.914	4.281	4.011	4.14	3.822	3.824	3.879
	neg_7513	Butyl (S)-3-hydroxybutyrate glucoside	metab_14986	6.053	6.074	6.13	5.684	6.085	6.106	6.116	5.876	5.822	5.966	6.28	5.881	5.983	6.006	5.976	6.003	6.415	6.353	6.377	6.417	6.32	6.291	6.343	6.208	6.305	6.359	6.46	6.321	6.425	6.45	6.373	6.279	6.217	6.217	6.215
	neg_7526	Ryanodine	metab_14999	5.177	4.9	5.053	4.745	5.038	5.331	5.178	4.824	3.825	5.179	5.159	4.736	4.579	5.179	4.551	4.578	5.676	5.501	5.725	5.485	5.361	5.357	5.5	5.412	5.544	5.536	5.647	5.297	5.525	5.45	5.703	5.394	5.327	5.327	5.336
	neg_7535	Aesculin	metab_15008	4.726	4.766	4.817	5.172	4.45	4.514	4.617	5.187	4.899	4.297	4.948	4.604	4.681	5.009	4.686	4.498	5.414	5.305	5.398	5.273	5.155	5.233	5.427	5.441	5.266	5.549	5.346	5.174	5.321	5.18	5.46	5.155	5.137	5.137	5.137
	neg_7548	(2s)-5-Oxopyrrolidine-2-carbaldehyde	metab_15021	4.88	4.634	4.863	4.992	4.836	4.805	4.861	4.86	4.833	4.86	5.218	4.629	4.852	4.883	4.755	4.781	5.251	5.201	5.2	5.421	5.332	5.31	5.323	5.187	5.163	5.215	5.473	5.287	5.404	5.405	5.391	5.166	5.154	5.15	5.15
	neg_7572	Pivagabine	metab_15047	4.753	4.493	4.798	5.435	4.539	4.787	4.714	4.679	4.999	5.004	4.466	4.719	4.426	4.713	4.246	4.488	4.526	4.457	4.395	4.265	4.698	4.717	4.359	4.464	4.949	4.18	4.848	3.974	3.69	3.399	4.559	4.026	4.633	4.611	4.609
	neg_7612	1-Hydroxy-2,2,6,6-tetramethyl-4-piperidinone	metab_15088	5.268	5.13	5.182	4.979	4.713	5.175	5.16	5.332	5.308	5.222	4.636	4.711	5.688	5.022	5.59	5.311	4.886	4.57	4.965	4.727	4.821	4.755	4.856	4.842	5.138	4.974	4.72	4.593	4.983	5.025	4.857	4.772	5.081	5.08	5.076
	neg_7624	(2E,4E)-Hexa-2,4-dienedioylcarnitine	metab_15100	4.87	4.764	4.718	4.975	4.999	5.086	5.072	4.838	4.372	4.613	4.92	4.507	4.895	4.789	4.706	4.942	4.55	4.819	4.672	4.558	4.518	4.586	4.639	4.878	4.438	4.674	4.633	4.558	4.779	4.684	4.646	4.463	4.751	4.752	4.739
	neg_7633	Isopyridoxal	metab_15110	5.796	5.999	5.892	5.745	5.891	5.881	5.888	5.692	5.768	5.785	6.244	5.814	5.761	5.906	5.668	5.76	6.199	6.19	6.225	6.286	6.329	6.364	6.189	6.286	6.111	6.423	6.35	6.157	6.256	6.442	6.287	6.105	6.139	6.142	6.139
	neg_7635	Gibberellin A120	metab_15112	5.569	5.578	5.644	5.215	5.589	5.555	5.494	5.335	5.294	5.543	6.054	5.385	5.492	5.592	5.432	5.538	6.478	6.373	6.448	6.331	6.31	6.361	6.496	6.412	6.337	6.453	6.414	6.158	6.524	6.329	6.458	6.25	6.199	6.199	6.196
	neg_7641	Stavudine	metab_15118	5.201	3.692	4.906	4.306	4.965	5.001	4.84	4.293	4.509	5.13	1.403	4.651	5.203	4.343	4.879	4.906	3.101	1.402	3.426	3.033	3.062	3.021	3.444	1.432	1.413	1.426	3.012	3.109	1.424	3.049	3.314	3.279	4.502	4.511	4.515
	neg_7658	3,3'-Thiobispropanoic acid	metab_15136	4.54	3.589	4.619	2.558	4.31	3.654	3.364	2.728	2.689	4.693	3.714	4.812	4.089	4.42	2.865	4.467	2.517	2.692	2.835	3.168	2.134	2.527	3.512	2.981	2.391	2.997	4.435	2.929	4.101	3.728	2.395	3.864	4.066	4.065	4
	neg_7672	5-Hydroxykynurenine	metab_15152	4.01	4.896	4.315	3.494	4.408	3.404	3.528	3.567	3.407	4.298	2.804	3.506	3.508	4.701	4.02	4.544	4.587	4.925	4.718	4.94	4.732	4.53	4.25	4.138	4.865	3.014	4.733	4.89	4.872	4.868	2.862	4.827	4.509	4.503	4.503
	neg_7675	Agar	metab_15155	5.336	5.427	5.389	5.45	5.416	5.367	5.4	5.255	5.421	5.335	5.515	5.376	5.268	5.449	5.164	5.262	5.714	5.63	5.58	5.654	5.596	5.566	5.721	5.574	5.581	5.509	5.738	5.74	5.678	5.637	5.597	5.52	5.534	5.53	5.523
	neg_7678	2-(beta-D-Mannopyranosyl)-L-tryptophan	metab_15158	4.998	5.004	5.145	4.528	5.049	5.034	4.961	4.913	4.606	4.943	5.535	4.66	5.091	4.978	4.765	4.89	5.874	5.829	5.881	5.817	5.832	5.811	5.932	5.848	5.799	5.869	5.857	5.441	6.005	5.819	5.966	5.625	5.65	5.656	5.65
	neg_7685	Cyclic 6-Hydroxymelatonin	metab_15166	4.632	5.066	4.739	4.333	4.293	4.812	4.214	3.949	4.331	4.671	4.757	4.793	4.521	4.553	4.988	4.996	4.827	4.853	4.891	4.851	5.127	4.755	4.892	5.552	4.777	4.661	4.803	5.094	4.646	4.798	4.808	4.766	4.71	4.732	4.732
	neg_7713	Fe(II)-nicotianamine	metab_15197	4.739	4.652	4.602	4.183	4.434	4.711	4.414	4.244	4.083	4.641	4.861	4.37	4.337	4.482	5.663	5.779	5.347	5.346	5.303	5.278	5.627	5.482	5.2	5.744	5.15	5.11	5.373	4.933	5.184	5.218	5.237	5.089	5.147	5.132	5.132
	neg_7783	Glutamylvaline	metab_15271	4.909	5.117	4.741	4.479	4.609	5.051	4.762	4.379	4.617	4.799	4.744	4.907	4.657	4.835	5.465	5.598	4.947	4.833	4.91	4.658	5.446	5.146	5.163	6.088	4.695	4.734	4.798	4.803	4.755	4.706	5.029	4.769	5.129	5.122	5.122
	neg_7794	Hordenine	metab_15283	3.197	3.154	3.945	2.594	2.679	2.698	2.718	2.796	2.627	2.659	4.818	2.693	2.938	2.721	2.668	2.725	4.883	4.778	4.753	5.053	4.946	4.88	4.994	4.743	4.765	4.706	5.113	4.913	5.077	5.046	4.913	4.735	4.628	4.612	4.612
	neg_7795	Glutarimide	metab_15284	4.729	4.569	4.864	4.62	4.708	4.896	4.676	4.636	4.658	4.63	5.31	4.544	4.684	4.782	4.595	4.583	5.362	5.299	5.268	5.507	5.424	5.346	5.454	5.256	5.292	5.246	5.561	5.399	5.538	5.494	5.389	5.264	5.192	5.191	5.191
	neg_7824	Beta-D-ribosylnicotinate	metab_15314	5.69	5.606	5.704	5.678	5.731	5.781	5.665	5.679	5.678	5.664	5.557	5.531	5.707	5.784	5.576	5.637	5.256	5.155	5.191	5.28	5.138	5.18	5.244	5.165	5.192	5.22	5.38	5.205	5.241	5.262	5.291	5.248	5.475	5.475	5.461
	neg_7856	1-(beta-D-Ribofuranosyl)-1,4-dihydronicotinamide	metab_15348	4.845	5.14	4.711	4.331	4.939	4.69	4.798	4.27	4.407	4.675	4.902	4.988	4.677	4.792	3.894	4.7	4.018	4.054	3.131	4.209	4.159	4.081	4.146	4.455	3.658	4.204	4.329	4.403	4.147	4.046	4.392	4.241	4.577	4.565	4.565
	neg_7863	2-[4-(sulfooxy)phenyl]acetic acid	metab_15356	4.519	4.301	3.999	4.298	4.49	3.927	4.184	3.574	3.916	4.049	4.47	4.47	4.113	4.659	6.486	5.933	5.009	5.392	4.932	4.828	5.826	6.119	4.546	5.54	4.283	3.897	4.574	4.693	4.493	4.485	4.401	4.554	5.313	5.306	5.307
	neg_7873	Acemetacin	metab_15367	3.35	3.499	3.758	3.294	3.746	3.361	3.381	3.323	3.29	3.564	4.866	3.356	3.379	3.823	3.331	3.877	4.823	4.865	4.79	5.176	5.107	5.061	4.82	4.81	4.789	4.995	5.16	4.765	5.006	5.169	4.85	4.831	4.715	4.669	4.671
	neg_7883	Estazolam	metab_15378	3.368	4.072	3.89	3.536	3.703	3.981	4.06	3.786	3.869	3.258	3.664	3.164	3.395	4.025	5.375	5.155	3.194	3.218	3.18	4.07	4.753	4.386	3.163	4.253	3.176	3.565	3.784	3.322	3.53	3.335	3.627	3.239	3.683	3.621	3.592
	neg_7886	L-Furosine	metab_15381	5.586	4.58	4.872	5.488	5.034	5.817	5.83	5.92	5.511	5.546	4.436	4.797	5.984	4.435	5.812	5.6	4.808	4.417	4.25	3.94	4.634	4.712	4.761	5.07	4.702	5.413	4.31	3.787	5.166	5.367	4.594	4.489	5.341	5.341	5.336
	neg_7907	Acetylisoniazid	metab_15405	5.359	5.229	4.901	4.395	4.557	4.37	4.571	3.976	4.635	3.926	5.032	4.378	4.206	4.854	5.158	4.024	6.628	5.309	5.306	5.467	5.293	5.211	5.378	5.178	5.21	5.213	5.384	5.521	5.493	5.267	5.386	5.154	5.33	5.344	5.33
	neg_792	Gossyvertin	metab_15419	4.343	3.135	4.9	5.02	4.431	5.195	4.213	4.676	5.136	4.647	1.346	2.254	4.041	5.238	5.332	4.986	3.831	4.312	3.809	2.954	2.742	3.463	4.033	1.375	5.057	3.774	4.752	1.404	4.326	2.547	4.081	3.7	4.549	4.62	4.55
	neg_7948	4-Nitrophenyl beta-D-glucopyranoside	metab_15449	4.49	4.812	4.744	4.387	4.574	4.483	4.647	4.499	4.497	4.188	5.002	4.384	4.436	4.734	4.439	4.526	4.778	4.871	4.87	5.33	5.145	5.172	4.923	4.958	4.696	4.997	5.308	5.081	4.962	5.221	5.052	4.884	4.845	4.861	4.861
	neg_7958	2-Methoxyestrone	metab_15460	3.994	4.019	4.163	3.959	4.237	3.898	4.279	4.009	3.966	3.836	4.591	3.836	3.985	4.199	3.85	4.115	5.149	5.175	4.961	5.266	4.887	4.947	4.932	4.601	5.125	5.01	5.36	5.101	5.11	5.068	5.013	4.898	4.779	4.776	4.779
	neg_7977	Gravacridonetriol glucoside	metab_15480	6.86	5.959	6.437	7.027	5.794	6.565	5.212	5.553	6.645	7.031	5.106	6.213	5.516	5.522	5.805	5.851	6.116	5.681	5.972	5.808	5.046	5.345	4.903	4.801	6.518	5.086	6.577	5.77	5.865	5.415	6.725	5.985	6.321	6.328	6.328
	neg_7980	Phenol glucuronide	metab_15484	4.34	4.08	4.914	5.294	4.582	4.536	4.64	5.148	5.236	3.97	3.744	4.383	5.055	5.093	4.385	4.224	3.888	2.842	4.522	3.888	3.303	4.002	4.92	4.776	4.314	4.786	4.458	3.848	3.979	3.63	4.351	3.963	4.686	4.686	4.682
	neg_8018	B-Octylglucoside	metab_15526	4.76	5.303	5.277	5.005	5.33	4.433	5.002	3.867	4.616	4.251	5.034	5.214	4.746	5.597	3.628	5.047	3.363	3.493	3.273	3.738	3.925	3.906	4.052	4.476	3.268	3.283	4.034	3.516	4.236	3.767	4.097	3.551	4.66	4.67	4.672
	neg_8035	Sambunigrin	metab_15543	4.129	4.783	3.961	4.312	4.262	4.159	4.679	4.414	4.925	3.579	5.944	4.156	4.204	4.582	4.457	4.456	4.32	4.179	4.83	4.485	5.112	5.072	5.022	5.681	4.422	4.661	4.564	4.382	4.886	5.903	5.048	4.218	4.989	5.002	5.002
	neg_8036	DOPA sulfate	metab_15544	4.657	4.969	4.758	4.653	4.836	4.93	4.913	4.791	4.761	4.723	4.93	4.83	4.713	4.885	4.715	4.809	5.099	5.173	5.071	5.188	5.106	5.097	5.015	5.078	5.099	5.06	5.251	5.584	5.07	5.139	5.111	4.976	4.967	4.954	4.954
	neg_8042	Hippuric acid sulfate	metab_15551	3.63	2.945	3.204	4.185	4.267	2.97	2.99	3.968	3.656	3.862	4.248	4.094	4.216	4.02	5.47	4.735	4.276	4.103	4.069	4.261	4.793	4.843	4.398	5.099	4.36	4.389	3.005	4.2	4.465	4.159	4.187	4.26	4.524	4.517	4.524
	neg_8043	Dibutyryl cyclic gmp	metab_15552	6.495	5.512	6.022	6.554	5.455	6.243	4.864	5.329	6.216	6.696	3.937	5.81	5.229	4.858	5.6	5.613	5.719	5.018	5.741	5.263	4.258	5.008	4.346	4.314	6.206	4.408	6.338	5.233	5.746	5.181	6.367	5.549	5.964	5.962	5.963
	neg_8059	N-(2-Furoyl)glycine	metab_15569	4.425	4.643	4.525	4.382	4.47	4.484	4.593	4.48	4.414	4.341	4.538	4.481	4.477	4.483	5.84	5.255	4.634	4.573	4.585	4.588	5.262	5.294	4.575	5.395	4.497	4.506	4.574	4.6	4.535	4.578	4.455	4.498	4.85	4.85	4.843
	neg_8088	3-Oxopentanoic acid	metab_15600	5.575	5.323	5.968	5.471	5.382	5.796	5.743	5.645	5.762	5.498	6.266	5.221	5.604	5.827	5.667	5.276	6.528	6.297	6.453	6.155	6.332	6.383	6.536	6.539	6.623	6.607	6.746	6.26	6.436	6.319	6.469	6.212	6.25	6.245	6.245
	neg_8101	Dalbergin	metab_15614	4.323	5.235	4.61	4.103	4.878	3.483	4.289	3.928	3.835	4.404	5.301	4.916	4.608	4.27	4.741	4.956	5.015	5.014	5.18	5.386	5.117	5.214	5.139	4.37	4.54	5.065	5.122	4.844	5.263	5.413	5.161	5.26	4.979	4.978	4.981
	neg_8110	Melledonal A	metab_15623	6.684	6.318	7.115	6.931	6.146	7.067	5.84	6.325	6.32	6.976	5.096	6.38	6.262	6.88	5.938	6.348	6.596	5.907	6.316	5.822	6.068	6.07	5.738	5.384	6.716	5.509	6.955	5.495	6.096	5.751	6.458	6.03	6.515	6.519	6.516
	neg_8116	Gamma-Glutamylmethionine	metab_15629	4.809	4.912	4.936	4.723	4.967	5.144	5.259	5.145	5.162	4.701	4.96	4.909	4.955	4.883	5.819	5.766	5.214	5.401	5.302	5.162	5.466	5.352	5.113	5.579	5.344	5.329	4.984	5.483	5.021	5.083	5.172	5.07	5.16	5.167	5.167
	neg_8118	2'-Deoxy-2'-methylenecytidine	metab_15631	5.051	4.108	5.761	6.174	4.243	5.634	3.594	4.925	4.952	6.336	4.221	4.831	4.496	5.458	4.778	5.004	4.741	4.585	4.061	3.814	3.979	3.887	3.569	3.602	5.323	3.596	5.322	3.537	4.048	3.585	4.818	4.713	5.233	5.248	5.233
	neg_815	Methylhydroxygliclazide	metab_15664	4.756	3.886	4.598	5.044	4.138	4.664	4.782	5.054	4.358	4.711	4.438	5.503	4.096	5.033	4.423	4.185	5.678	5.049	5.502	5.074	4.941	5.033	5.634	5.61	5.284	5.461	5.425	4.779	5.343	5.223	5.694	5.185	5.074	5.074	5.089
	neg_817	Ligstroside-aglycone	metab_15686	4.882	4.241	4.668	4.922	4.771	5.07	5.477	6.317	4.761	4.733	4.312	5.035	5.019	5.616	5.058	5.087	4.695	4.576	4.331	4.249	4.924	4.282	4.577	5.113	4.487	4.621	4.28	3.768	4.456	4.484	4.441	4.396	5.106	5.106	5.104
	neg_8237	N-VINYL-2-PYRROLIDONE	metab_15758	5.985	5.526	5.846	5.791	5.797	5.869	5.877	5.414	5.486	5.766	5.642	5.601	5.635	5.685	5.612	5.586	6.349	6.178	6.223	6.04	6.045	6.027	6.179	6.065	6.163	6.048	6.221	6.015	6.241	6.012	5.969	5.821	5.957	5.944	5.945
	neg_825	1-Methoxy-4-(2-propenyl)benzene	metab_15772	4.69	4.922	4.71	4.609	4.733	4.725	4.696	4.7	4.756	4.715	4.872	4.726	4.704	4.836	4.732	4.775	4.991	4.903	4.894	4.966	4.916	4.87	5.03	5.077	4.973	5.028	5.002	4.952	5.078	4.991	5.098	5.062	4.943	4.949	4.943
	neg_8272	3,5-dihydroxy-4-(sulfooxy)benzoic acid	metab_15796	5.206	4.456	6.327	6.011	5.178	5.742	5.86	6.333	5.716	5.604	5.526	5.417	5.473	6.501	5.966	5.896	5.243	5.296	4.815	5.249	4.833	5.295	5.522	5.843	6.116	5.992	6.574	5.218	5.361	5.776	5.297	5.008	5.894	5.892	5.895
	neg_8301	Glucose pyruvate lactate	metab_15828	5.373	3.902	5.226	4.531	5.169	4.68	4.378	4.07	5.214	4.922	4.262	5.308	3.895	4.505	4.288	3.133	5.865	5.664	5.406	5.038	5.275	5.353	4.663	5.087	5.215	5.254	4.807	5.393	4.772	4.674	5.241	5.453	5.032	5.04	5.04
	neg_831	Piromelatine	metab_15835	5.27	5.028	5.146	5.313	4.965	5.194	5.054	5.49	5.418	5.123	4.64	4.946	5.435	5.47	5.294	5.042	4.866	4.331	4.87	4.583	4.687	4.728	5.088	5.102	4.624	4.998	4.59	4.467	4.982	4.829	5.2	4.796	5.12	5.12	5.128
	neg_8338	5'-Guanylic Acid	metab_15862	6.235	4.761	5.28	5.836	5.824	5.978	5.649	5.756	5.274	5.467	6.162	6.649	5.797	5.576	5.729	5.954	4.923	4.613	4.052	5.529	4.64	5.701	3.623	5.228	5.078	5.863	4.631	5.737	4.652	5.001	5.076	5.304	5.735	5.743	5.743
	neg_8340	Gentiobioside	metab_15865	5.384	4.001	4.855	7.048	4.82	4.741	4.285	5.518	3.892	4.463	4.378	4.694	3.829	3.918	4.221	4.211	5.062	4.255	4.551	4.142	4.033	4.009	3.991	4.269	4.171	4.349	4.073	3.782	4.172	4.136	4.075	3.953	5.67	5.67	5.675
	neg_8349	Glutaminylproline	metab_15874	3.811	3.179	3.348	0.1667	0.1955	3.452	1.158	0.189	2.986	0.1883	3.376	3.512	2.722	3.233	5.287	5.448	4.444	3.493	4.278	3.935	5.032	4.843	4.176	5.028	3.63	3.955	4.169	4.084	4.131	3.671	4.02	3.672	4.24	4.262	4.275
	neg_8394	(S)-Spinacine	metab_15920	4.173	4.305	3.978	3.712	4.208	4.124	4.296	4.191	4.61	3.442	4.401	3.911	4.334	4.411	4.479	4.506	4.525	4.444	4.545	4.578	4.761	4.675	4.64	4.706	4.465	4.697	4.77	4.669	4.706	4.671	4.731	5.143	4.533	4.516	4.533
	neg_8399	Gamma-L-Glutamyl-L-pipecolic acid	metab_15925	4.493	4.583	4.597	3.54	4.363	4.31	4.989	4.462	4.623	4.325	4.727	4.035	4.55	4.352	4.304	4.466	5.135	5.005	5.407	5.139	5.365	5.169	5.049	5.447	5.12	5.026	5.154	4.881	5.453	5.185	5.339	5.097	4.996	4.995	4.998
	neg_8445	Metoprolol	metab_15975	4.003	3.033	4.194	4.481	4.371	1.551	4.273	4.118	1.482	4.488	1.548	3.745	4.047	4.149	1.521	1.577	1.668	1.793	3.327	1.619	1.794	3.276	1.988	5.273	1.558	1.885	3.359	1.515	3.213	1.561	3.055	1.777	3.797	3.828	3.797
	neg_8455	GHB-Gluc	metab_15986	3.407	3.791	3.634	3.354	3.536	3.623	3.864	3.589	3.346	3.013	3.031	3.631	3.392	3.098	4.84	5.042	4.361	3.102	4.784	3.766	4.883	4.52	4.894	5.233	3.041	4.715	4.061	3.307	3.484	4.27	4.927	3.998	4.404	4.413	4.404
	neg_8462	Nicotinuric Acid	metab_15994	3.77	3.91	3.941	3.054	3.946	3.675	3.409	2.749	3.554	3.615	4.324	3.14	3.778	3.459	3.676	3.743	4.87	4.723	4.753	4.799	4.748	4.675	4.825	5.145	4.643	4.611	4.894	4.702	4.833	4.724	4.799	4.632	4.58	4.554	4.541
	neg_8464	Phenylacetylglycine	metab_15996	5.15	4.73	4.91	4.888	4.891	4.94	5.061	5.138	4.737	4.703	5.566	4.598	4.898	4.926	4.892	4.726	5.389	5.259	5.146	5.137	5.257	5.359	5.546	5.685	5.597	5.521	5.752	5.431	5.371	5.635	5.477	5.354	5.322	5.322	5.312
	neg_8468	Inosinic acid	metab_16000	5.142	4.783	4.866	4.373	5.097	6.068	4.933	6.155	3.365	5.254	5.496	4.824	5.039	5.034	6.481	5.402	4.374	4.545	1.405	4.116	2.351	5.404	1.347	5.758	5.439	5.448	4.754	5.585	6.076	4.806	5.385	4.863	5.504	5.51	5.511
	neg_8471	Cinobufotalin	metab_16004	6.484	6.61	7.372	7.511	5.958	7.113	5.301	6.304	6.657	7.152	4.263	6.337	6.155	6.845	5.908	6.289	6.533	5.857	6.247	5.8	5.69	6.047	5.466	4.768	6.722	4.622	6.994	5.71	6.016	5.919	6.374	5.931	6.662	6.662	6.661
	neg_848	Meta-O-Dealkylated flecainide	metab_16013	5.396	2.758	5.601	6.37	5.145	5.513	5.641	6.293	6.06	4.63	4.184	4.636	5.957	6.281	5.723	5.397	4.162	2.779	4.299	3.646	6.062	4.326	5.679	5.785	5.011	5.895	5.322	3.764	5.901	4.296	5.658	3.898	5.62	5.62	5.612
	neg_849	Curcumin monoglucoside	metab_16023	5.176	4.192	5.423	5.94	4.572	5.322	5.321	5.604	5.263	4.851	3.918	4.519	5.129	5.894	5.151	4.478	4.044	4.23	3.583	3.456	3.64	4.495	3.99	4.041	4.873	4.895	4.915	3.867	4.245	4.509	4.52	3.431	5.003	5.037	5
	neg_8500	Guanosine monophosphate	metab_16036	6.183	5.352	5.524	5.968	5.769	5.858	5.474	5.883	5.493	5.21	6.386	6.497	5.894	5.844	5.611	6.028	4.744	3.531	3.145	5.656	4.417	5.608	3.128	5.488	5.223	6.19	4.433	5.699	4.886	5.166	5.382	5.291	5.764	5.765	5.763
	neg_852	2-Methylcyclohexanone	metab_16056	5.582	5.659	5.652	5.028	5.496	5.653	5.592	5.267	5.227	5.619	5.676	5.611	5.598	5.541	5.418	5.602	5.866	5.964	5.905	5.86	5.72	5.632	5.812	5.605	5.883	5.866	5.972	5.624	5.756	5.747	5.815	5.831	5.736	5.736	5.73
	neg_8557	Uridine-5'-Monophosphate	metab_16095	6.319	5.803	5.771	5.801	5.772	6.174	5.608	5.937	5.94	5.49	6.208	6.552	5.737	5.801	5.461	5.856	5.23	4.828	4.434	5.833	5.075	5.746	4.416	5.511	5.171	6.255	5.225	6.101	5.127	5.384	5.666	5.659	5.866	5.862	5.862
	neg_8562	(S)-3-Hydroxyisobutyric acid	metab_16101	3.792	2.997	4.418	3.319	3.12	3.023	3.042	3.088	2.952	5.234	5.077	3.363	3.379	3.398	3.498	3.05	5.138	4.896	5.124	4.733	5.114	5.019	4.954	4.922	5.567	5.183	5.757	4.142	5.248	4.891	5.178	4.181	4.94	4.916	4.94
	neg_8577	Uridine 2'-phosphate	metab_16117	6.408	5.563	5.638	6.67	5.602	6.398	5.534	6.258	6.118	6.035	6.229	6.564	5.937	6.394	6.11	5.969	5.779	5.282	4.689	5.811	4.361	5.627	4.573	6.056	6.132	6.203	5.496	6.098	6.008	5.762	6.43	5.892	6.135	6.131	6.131
	neg_8597	N2-Succinyl-L-glutamic acid 5-semialdehyde	metab_16139	4.921	2.521	3.333	5.378	5.006	5.246	5.395	5.256	5.35	5.091	2.544	4.748	5.39	5.624	4.27	4.687	2.863	3.867	4.15	3.705	2.568	3.431	2.541	4.408	4.351	2.932	2.567	2.509	3.845	3.158	4.278	2.962	4.897	4.903	4.897
	neg_865	4-((6-Methoxyquinolin-8-yl)amino)pentanoic acid	metab_16195	5.538	5.679	5.672	5.487	5.649	5.717	5.685	5.487	5.472	5.679	5.682	5.589	5.559	5.611	5.533	5.556	5.933	5.955	5.915	5.937	5.81	5.837	5.921	5.841	5.941	5.877	5.954	5.917	5.947	5.919	5.905	5.8	5.789	5.781	5.782
	neg_8736	Uridine 5'-monophosphate	metab_16285	5.626	5.8	5.49	5.221	5.112	5.496	4.934	5.333	5.68	5.009	5.507	5.853	5.171	5.223	5.048	5.21	4.67	4.413	4.399	5.318	5.03	5.164	4.381	4.799	4.715	5.612	5.24	5.46	4.696	4.823	5.093	4.999	5.307	5.296	5.296
	neg_8742	3-Methylthymidine	metab_16292	4.206	4.549	4.097	4.142	4.261	4.205	4.395	4.317	4.04	4.151	4.531	3.713	4.23	4.273	3.986	3.543	4.787	4.846	4.886	4.906	4.837	4.853	4.682	4.642	4.78	4.953	4.953	4.727	4.927	4.876	4.839	4.614	4.621	4.626	4.635
	neg_8799	(2s,3r,4s,5r)-3,4,5-Trihydroxy-6-oxopiperidine-2-carboxylic acid	metab_16352	3.986	4.13	4.62	3.088	3.735	3.754	4.072	3.818	3.12	3.875	4.117	4.114	4.338	4.151	4.395	4.37	4.284	4.286	4.252	4.353	4.659	4.626	4.233	5.003	4.287	4.266	4.149	3.55	4.249	4.515	4.371	4.006	4.398	4.395	4.398
	neg_881	Rishitin	metab_16365	3.384	3.113	3.677	2.878	2.963	2.999	3.002	2.944	2.911	2.942	4.312	2.977	2.999	3.005	2.952	3.009	4.817	4.904	4.919	4.907	4.748	4.615	4.804	4.485	4.865	4.832	5.109	4.765	4.804	4.732	4.832	4.747	4.529	4.537	4.529
	neg_883	Propofol	metab_16385	4.907	5.051	5.102	4.356	4.964	4.912	4.705	3.991	4.608	4.739	5.429	4.786	4.641	4.628	4.54	4.771	5.839	5.895	5.904	5.902	5.772	5.64	5.81	5.574	5.86	5.829	6.067	5.779	5.808	5.768	5.831	5.792	5.583	5.583	5.578
	neg_885	Dihydro-O-methylsterigmatocystin	metab_16406	4.572	3.329	4.815	4.408	4.072	4.448	4.519	5.232	5.002	3.683	4.383	4.414	4.864	5.232	4.824	4.392	3.95	3.706	3.892	3.94	3.376	4.133	4.188	4.508	4.355	4.635	3.588	3.317	3.471	4.051	4.495	3.909	4.423	4.478	4.423
	neg_8866	Creatinine	metab_16423	3.277	4.014	3.199	2.936	3.397	2.864	3.561	2.768	3.529	3.364	3.19	3.326	3.629	3.365	5.524	5.679	4.007	3.274	3.98	2.587	5.263	4.793	3.315	5.093	3.073	2.976	3.208	2.873	2.528	2.931	2.62	3.136	4.576	4.573	4.573
	neg_9045	Methylphosphate	metab_16608	4.782	4.694	4.468	5.31	3.699	4.844	3.768	4.16	4.662	4.913	2.435	3.953	3.016	4.573	2.504	3.832	2.464	2.434	3.692	3.335	3.093	2.621	2.432	2.535	2.445	2.532	4.864	3.453	2.457	3.279	3.337	2.42	4.375	4.364	4.375
	neg_964	3-Methylbutyrolactone	metab_17014	5.879	5.717	5.952	5.786	5.937	5.981	5.936	5.839	5.86	5.896	5.845	5.824	5.829	5.98	5.852	5.981	5.417	5.463	5.448	5.626	5.46	5.514	5.451	5.539	5.335	5.422	5.693	5.522	5.38	5.556	5.502	5.585	5.74	5.74	5.73
	neg_5789	4-Hydroxycinnamic acid	metab_17057	5.03	4.511	5.26	6.231	4.703	5.235	5.12	6.263	6.324	4.826	5.096	4.63	5.234	5.415	5.271	5.071	4.946	4.653	4.093	4.792	4.766	4.97	5.027	5.077	5.06	5.071	5.098	5.076	4.961	5.166	5.024	4.853	5.518	5.523	5.523
	neg_3833	Benzoate	metab_17065	5.478	6.254	5.545	4.617	5.769	5.593	5.646	4.282	5.333	5.237	5.943	5.916	5.252	4.952	4.655	5.59	5.946	5.959	5.835	6.227	5.988	5.765	5.62	5.356	5.305	5.44	5.522	5.954	5.692	6.018	5.788	5.954	5.716	5.716	5.705
	neg_7733	Clofibrate	metab_17068	5.151	4.374	5.245	4.959	5.339	5.158	5.152	5.041	4.96	4.982	5.715	4.572	5.084	5.146	4.936	5.037	6.242	6.213	6.118	5.45	5.562	6.061	6.282	6.197	6.165	6.199	6.138	6.074	6.209	6.098	6.223	5.86	5.904	5.894	5.894
	neg_3859	Cynaropicrin	metab_17070	4.876	3.685	4.795	5.337	4.478	5.349	4.352	5.448	4.567	4.043	4.388	4.76	4.854	5.066	4.728	4.703	4.409	4.381	4.553	3.717	4.121	4.398	4.28	4.298	4.664	4.315	4.42	3.922	4.217	4.316	4.3	3.974	4.71	4.712	4.694
	neg_8429	Dhurrin	metab_17074	4.002	4.428	4.301	3.454	4.079	4.269	3.393	3.977	3.958	3.22	5.185	3.79	4.186	4.117	2.452	2.859	4.527	4.752	4.873	4.736	4.889	4.689	4.791	5.206	4.545	4.588	4.849	4.599	4.888	5.347	4.852	4.576	4.454	4.459	4.454
	neg_5831	Gallocatechin	metab_17079	4.655	5.517	4.827	4.294	4.973	4.795	4.918	4.644	4.494	4.658	5.428	5.034	4.655	4.377	4.001	4.873	5.598	5.656	5.563	5.758	5.574	5.463	5.475	5.298	5.444	5.395	5.494	5.561	5.628	5.665	5.565	5.595	5.37	5.365	5.365
	neg_5186	Methyl jasmonate	metab_17087	5.515	5.646	5.787	6.637	5.615	5.948	5.889	6.075	6.886	5.593	5.6	5.722	5.914	5.846	5.519	5.549	5.413	5.374	5.441	5.5	5.259	5.344	5.396	5.457	5.608	6.24	5.911	5.506	5.445	5.485	5.507	5.341	5.813	5.813	5.803
	neg_7333	P-Aminobenzoic acid	metab_17096	5.201	5.397	5.275	5.172	5.343	5.379	5.319	5.161	5.17	5.285	5.02	5.233	5.2	5.331	5.108	5.346	4.332	4.783	4.606	4.946	4.758	4.752	4.723	4.539	4.654	4.813	4.774	4.813	4.704	4.892	4.728	4.698	5.036	5.037	5.025
	neg_7361	Phenylacetylglutamine	metab_17100	4.059	4.659	4.18	3.192	4.199	4.535	3.978	3.219	3.551	4.562	4.418	4.326	4.284	4.218	8.108	7.519	6.581	4.772	5.94	4.765	7.698	7.428	5.155	7.741	4.567	4.303	4.554	4.405	4.449	4.614	4.623	4.643	7.014	7.01	7.01
	neg_6793	TRIADIMENOL	metab_17104	4.129	4.314	4.3	3.735	4.145	4.229	4.181	4.068	3.949	3.836	4.592	4.217	3.992	4.286	4.197	4.541	4.085	4.328	4.318	4.854	4.837	4.707	4.453	5.469	4.195	4.438	4.389	4.525	4.468	4.804	4.492	4.305	4.532	4.532	4.518

## Sheet: Table S5
		Table S5 S3 Differential metabolite information (AHLR_VS_ASHR)
AHLR_VS_ASHR	ID	Metabolite	Metab ID	d1_1	d1_2	d1_3	d1_4	d1_5	d1_6	d1_7	d1_8	d2_1	d2_2	d2_3	d2_4	d2_5	d2_6	d2_7	d2_8	d3_1	d3_2	d3_3	d3_4	d3_5	d3_6	d3_7	d3_8	d4_1	d4_2	d4_3	d4_4	d4_5	d4_6	d4_7	d4_8	QC01	QC02	QC03
	pos_1190	Ganolucidic acid D	metab_211	5.758	6.201	6.214	5.965	5.937	5.98	6.025	6.12	6.312	5.744	6.467	6.253	6.09	6.022	6.031	5.934	6.272	6.593	6.3	6.72	6.584	6.543	6.51	6.34	6.606	6.678	6.573	6.798	6.741	6.781	6.61	6.519	6.42	6.434	6.433
	pos_1202	[6]-Gingerdiol 3,5-diacetate	metab_225	5.77	6.269	5.828	5.677	5.968	5.74	5.91	5.493	5.79	5.511	6.051	6.183	5.68	5.844	5.553	5.79	5.104	5.064	5.222	5.389	5.591	4.9	5.425	5.355	5.018	4.996	5.322	4.994	5.253	5.186	5.302	5.32	5.575	5.571	5.582
	pos_1241	LysoPA(O-18:0/0:0)	metab_267	4.302	5.163	4.762	4.48	4.596	4.749	4.441	4.573	4.393	3.623	5.697	4.948	4.332	4.738	4.405	4.679	5.893	5.999	5.85	6.14	6.024	5.966	5.981	5.755	6.064	5.847	6.206	6.109	6.143	6.154	6	5.904	5.708	5.713	5.712
	pos_1266	17-phenyl trinor Prostaglandin E2 serinol amide	metab_293	4.886	5.182	5.228	4.133	4.778	4.962	4.774	4.82	5.693	5.898	5.44	4.872	4.556	4.607	4.446	4.409	5.661	5.683	5.74	5.641	5.228	5.568	5.556	5.436	5.427	7.441	5.682	5.674	5.726	5.787	5.816	5.35	5.992	5.988	5.996
	pos_1278	Omega-Carboxy-trinor-leukotriene B4	metab_306	4.56	4.694	4.642	5.601	4.809	5.089	4.849	5.47	5.108	4.525	4.357	5.02	4.712	4.59	4.684	4.4	3.889	3.946	4.017	4.078	3.951	4.013	4.206	4.667	4.122	4.977	4.14	4.02	4.103	3.981	4.157	4.055	4.636	4.619	4.618
	pos_1284	LEVULINIC ACID, 3-BENZYLIDENYL-	metab_313	5.423	4.872	5.751	5.818	5.265	5.116	5.509	5.692	5.93	5.279	4.793	5.064	5.653	5.395	5.508	5.417	5.102	4.884	5.175	4.8	5.003	5.066	5.281	5.098	5.107	5.242	4.751	4.402	5.225	4.74	5.122	5.111	5.351	5.337	5.337
	pos_1296	8-Hydroxyquinoline	metab_326	6.959	5.9	6.408	6.921	6.582	6.964	6.822	6.866	6.067	6.217	6.642	6.103	6.625	6.605	6.189	6.69	6.81	6.496	6.787	6.144	6.64	6.726	6.813	6.81	6.27	6.427	6.113	5.561	6.475	6.3	6.67	6.187	6.617	6.618	6.617
	pos_1299	9-(4-Fluoro-3-(hydroxymethyl)butyl)guanine	metab_329	5.791	5.857	6.121	5.853	5.759	5.877	5.839	5.755	5.803	5.858	6.028	5.917	5.828	5.959	5.858	5.9	6.102	6.099	6.09	6.043	6.121	6.13	6.199	6.103	6.139	6.226	6.19	6.01	6.077	6.13	6.114	5.995	6.133	6.129	6.124
	pos_13	Arginylasparagine	metab_330	5.42	5.573	5.594	6.781	5.486	5.768	6.141	6.264	6.71	5.446	5.641	5.699	6.055	6.389	5.646	5.906	5.465	5.298	5.44	5.463	5.433	5.316	5.387	5.735	5.25	5.445	5.454	5.247	5.424	5.333	5.518	5.35	5.907	5.895	5.894
	pos_1343	N-Acetyl-b-D-galactosamine	metab_379	5.899	5.578	5.411	6.375	5.925	6.255	6.39	6.347	6.316	5.965	5.573	5.806	6.188	6.496	5.779	5.973	5.522	5.436	5.604	5.458	5.505	5.603	5.505	5.726	5.812	5.546	5.853	5.297	5.694	5.463	5.752	5.405	5.917	5.917	5.916
	pos_1400	Methylimidazoleacetic acid	metab_440	5.574	4.792	5.243	4.787	4.614	5.248	4.923	5.445	3.703	5.438	4.656	4.871	4.682	5.098	5.272	5.54	5.303	5.107	5.049	3.466	5.522	5.445	4.905	5.808	5.059	4.109	4.756	3.135	4.076	2.623	5.003	4.802	5.144	5.159	5.158
	pos_1476	(1aalpha,2beta,3alpha,11calpha)-1a,2,3,11c-Tetrahydro-6,11-dimethylbenzo[6,7]phenanthro[3,4-b]oxirene-2,3-diol	metab_520	5.37	5.479	5.481	6.029	5.301	6.149	5.673	5.503	5.105	5.183	6.829	5.383	5.251	5.757	5.105	5.185	5.7	5.539	6.19	5.737	6.312	6.334	6.522	7.599	5.963	5.766	6.11	5.816	6.198	6.997	6.572	5.77	6.394	6.392	6.391
	pos_1507	2,6-Pyridinedicarboxylic Acid	metab_555	4.052	4.811	4.833	5.051	4.414	4.798	4.543	4.022	5.052	4.056	4.029	4.922	4.532	5.565	5.523	5.589	4.179	4.751	4.337	4.415	5.965	5.568	5.481	5.534	4.588	4.008	4.339	4.347	3.976	4.083	3.765	3.872	5.065	5.068	5.06
	pos_1520	Alanylproline	metab_570	5.886	6.079	6.004	5.889	5.896	5.816	5.917	5.881	5.879	5.828	5.889	5.839	5.807	5.824	5.91	6.055	5.692	5.61	5.65	5.685	5.82	5.835	5.705	5.799	5.587	5.735	5.661	5.649	5.67	5.698	5.63	5.667	5.863	5.841	5.838
	pos_155	11-Hydroxy-9-tridecenoic acid	metab_601	5.693	5.248	5.584	4.969	5.67	5.407	5.543	5.118	5.372	5.52	6.33	5.326	5.448	4.981	5.414	5.448	6.538	6.621	6.66	6.224	6.408	6.572	6.82	6.586	6.555	6.74	6.236	5.862	6.782	6.389	6.66	6.471	6.387	6.377	6.377
	pos_1562	Isoachifolidiene	metab_614	5.306	4.823	5.517	3.74	4.22	5.188	4.134	4.51	4.947	5.22	5.201	4.134	4.136	4.84	6.452	6.323	5.764	5.373	5.528	5.194	6.028	5.684	5.433	5.927	5.958	5.675	6.09	4.758	5.601	5.189	5.541	5.132	5.592	5.62	5.62
	pos_157	1,2,3,4-Tetrahydroisoquinoline-3-carboxylic acid	metab_621	4.712	4.604	4.998	4.48	4.52	4.342	4.483	4.569	4.697	4.535	5.814	4.418	4.518	4.513	4.547	4.527	5.469	5.065	5.672	4.983	5.571	5.584	5.443	5.909	5.849	5.481	5.993	4.625	5.333	5.017	5.674	5.103	5.405	5.41	5.41
	pos_1575	Hept-4-enedioylcarnitine	metab_627	3.67	5.149	4.709	3.995	4.364	4.731	4.409	3.604	4.249	4.099	4.515	4.719	4.122	4.191	5.588	5.95	4.027	4.022	3.837	4.467	5.094	3.735	3.405	4.739	3.009	2.437	4.857	3.809	3.933	3.594	3.276	3.009	4.519	4.515	4.471
	pos_1578	(+)-Galeon	metab_630	5.803	5.518	5.39	6.116	5.74	6.004	6.36	6.564	6.299	5.559	5.019	5.991	6.368	6.016	6.244	5.835	5.418	5.065	5.265	5.159	4.886	4.791	4.911	4.637	5.041	4.461	5.33	4.869	5.038	4.914	5.15	5.145	5.745	5.741	5.74
	pos_1589	2-Phenylaminoadenosine	metab_641	4.829	5.053	4.907	4.763	4.824	4.521	4.945	4.548	4.564	4.722	5.665	4.856	4.573	4.859	4.778	4.468	5.987	5.966	6.159	5.852	5.823	5.796	5.958	5.895	5.813	6.163	5.858	5.96	6.04	5.886	5.928	5.715	5.654	5.65	5.669
	pos_1611	3-[[(2S)-2,4-Dihydroxy-3,3-dimethylbutanoyl]amino]propanoic acid	metab_666	5.85	6.076	5.912	5.708	5.859	5.723	5.8	5.633	5.73	5.811	5.8	5.993	5.711	5.773	5.639	5.808	5.636	5.53	5.575	5.606	5.544	5.584	5.476	5.469	5.567	5.412	5.739	5.519	5.419	5.436	5.671	5.614	5.696	5.692	5.682
	pos_163	Crocin 3	metab_684	6.4	7.051	6.55	5.21	6.993	6.617	6.494	5.198	6.49	6.559	7.503	7.025	6.725	5.62	6.793	6.719	7.099	7.128	7.031	7.517	7.31	7.526	7.405	6.834	6.451	6.866	7.048	7.45	7.763	7.458	6.854	7.354	7.139	7.141	7.141
	pos_1632	Diethylstilbestrol	metab_687	5.541	5.758	5.576	5.454	5.599	5.414	5.62	5.499	5.576	5.318	5.49	5.602	5.508	5.512	5.317	5.421	5.235	5.244	5.21	5.293	5.196	5.262	5.241	5.132	5.229	5.168	5.356	5.241	5.317	5.147	5.2	5.334	5.415	5.408	5.408
	pos_1639	Desnitro-Imidacloprid	metab_694	5.036	4.696	4.993	5.249	4.97	4.916	4.66	4.594	5.19	4.947	5.313	4.824	5.035	5.181	4.556	4.542	5.863	5.823	5.799	5.772	5.723	5.73	5.764	5.638	5.805	5.701	5.797	5.72	5.862	5.748	5.745	5.732	5.598	5.587	5.586
	pos_1647	Phenylalanyl-Alanine	metab_703	5.503	5.181	5.054	5.518	5.132	5.661	5.687	5.722	5.537	5.441	5.007	5.059	5.768	5.017	5.638	5.458	4.851	4.904	4.807	4.749	4.787	4.956	4.926	4.985	4.958	5.281	4.896	4.723	5.202	5.226	4.714	4.86	5.288	5.282	5.28
	pos_168	(2-oxo-2,3-Dihydro-1H-Indol-3-yl)acetic Acid	metab_739	7.093	5.991	6.499	7.037	6.69	7.05	6.914	6.971	6.101	6.264	6.711	6.154	6.714	6.668	6.218	6.777	6.893	6.557	6.876	6.163	6.712	6.793	6.893	6.866	6.308	6.479	6.106	5.347	6.525	6.341	6.726	6.217	6.719	6.714	6.712
	pos_1689	N-(N-(3-Carboxyoxirane-2-carbonyl)leucyl)isoamylamine	metab_748	6.169	6.462	6.134	5.634	6.048	6.007	6.09	5.655	5.8	5.966	6.177	6.313	6.005	5.93	4.977	6.083	5.18	4.958	5.155	5.166	4.926	5.206	5.616	5.757	4.913	4.914	5.204	4.945	5.734	5.379	5.825	5.448	5.827	5.816	5.823
	pos_175	9-Methoxycarbonyldec-9-Enoic Acid	metab_816	6.443	6.395	6.494	6.303	6.446	6.466	6.477	6.273	6.433	6.429	6.297	6.302	6.36	6.443	6.321	6.309	6.205	6.062	6.121	6.04	6.076	6.155	6.23	6.073	6.145	6.107	6.188	5.974	6.147	6.096	6.174	6.137	6.309	6.299	6.298
	pos_1753	Isovalerylcarnitine	metab_819	5.613	5.88	5.543	4.991	5.529	5.577	5.546	4.666	5.095	5.417	5.611	5.719	5.365	5.415	6.039	6.158	5.003	4.743	4.908	4.863	5.97	5.494	5.2	5.883	3.612	4.162	4.636	4.672	4.778	4.887	5.022	5.081	5.458	5.453	5.44
	pos_1764	N6-[2-(4-Aminophenyl)ethyl]adenosine	metab_831	4.483	4.686	5.149	4.716	4.81	4.928	4.688	4.596	4.832	4.965	5.87	4.46	4.571	4.759	4.364	4.167	6.377	6.18	6.331	5.995	6.051	6.203	6.325	6.13	6.346	6.305	6.581	6.14	6.296	6.076	6.215	6.089	5.954	5.941	5.948
	pos_178	Vanilloside	metab_848	3.49	3.427	2.223	5.192	3.472	3.658	4.598	5.416	5.684	2.188	2.232	3.859	4.512	5.219	3.628	3.863	2.87	3.841	2.89	2.985	3.177	3.102	3.732	4.093	2.848	3.886	3.146	3.608	3.034	3.207	3.22	2.678	4.033	3.894	3.919
	pos_1922	N,N-Dimethylarginine	metab_998	5.298	5.331	5.417	5.374	5.27	5.496	5.094	5.78	5.005	5.464	5.484	5.335	5.097	4.94	6.122	6.189	5.334	5.179	5.16	5.134	5.916	5.736	5.193	5.982	4.71	5.395	4.882	5.042	4.71	5.047	5.137	5.063	5.604	5.589	5.599
	pos_195	7C-aglycone	metab_1024	6.697	5.906	7.08	7.138	6.55	6.287	6.792	6.978	7.249	6.54	5.781	6.247	6.956	6.637	6.802	6.697	6.379	6.252	6.446	5.883	6.248	6.318	6.538	6.374	6.341	6.49	5.817	5.379	6.484	5.823	6.39	6.331	6.636	6.626	6.625
	pos_2010	Methylene bisacrylamide	metab_1084	3.031	3.921	3.661	3.023	3.688	3.051	3.624	3.493	4.061	3.902	3.911	3.036	3.691	3.055	5.946	5.994	4.255	3.721	3.015	3.72	5.568	5.332	3.583	5.245	3.793	3.48	3.574	3.841	3.083	3.392	3.032	3.772	4.941	4.927	4.936
	pos_2041	FAPy-adenine	metab_1116	7.628	7.817	7.199	7.393	7.23	7.652	7.436	7.384	7.126	7.393	7.34	7.482	7.429	7.656	7.383	7.401	7.184	6.753	7.409	7.04	6.841	6.41	6.837	7.145	6.697	7.203	6.908	6.633	7.126	7.101	7.058	6.851	7.288	7.291	7.29
	pos_208	Furanodienone	metab_1151	4.751	4.976	4.836	4.811	4.816	4.758	4.822	4.762	4.83	4.736	4.63	4.877	4.64	4.801	4.833	4.852	5.701	6.07	5.383	5.414	5.376	5.615	5.575	5.188	6.185	5.874	6.029	5.193	6.136	5.761	5.594	5.573	5.554	5.532	5.532
	pos_2081	Ketoleucine	metab_1152	4.243	4.672	4.805	5.683	4.302	4.431	4.421	4.609	4.643	4.402	4.359	4.058	4.286	4.444	4.563	4.471	4.33	4.324	4.251	4.158	4.387	4.221	4.226	4.331	4.497	4.241	4.454	4.118	4.138	4.339	4.249	4.089	4.618	4.617	4.613
	pos_2091	Dihydromaleimide beta-D-glucoside	metab_1162	5.064	5.079	5.281	4.982	5.068	4.946	5.086	4.963	5.073	4.775	5.663	4.878	4.893	5.175	4.956	4.981	5.514	5.4	5.365	5.688	5.692	5.748	5.715	5.479	5.442	5.554	5.945	5.667	5.884	5.842	5.705	5.491	5.53	5.53	5.526
	pos_2123	3,4-Dihydroxyhydrocinnamic acid	metab_1197	5.192	5.566	5.262	5.216	5.264	5.204	5.215	5.108	5.326	5.183	5.366	5.221	5.141	5.281	5.092	5.224	5.554	5.589	5.604	5.621	5.534	5.516	5.463	5.353	5.405	5.518	5.69	5.512	5.59	5.592	5.56	5.511	5.488	5.484	5.472
	pos_2124	METAMITRON	metab_1198	4.898	4.997	4.873	5.412	4.778	4.765	5.071	5.35	5.123	4.925	4.996	4.913	4.848	4.84	5.694	5.556	4.685	4.472	4.509	4.269	5.405	5.002	4.787	5.978	4.527	4.536	4.509	4.052	4.51	4.578	4.881	4.581	5.14	5.136	5.107
	pos_2137	3-Hydroxybenzyl alcohol glucoside	metab_1212	3.992	3.302	4.068	6.144	3.288	3.569	4.185	4.006	4.404	3.073	4.938	3.904	4.278	4.064	3.745	2.577	5.216	5.077	5.49	5.284	5.446	5.224	5.051	5.451	5.312	5.26	5.472	4.88	5.557	5.366	5.497	5.258	5.209	5.185	5.204
	pos_2139	Sarmentosin	metab_1214	5.808	5.35	5.628	5.51	5.622	5.688	5.683	5.548	5.772	5.51	6.233	5.082	5.493	5.674	5.363	5.252	6.128	6	5.663	5.875	6.034	6.166	6.174	5.737	6.138	6.327	6.666	6.295	6.161	6.479	6.305	6.118	6.106	6.096	6.095
	pos_2149	Tyramine	metab_1225	4.403	4.528	4.079	4.101	4.125	4.454	4.313	3.953	3.959	4.39	3.486	3.794	3.783	4.238	5.701	4.619	4.069	3.832	3.97	3.293	4.415	5.586	4.346	5.287	3.746	3.369	3.604	3.609	3.692	3.526	3.553	3.486	4.71	4.696	4.696
	pos_2157	Histidylhistidine	metab_1234	4.663	4.715	4.832	4.001	4.373	4.429	4.57	4.519	4.699	4.097	5.452	4.514	4.467	4.491	4.196	3.96	5.67	5.644	5.623	5.638	5.503	5.622	5.678	5.538	5.615	5.742	5.93	5.611	5.742	5.654	5.635	5.567	5.456	5.452	5.459
	pos_2167	Hydroxyphenylacetylglycine	metab_1244	5.241	5.507	5.359	5.241	5.298	5.186	5.373	5.282	5.324	5.134	5.235	5.26	5.323	5.487	5.301	5.418	4.796	4.834	5.016	5.129	5.108	5.064	5.09	4.567	4.792	5.02	5.095	4.936	5.247	5.07	4.962	4.93	5.239	5.218	5.234
	pos_2174	(Z)-2-Decene-4,6,8-triyn-1-ol	metab_1251	5.03	4.704	5.276	5.747	5.245	3.779	5.203	5.163	3.77	5.504	2.055	5.02	4.877	5.374	3.651	3.939	3.706	3.51	3.714	3.012	3.806	2.271	4.049	6.162	3.836	3.844	4.099	3.517	3.431	3.847	3.908	1.209	4.899	4.896	4.824
	pos_219	Cibaric acid	metab_1265	6.946	7.032	7.032	7.06	6.989	7.011	6.973	6.962	7.089	6.921	6.89	7.011	6.918	7.01	6.957	6.933	6.776	6.7	6.743	6.74	6.735	6.753	6.844	6.706	6.788	6.741	6.916	6.772	6.832	6.771	6.74	6.757	6.91	6.901	6.9
	pos_2202	2-Methylhexanoic acid	metab_1278	5.777	5.896	5.767	5.785	5.771	5.802	5.829	5.721	5.728	5.798	5.669	5.783	5.741	5.857	5.671	5.702	5.435	5.358	5.34	5.3	5.252	5.372	5.406	5.281	5.357	5.368	5.388	5.257	5.373	5.342	5.332	5.363	5.624	5.62	5.591
	pos_2214	(E)-3-(2,3-Dihydroxyphenyl)-2-propenoic acid	metab_1289	5.856	6.168	5.92	5.95	5.935	5.833	6.033	6.02	6.245	5.729	5.849	5.865	5.917	5.972	5.992	5.98	5.559	5.579	5.591	5.726	5.62	5.691	5.664	5.666	5.532	5.642	5.742	5.57	5.722	5.69	5.682	5.608	5.816	5.807	5.806
	pos_2215	Neuraminic acid	metab_1290	4.63	4.905	4.696	4.884	4.883	4.698	5.065	4.992	4.893	4.572	4.954	4.678	4.977	5.056	4.769	4.948	5.091	5.113	5.164	5.166	5.158	5.13	5.425	5.351	5.197	5.392	5.314	5.107	5.381	5.2	5.438	5.25	5.164	5.174	5.159
	pos_223	N-Oleoyl Asparagine	metab_1305	6.537	6.064	6.311	6.317	5.965	6.814	6.033	6.201	7.15	7.523	6.594	6.516	6.988	7.315	7.046	6.831	6.35	6.222	6.258	5.895	6.1	6.137	6.081	6.106	7.338	6.806	7.034	6.147	6.724	6.628	7.065	6.757	6.82	6.814	6.815
	pos_2280	L-2-Amino-3-(4-aminophenyl)propanoic acid	metab_1358	5.908	6.091	5.916	6.005	6.035	6.103	6.093	5.93	5.954	6.083	5.716	5.958	5.924	6.025	5.965	5.917	5.326	5.356	5.26	5.289	5.177	5.239	5.301	5.131	5.084	5.159	5.226	5.277	5.135	5.177	5.12	5.324	5.749	5.749	5.748
	pos_2319	Taxiphyllin	metab_1396	4.753	5.07	5.151	4.969	5.129	5.014	5.119	4.864	5.018	4.732	5.29	5.02	4.936	5.245	4.989	4.72	5.782	5.884	5.768	5.668	5.521	5.695	5.666	5.517	5.894	5.737	5.906	6.109	5.713	5.727	5.854	5.673	5.491	5.504	5.503
	pos_2320	Sclareapinone	metab_1398	3.438	3.456	3.459	4.164	3.763	4.301	3.742	3.798	3.717	3.424	4.836	4.396	3.408	3.774	3.407	4.168	5.3	5.186	5.46	4.757	5.128	5.171	5.306	6.529	5.288	5.388	5.393	5.347	5.33	5.008	5.35	4.952	4.722	4.752	4.742
	pos_2344	Ovalicin	metab_1420	4.019	4.678	4.617	4.349	4.073	3.783	4.134	4.865	4.055	3.975	4.685	3.768	4.285	3.787	3.816	3.774	5.023	5.656	5.024	5.418	5	4.966	5.082	4.975	4.945	4.897	5.25	5.142	5.123	5.128	5.082	5.033	4.84	4.811	4.835
	pos_2355	N-Methyl-L-proline	metab_1432	6.12	6.103	5.787	6.486	6.166	6.222	6.49	6.522	6.491	5.916	5.689	6.096	6.395	6.619	6.509	6.335	6.017	5.841	6.061	5.573	5.804	5.939	6.125	6.233	5.646	5.689	5.834	5.364	6.054	5.79	6.066	5.669	6.157	6.148	6.147
	pos_2363	(3S,4S,6R,7S)-1,10-Bisaboladiene-3,4-diol	metab_1441	5.558	5.849	5.548	5.158	5.535	5.412	5.568	4.967	5.217	5.352	5.554	5.767	5.538	5.304	4.772	5.539	4.887	4.879	4.709	4.916	4.713	4.792	5.155	5.236	4.187	4.844	4.777	4.652	5.461	5.231	5.529	4.981	5.341	5.316	5.315
	pos_2364	(S)-Valerianine	metab_1442	5.229	5.192	5.14	5.164	5.213	5.359	5.331	5.272	5.034	5.247	5.322	5.061	5.172	5.326	5.207	5.173	5.735	5.667	5.7	5.618	5.523	5.597	5.707	5.547	5.636	5.599	5.713	5.57	5.736	5.595	5.709	5.572	5.523	5.524	5.519
	pos_2368	Histamine-betaxanthin	metab_1446	5.131	4.969	4.514	5.188	4.896	4.973	5.155	5.186	4.562	4.599	5.997	4.717	4.896	5.134	4.798	4.802	5.693	5.261	6.261	5.33	6.159	6.189	6.227	6.27	6.222	5.908	6.282	5.785	6.292	6.246	6.272	5.744	5.864	5.855	5.87
	pos_2370	Thiomorpholine 3-carboxylate	metab_1449	4.201	4.67	4.889	4.353	4.688	4.467	4.181	4.328	4.155	3.882	5.388	3.903	4.661	4.74	4.257	3.79	5.321	4.483	5.326	5.102	4.884	5.451	5.427	5.522	5.279	5.463	5.466	5.159	5.404	5.531	5.518	5.254	5.152	5.157	5.148
	pos_2385	7-Nonene-3,5-diyn-1-ol	metab_1463	4.281	4.012	4.107	4.265	4.29	4.41	4.241	4.192	4.074	4.056	4.265	3.963	3.996	4.249	3.709	4.101	4.837	4.515	4.75	4.469	4.39	4.399	3.72	4.678	4.553	4.28	4.93	4.436	4.965	4.502	4.659	4.609	4.536	4.512	4.511
	pos_2402	Indoxyl-beta-D-glucoside	metab_1481	5.488	5.603	5.613	5.297	5.523	5.488	5.51	5.272	5.468	5.492	5.972	5.474	5.397	5.555	5.447	5.434	6.128	6.078	6.103	6.171	6.041	6.098	6.205	6.071	6.12	6.11	6.333	6.111	6.275	6.149	6.13	6.073	5.952	5.948	5.943
	pos_2418	Octa-3,5-dienedioylcarnitine	metab_1497	4.895	5.185	4.876	4.526	5.021	4.736	5.078	4.708	4.823	4.724	4.861	4.943	4.777	4.847	6.124	5.697	4.71	4.081	4.383	4.21	5.856	5.078	4.286	4.793	3.816	4.222	4.447	4.346	4.309	4.382	4.242	4.441	5.014	4.99	4.989
	pos_2422	2-Ethylpentanedioylcarnitine	metab_1502	4.716	5.37	4.693	4.155	4.931	4.938	4.894	3.291	3.543	4.593	4.881	5.083	4.429	4.452	5.88	6.177	4.137	3.788	3.913	4.355	5.59	4.977	4.303	5.37	3.464	2.254	3.779	3.315	4.358	3.927	4.596	4.365	5.066	5.055	5.05
	pos_2432	N-Acetyl-L-glutamate 5-semialdehyde	metab_1512	3.518	3.803	4.35	3.862	3.653	4.14	3.548	3.879	4.272	3.504	5.054	3.544	3.846	3.734	3.878	3.605	5.001	4.934	4.926	4.913	5.054	5.008	5.169	4.966	5.065	4.972	5.287	5.064	5.353	5.066	5.016	4.908	4.871	4.894	4.877
	pos_2453	Senecionine N-oxide	metab_1532	5.281	5.53	5.299	4.976	5.427	5.289	5.35	4.719	5.287	5.36	5.635	5.493	5.349	5.3	4.983	5.413	5.653	5.758	5.532	5.826	5.568	5.543	5.536	5.229	5.457	5.699	5.734	5.753	5.702	5.826	5.813	5.624	5.565	5.559	5.558
	pos_246	Fluocortolone Pivalate	metab_1539	5.703	5.765	5.885	6.091	5.758	5.891	5.82	5.494	6.109	5.521	5.398	5.932	5.929	6.343	5.632	5.627	4.878	4.684	4.943	4.881	4.87	4.809	4.898	4.831	5.01	4.788	5.129	4.789	5.128	5.269	5.004	5.074	5.436	5.435	5.431
	pos_2471	5-Methoxyindoleacetate	metab_1552	4.545	4.742	4.821	4.475	4.69	4.635	4.679	4.475	4.798	4.486	4.785	4.462	4.683	4.785	4.857	4.71	5.123	5.066	5.183	5.166	5.036	5.033	5.137	5.215	5.085	5.115	5.342	5.196	5.272	5.165	5.234	5.158	4.998	4.994	5
	pos_2484	4-Hydroxyhippuric Acid	metab_1566	4.172	4.489	4.366	4.396	4.427	4.224	4.366	4.388	4.296	3.926	4.271	4.281	4.109	4.424	5.491	5.439	4.011	3.94	4.456	3.951	5.753	5.285	3.993	4.686	3.763	3.888	3.95	4.11	4.092	4.127	3.741	4.225	4.809	4.803	4.779
	pos_2485	12-Hydroxyheptadeca-5,8,10-trienoic acid	metab_1567	5.471	5.683	5.425	4.968	5.444	5.315	5.405	4.958	5.089	5.268	5.537	5.474	5.326	5.231	4.651	5.28	4.975	4.871	4.801	5.026	4.763	4.829	4.921	4.722	4.623	4.987	4.929	4.873	4.932	4.99	4.875	4.968	5.147	5.143	5.152
	pos_2493	1,3-Butyleneglycol dimethacrylate	metab_1575	3.983	4.623	4.489	4.619	4.481	4.433	4.57	4.42	4.414	4.449	4.252	4.226	4.396	4.365	5.938	5.835	4.352	3.929	4.333	3.901	5.621	5.142	4.314	5.58	3.847	4.027	3.836	3.64	4.026	4.273	4.16	4.157	4.985	4.981	4.97
	pos_253	Tetradeca-7,9,11-trienedioylcarnitine	metab_1614	4.792	4.74	5.063	4.465	5.26	4.73	4.916	4.78	4.706	4.151	5.288	4.598	4.587	4.737	4.646	4.673	5.346	5.261	5.36	5.405	5.254	5.361	5.572	5.733	5.333	5.664	5.191	5.382	5.275	5.518	5.297	4.948	5.218	5.219	5.218
	pos_2533	(R)-2-(4-(Tert-butoxycarbonyl)morpholin-3-yl)acetic acid	metab_1618	4.413	3.893	4.62	3.758	4.205	4.115	4.081	3.976	4.57	4.077	5.554	3.963	4.175	4.36	4.325	3.776	5.836	5.775	5.628	5.758	5.7	5.717	5.896	5.709	5.819	5.721	6.142	5.799	5.878	5.766	5.703	5.747	5.491	5.501	5.486
	pos_2535	Glycyl-tyrosyl-glycine	metab_1620	4.72	5.37	5.105	4.676	4.964	4.319	4.715	4.257	4.678	4.818	5.214	5.111	4.268	5.146	4.892	5.132	5.192	5.336	5.143	5.528	5.377	5.312	5.231	4.95	4.928	4.905	5.387	5.547	5.391	5.519	5.013	5.378	4.959	4.813	4.956
	pos_2544	L-DOPA n-Butyl Ester	metab_1629	5.949	6.208	5.792	4.959	5.858	5.74	5.914	4.646	5.273	5.65	5.916	6.058	5.666	5.508	3.722	5.641	5.342	5.309	4.849	5.373	4.82	5.06	4.889	4.991	4.058	4.341	4.988	4.843	4.783	5.065	4.979	5.316	5.49	5.504	5.485
	pos_2551	4-Fluoro-L-phenylalanine	metab_1635	4.974	4.653	5.069	4.794	4.654	4.826	5.056	5.242	4.978	4.9	5.804	4.329	5.062	4.936	5.047	5.037	6.191	6.093	6.193	6.112	6.131	6.137	6.245	6.208	6.119	6.22	6.296	5.76	6.357	6.093	6.355	5.986	5.931	5.941	5.94
	pos_2576	(+)-trans-Carveol glucoside	metab_1655	4.571	4.883	4.875	5.592	4.556	5.064	4.892	5.491	5.693	4.731	5.136	4.785	4.783	5.15	4.656	4.594	5.359	5.441	5.336	5.403	5.319	5.295	5.298	5.304	5.471	5.504	5.795	5.826	5.248	5.404	5.382	5.302	5.299	5.302	5.294
	pos_2583	7-Methyl-2'-deoxyguanosine-3'-monophosphate	metab_1663	4.12	3.629	4.637	3.603	4.503	3.631	4.08	4.069	4.153	3.597	5.867	3.763	3.606	3.717	3.58	3.622	5.675	5.709	5.736	5.731	6.048	6.111	5.656	5.986	5.557	6.258	5.997	5.691	5.909	6.122	5.987	5.67	5.714	5.736	5.735
	pos_2586	L-Cystathionine	metab_1665	4.446	4.607	4.411	4.523	4.588	4.24	4.295	4.229	4.66	4.328	5.052	4.253	4.037	4.572	4.332	3.931	5.25	5.21	5.233	5.257	5.248	5.121	5.318	5.002	4.966	5.214	5.201	5.095	5.364	5.292	5.289	5.245	5.072	5.068	5.061
	pos_2592	L-Threo-3-Phenylserine	metab_1671	5.259	4.951	5.307	4.608	4.859	4.685	4.893	4.541	4.865	4.726	4.606	5.087	5.197	4.537	4.116	5.411	3.937	3.313	3.181	3.319	3.115	3.199	3.832	4.063	3.159	3.151	3.76	3.612	3.853	3.153	3.178	3.149	4.47	4.471	4.465
	pos_2594	Globo-H	metab_1673	5.329	5.018	5.365	5.225	5.187	5.548	5.495	5.173	4.842	5.362	5.359	4.865	4.995	5.437	4.906	4.96	5.864	5.749	5.905	5.726	5.576	5.641	5.78	5.663	5.794	5.777	5.976	5.506	5.721	5.71	5.913	5.694	5.593	5.595	5.594
	pos_2600	Thymidine	metab_1679	5.883	5.226	5.904	5.639	5.926	5.826	5.856	5.032	5.803	5.905	5.991	5.897	5.684	5.754	5.724	5.921	6.079	5.872	6.048	6.041	5.952	5.956	6.099	5.666	6.07	5.926	6.136	6.034	6.16	5.882	5.997	6.04	5.948	5.939	5.938
	pos_2605	Marasmone	metab_1684	4.03	4.11	4.412	5.096	4.185	4.145	4.143	4.338	4.171	3.76	4.158	4.257	3.759	4.167	4.428	4.208	3.88	3.429	3.793	4.19	4.372	3.475	4.092	3.971	3.577	3.529	4.215	3.517	3.545	4.19	3.96	4.14	4.195	4.147	4.085
	pos_2618	Epinephrine	metab_1698	5.338	5.534	5.334	5.344	5.38	5.322	5.403	5.324	5.452	5.342	5.267	5.333	5.283	5.328	5.352	5.331	5.141	5.166	5.129	5.178	5.109	5.141	5.198	5.015	5.123	5.137	5.202	5.175	5.219	5.148	5.163	5.139	5.278	5.264	5.263
	pos_2627	2-ethyl-N-[[2-(4-methoxyphenyl)pyridin-3-yl]methyl]benzenesulfonamide	metab_1708	3.671	3.674	4.402	3.603	3.994	3.571	4.564	4.042	4.359	3.537	5.336	4.138	3.52	3.674	3.52	3.686	5.228	5.285	5.078	5.191	5.304	5.348	5.483	5.199	5.327	5.2	5.635	5.291	5.711	5.452	5.267	5.07	5.119	5.11	5.109
	pos_2635	Flavin Mononucleotide	metab_1717	5.724	6.039	5.765	5.298	5.414	5.606	5.804	5.16	5.518	5.397	5.345	5.804	5.529	5.494	5.453	5.379	4.263	4.867	4.853	5.786	5.567	5.603	3.624	4.08	3.623	5.157	5.11	5.298	3.643	5.269	4.566	4.523	5.475	5.489	5.471
	pos_2637	DG(8:0/8:0/0:0)	metab_1718	6.049	5.481	5.479	5.624	5.878	5.858	5.889	5.63	4.934	5.775	5.822	5.923	5.762	5.625	5.628	5.703	5.095	5.048	4.925	5.246	5.017	5.047	4.844	5.096	4.589	5.229	5.287	4.454	4.915	5.114	4.884	5.198	5.528	5.529	5.528
	pos_2641	(Z)-N-Coumaroyl-5-hydroxyanthranilic acid	metab_1723	4.463	4.497	4.675	3.978	4.458	4.432	3.616	3.884	4.47	4.389	5.195	4.13	3.541	4.527	4.336	4.236	5.606	5.653	5.582	5.616	5.511	5.48	5.409	5.536	5.648	5.609	5.607	5.613	5.607	5.63	5.616	5.5	5.308	5.302	5.315
	pos_2648	Biocytin	metab_1730	6.304	5.45	6.013	6.504	5.768	6.56	6.478	6.884	4.57	6.512	3.452	5.605	6.427	6.33	6.223	6.095	5.139	4.393	5.88	5.145	5.022	5.223	5.848	6.797	5.061	4.998	5.695	4.019	5.682	5.239	6.534	4.828	6.13	6.136	6.119
	pos_265	P-Tolualdehyde	metab_1732	6.418	6.126	6.377	6.156	6.11	6.417	6.508	6.632	6.822	6.568	6.526	6.278	6.47	5.792	6.678	6.578	7.093	6.048	6.994	6.795	7.149	6.827	7.154	7.123	6.165	6.365	7.207	6.308	7.177	6.73	6.962	6.751	6.792	6.792	6.791
	pos_2655	Tyrosylhydroxyproline	metab_1738	5.259	5.478	5.955	5.378	5.065	5.931	4.978	5.081	5.866	5.673	5.206	5.562	4.878	5.184	5.583	5.556	5.041	4.859	5.15	5.063	5.54	5.186	4.628	5.865	5.27	4.875	5.479	4.889	4.683	4.778	4.762	5.006	5.385	5.382	5.373
	pos_2672	1-[Ethyl-(6-hydrazinylpyridazin-3-yl)amino]propan-2-ol	metab_1756	5.199	4.493	4.576	5.399	4.679	5.27	5.089	5.225	4.409	4.378	4.494	4.49	4.714	5.094	4.777	4.888	4.795	4.654	4.777	4.232	4.5	4.715	4.85	4.952	4.625	4.248	4.667	4.169	4.577	4.201	4.927	4.411	4.888	4.884	4.87
	pos_2676	Phenylalanylhydroxyproline	metab_1760	5.437	5.538	5.563	5.496	5.494	5.381	5.476	5.461	5.553	5.433	5.77	5.402	5.403	5.467	5.4	5.481	6.084	5.987	6.038	6.01	5.959	5.947	6.141	6.035	5.921	6.027	6.068	5.654	6.136	5.97	6.116	5.964	5.913	5.902	5.901
	pos_268	13-L-Hydroperoxylinoleic acid	metab_1764	6.665	6.455	6.878	7.023	6.593	6.716	6.747	6.823	7.122	6.698	6.548	6.709	6.729	6.747	6.55	6.436	6.386	6.305	6.498	6.344	5.99	6.725	6.441	6.467	6.569	6.532	6.488	6.367	6.438	6.461	6.424	6.466	6.624	6.635	6.619
	pos_2686	3,6-Dihydroxycyclohepta-2,4,6-trien-1-one	metab_1770	5.657	5.721	5.708	5.795	5.778	5.634	5.779	5.726	5.799	5.667	5.761	5.655	5.662	5.684	7.239	6.434	5.856	5.555	5.735	5.469	6.621	6.658	5.601	6.6	5.455	5.502	5.444	5.459	5.608	5.515	5.443	5.488	6.182	6.17	6.162
	pos_2695	L-Glutamine	metab_1780	4.334	4.487	4.409	4.367	4.373	4.311	4.441	4.42	4.445	4.378	4.383	4.405	4.383	4.281	5.833	5.252	4.505	4.197	4.21	3.951	5.323	5.104	3.985	5.392	3.948	3.721	3.238	3.966	3.567	4.115	3.951	3.982	4.835	4.825	4.823
	pos_2698	1-O-Pentylglycerol	metab_1783	4.605	5.045	4.791	4.9	4.663	4.672	4.901	4.469	4.908	4.807	4.61	4.803	4.471	4.618	4.58	4.749	4.306	4.27	4.329	4.389	4.192	4.107	3.927	3.985	4.167	4.149	4.809	3.994	4.19	4.274	4.232	4.449	4.659	4.656	4.641
	pos_2705	Voxelotor	metab_1790	5.986	5.632	5.822	6.475	5.747	6.272	6.164	6.452	5.968	6.127	6.176	5.579	5.645	6.36	5.558	5.642	6.876	6.441	6.752	6.424	6.389	6.314	6.881	6.827	6.649	6.848	6.817	6.321	6.676	6.651	6.839	6.517	6.476	6.497	6.495
	pos_2712	(6E,8R,10Z)-8-hydroxy-3-oxohexadecadienoic acid	metab_1798	5.267	5.285	5.449	5.138	5.382	5.2	5.231	5.123	5.199	5.166	5.99	5.088	5.121	5.272	5.045	5.139	6.442	6.322	6.391	6.332	6.276	6.317	6.492	6.445	6.373	6.47	6.468	5.935	6.513	6.356	6.469	6.298	6.216	6.209	6.208
	pos_2716	19-Hydroxydeacetylnomilinic acid 17-beta-D-glucopyranoside	metab_1802	4.653	5.319	5.043	4	5.737	5.514	4.566	3.924	4.528	5.51	6.518	5.255	5.782	3.99	5.702	4.602	6.39	6.546	6.338	6.623	6.253	6.661	6.52	6.026	5.673	6.158	6.317	6.376	6.769	6.634	6.2	6.668	6.182	6.188	6.187
	pos_2722	Ichangin 4-glucoside	metab_1809	5.689	3.984	5.553	3.653	4.788	5.791	5.408	3.619	3.92	5.736	4.53	4.184	4.449	5.669	3.63	4.348	6.542	6.448	6.666	6.169	5.978	5.697	5.856	5.846	6.773	6.058	6.889	5.741	6.129	5.91	6.722	5.873	5.909	5.923	5.922
	pos_2726	Mycarose	metab_1813	4.394	4.642	4.548	5.953	4.498	4.382	4.591	4.476	4.497	4.366	4.221	4.467	4.435	4.481	4.431	4.555	4.1	3.938	3.983	4.121	4.148	4.139	4.313	4.576	4.07	4.203	4.183	4.003	4.057	3.921	4.032	4.226	4.717	4.684	4.683
	pos_2759	Amethopterin	metab_1848	5.198	5.625	5.278	4.823	5.313	5.551	5.241	4.939	5.045	5.595	5.343	5.302	5.171	5.164	4.997	5.028	5.607	5.682	5.648	5.771	5.325	5.412	5.645	5.515	5.664	5.559	5.879	5.64	5.718	5.656	5.677	5.646	5.494	5.497	5.496
	pos_2760	Metaxalone	metab_1850	5.29	5.448	5.482	5.357	5.408	5.27	5.313	5.316	5.616	5.473	5.717	5.412	5.542	5.6	5.608	5.651	5.734	5.597	5.699	5.797	5.753	5.767	5.841	5.647	5.755	5.814	6.009	5.728	5.969	5.868	5.902	5.784	5.758	5.738	5.736
	pos_2773	(4E)-3-Hydroxyhex-4-enoylcarnitine	metab_1863	5.218	5.448	5.265	5.244	5.245	5.319	5.404	5.096	5.236	5.376	5.296	5.233	5.187	5.247	5.32	5.283	5.109	4.827	5.068	5.028	4.382	4.95	5.244	5.109	4.404	5.05	4.784	4.862	5.064	5.086	5.162	5.272	5.174	5.17	5.161
	pos_2777	Linalool (8-hydroxydihydro-)	metab_1867	5.668	3.773	5.58	5.603	5.602	5.923	5.881	5.469	5.482	5.529	4.992	5.351	5.788	6.145	5.865	5.729	6.357	6.071	6.459	6.053	6.209	5.935	6.284	6.561	6.424	6.561	6.626	5.199	6.027	6.049	6.737	5.695	6.168	6.185	6.184
	pos_2784	3-Succinoylpyridine	metab_1875	5.142	5.204	5.046	5.179	5.235	5.108	5.138	5.282	5.108	5.048	5.004	5.069	5.121	5.187	5.121	5.107	4.859	4.811	4.838	4.795	4.783	4.821	4.828	4.684	4.765	4.821	4.889	4.664	4.878	4.825	4.818	4.786	5.028	5.005	5.003
	pos_2796	N-Acetyl-D-tryptophan	metab_1886	5.435	5.271	5.514	5.128	5.193	5.146	5.134	5.121	5.091	5.261	5.976	5.061	5.224	5.263	5.53	5.436	6.434	6.303	6.433	6.014	6.156	6.3	6.435	6.51	6.357	6.345	6.341	5.793	6.394	6.098	6.467	6.291	6.11	6.099	6.098
	pos_2804	Idremcinal	metab_1894	5.429	4.934	5.032	5.47	5.672	5.726	5.387	5.138	3.642	3.925	4.409	4.535	3.492	3.998	3.601	3.671	5.603	5.522	5.451	5.511	5.2	5.418	5.717	5.314	5.67	4.639	4.417	4.439	4.655	4.735	4.586	4.011	5.18	5.176	5.166
	pos_2807	Streptidine	metab_1897	5.085	5.261	4.817	5.025	4.922	5.074	4.95	4.7	4.765	5.036	4.765	4.862	4.76	5.248	4.805	4.873	4.629	4.375	4.466	4.374	4.431	4.452	4.519	4.624	4.364	4.435	4.842	4.408	4.384	4.466	4.651	4.528	4.889	4.838	4.862
	pos_2820	3-Hydroxyoctanedioylcarnitine	metab_1912	4.612	4.888	4.878	4.823	4.634	4.822	4.476	4.479	4.757	4.678	5.077	4.647	4.485	4.87	4.637	4.514	5.171	5.256	5.195	5.359	5.329	5.148	5.157	5.192	5.173	5.242	5.27	5.301	5.35	5.271	5.099	5.118	5.103	5.085	5.084
	pos_2824	O-6-deoxy-a-L-galactopyranosyl-(1->2)-O-b-D-galactopyranosyl-(1->3)-2-(acetylamino)-2-deoxy-D-Galactose	metab_1916	5.361	4.493	5.332	5.203	5.223	5.586	5.536	5.269	5.046	5.362	5.438	5.105	5.124	5.502	5.07	4.918	5.867	5.67	5.886	5.613	5.574	5.582	5.747	5.718	5.818	5.775	5.924	5.464	5.799	5.653	5.961	5.701	5.594	5.614	5.597
	pos_2827	9H-Purine-9-ol	metab_1919	4.947	4.851	5.206	5.064	4.828	4.957	4.859	4.619	5.267	5.123	5.065	5.131	4.745	4.688	4.609	4.612	5.316	5.207	5.207	5.185	5.149	5.24	5.216	5.095	5.229	5.152	5.267	5.09	5.22	5.099	5.233	5.152	5.091	5.092	5.091
	pos_2833	Netivudine	metab_1926	3.223	0.0001942	3.747	0.000183	3.636	3.931	0.000194	0.0001692	4.405	3.233	4.217	0.0001883	0.0001736	0.000197	0.0001735	3.258	4.678	4.755	4.602	4.374	3.956	4.079	4.429	0.0001791	4.946	4.541	4.199	5.07	4.211	4.533	4.357	4.544	4.163	4.174	4.158
	pos_2841	Gal-alpha1,4Gal-beta1,4-GlcNAc	metab_1934	4.826	4.823	5.05	4.723	4.857	5.412	4.108	4.561	4.665	5.305	5.147	4.504	4.786	5.167	4.327	4.59	5.472	5.5	5.461	5.297	5.217	5.36	5.422	5.352	5.544	5.448	5.817	5.106	5.507	5.394	5.586	5.368	5.276	5.284	5.284
	pos_2843	Norajmaline	metab_1936	4.7	4.843	5.091	5.008	5.097	4.89	4.901	4.637	4.7	4.798	5.754	4.6	4.64	4.858	4.672	4.626	5.881	5.934	5.898	6.072	5.959	5.922	5.974	5.848	5.997	5.895	6.076	5.967	6.098	6.013	5.912	5.869	5.714	5.71	5.719
	pos_2856	1,2,3,4-Tetrahydro-b-carboline-1,3-dicarboxylic acid	metab_1949	4.281	4.674	4.698	4.503	4.349	4.096	4.407	4.672	5.527	4.429	4.582	4.938	4.63	4.394	4.84	4.913	4.651	5.106	5.038	5.838	5.199	5.322	4.475	4.831	4.792	4.765	5.352	5.848	4.656	5.688	4.997	5.319	5.066	5.069	5.061
	pos_2868	Corey PG-Lactone Diol	metab_1961	6.103	4.822	6.128	6.366	5.968	5.753	6.076	5.97	6.184	5.454	4.307	5.308	5.785	5.91	5.849	5.715	5.95	5.493	5.773	5.437	5.309	5.8	5.692	5.93	5.802	5.47	5.494	4.425	5.539	5.347	5.679	4.917	5.797	5.793	5.786
	pos_2872	Zoniporide	metab_1966	3.826	4.917	4.01	5.298	4.059	4.727	3.844	3.785	5.581	4.682	5.887	4.366	4.63	4.108	3.867	4.013	5.866	6.572	5.932	6.358	5.778	6.098	5.549	4.797	5.658	5.366	5.874	5.906	5.914	6.161	5.688	6.277	5.462	5.46	5.491
	pos_2875	Gamma-Undecalactone	metab_1969	4.159	4.505	4.404	4.713	4.211	4.396	4.451	4.51	4.64	4.366	4.423	4.461	4.324	4.49	4.318	4.153	4.137	3.532	4.435	3.889	3.643	3.637	4.148	5.242	3.696	4.301	3.74	2.866	4.397	3.815	3.854	3.939	4.339	4.342	4.334
	pos_2876	(E)-Butylidene phthalide	metab_1970	4.624	4.094	3.918	4.764	4.182	4.274	5.15	4.735	4.964	3.673	4.238	4.522	4.806	4.51	4.282	4.249	4.343	4.284	4.274	3.73	4.244	4.105	4.4	4.433	3.758	3.849	3.895	3.962	4.05	4.034	4.637	3.773	4.394	4.406	4.405
	pos_2881	4-Guanidinobutanoic acid	metab_1976	6.269	6.812	6.112	5.759	6.426	6.296	6.348	5.226	5.541	6.112	6.516	6.589	5.905	5.829	5.995	6.671	5.483	5.523	5.517	5.709	5.931	5.539	5.445	5.769	4.913	5.172	5.696	5.517	5.434	5.47	5.432	5.781	6.065	6.061	6.053
	pos_2882	(2Z,4Z)-Octa-2,4-dienedioylcarnitine	metab_1977	5.171	5.35	5.21	5.361	5.201	5.308	5.278	5.196	4.723	5.262	4.983	5.169	5.179	5.393	5.266	5.149	3.82	4.201	4.209	4.184	3.656	3.929	3.846	4.46	3.61	4.056	4.526	3.347	3.498	4.055	3.959	4.478	4.945	4.952	4.947
	pos_2900	Nebularine	metab_1996	4.816	4.189	4.885	4.832	4.804	5.12	5.177	4.726	4.266	5.01	4.766	4.261	4.622	5.111	4.733	4.302	5.356	5.112	5.456	4.879	4.985	4.991	4.966	5.186	5.232	5.102	5.315	4.843	5.104	5.029	5.431	5.163	5.036	5.043	5.042
	pos_2917	Viridicatol	metab_2013	2.253	2.272	3.595	3.837	4.248	2.976	3.561	4.09	3.692	3.263	3.591	4.371	3.632	3.676	3.556	3.93	4.946	4.78	4.793	5.267	5.042	5.049	4.581	4.397	4.452	4.681	4.433	3.672	5.328	5.125	4.994	4.858	4.771	4.74	4.739
	pos_2929	Cornoside	metab_2026	4.871	3.959	4.468	3.581	4.238	4.505	4.725	4.848	3.254	4.465	4.444	3.234	4.344	5.252	4.352	3.9	4.463	4.234	3.185	3.457	3.461	3.244	3.205	3.531	4.012	4.29	3.766	3.772	4.203	4.14	4.075	3.784	4.427	4.371	4.371
	pos_2933	N(2)-phenylacetyl-L-glutaminate	metab_2031	4.437	4.377	4.711	4.241	4.259	4.046	4.224	3.996	4.38	4.199	5.415	4.19	4.301	4.172	4.479	4.377	5.672	5.572	5.737	5.252	5.46	5.643	5.818	5.87	5.741	5.87	5.764	4.989	5.721	5.463	5.788	5.582	5.479	5.473	5.478
	pos_2949	Manoalide	metab_2048	6.151	4.166	5.618	6.414	5.243	6.082	5.77	6.123	6.156	5.674	4.703	4.537	5.708	6.475	6.02	5.458	5.244	5.05	4.646	4.499	4.697	5.183	5.24	5.341	5.456	5.407	5.098	4.387	4.69	4.808	5.217	4.294	5.67	5.665	5.66
	pos_2961	Hydroxygaleon	metab_2061	5.269	3.969	5.312	5.459	5.197	5.504	5.563	5.432	4.719	5.083	4.224	4.879	5.332	5.494	5.024	4.642	4.544	4.457	4.659	4.672	4.027	4.25	4.313	4.455	4.897	4.459	5.008	3.755	4.314	4.078	4.669	4.394	5.025	5.016	5.021
	pos_2965	16a-Hydroxyestrone	metab_2065	3.605	3.764	3.443	3.335	4.158	3.775	3.415	3.462	3.357	3.771	5.001	3.642	3.301	3.838	3.382	3.343	5.302	5.223	5.217	5.193	5.083	5.11	5.339	5.06	5.161	5.158	5.315	4.706	5.351	5.187	5.336	5.103	4.926	4.915	4.914
	pos_2977	Velaresol	metab_2077	4.555	4.629	5.294	4.706	4.582	4.733	4.528	4.637	5.076	4.572	4.265	4.537	4.629	4.787	4.708	4.62	4.245	4.088	3.942	4.077	4.083	4.105	3.91	3.764	3.863	4.091	3.69	3.97	3.987	4.078	4.145	3.746	4.508	4.487	4.483
	pos_2982	1-Pyrrolidinecarboxaldehyde, 3-(1,3-benzodioxol-5-ylmethylene)-2-oxo-	metab_2083	5.054	4.758	5.335	4.306	4.969	4.012	4.101	4.452	5.007	3.978	6.244	4.321	3.989	4.518	4.241	4.176	6.357	6.408	6.304	6.546	6.441	6.398	6.402	6.214	6.394	6.295	6.548	6.504	6.54	6.545	6.424	6.383	6.184	6.176	6.175
	pos_2988	Zearalanone	metab_2087	5	5.357	4.868	4.695	5.072	4.773	5.108	4.169	4.626	4.739	5.05	5.245	4.858	4.701	4.471	4.993	3.433	3.384	3.667	4.121	3.911	3.935	4.041	4.571	3.326	3.355	4.037	3.85	3.346	4.065	3.627	3.987	4.626	4.606	4.661
	pos_2995	7-Methylxanthosine	metab_2095	4.084	4.321	3.373	5.136	4.051	4.256	3.82	5.233	5.138	2.247	2.738	3.347	4.566	3.896	4.07	4.764	3.841	3.739	3.495	3.672	3.549	4.272	4.657	3.91	3.509	3.616	3.502	3.461	3.679	4.069	3.873	3.497	4.213	4.21	4.26
	pos_3	Proline betaine	metab_2099	8.482	7.791	7.891	8.48	8.587	8.371	8.669	8.693	7.792	7.926	7.435	8.335	8.624	8.611	8.537	8.469	8.167	7.723	8.426	7.208	7.739	8.099	8.398	8.497	7.382	8.014	6.532	7.222	8.301	7.406	8.322	7.464	8.344	8.35	8.349
	pos_3003	Suberic acid	metab_2104	5.668	5.01	5.262	5.98	5.476	5.535	5.96	5.975	6.065	5.678	6.344	5.364	5.734	6.062	5.856	5.589	6.353	5.707	6.156	6.069	5.812	6.267	6.326	6.406	6.405	6.15	6.291	5.957	6.318	6.077	6.35	5.996	6.09	6.087	6.08
	pos_3008	Homocarnosine	metab_2109	6.452	6.556	6.348	6.203	6.508	6.391	6.464	6.233	6.341	6.121	6.396	6.59	6.372	6.242	6.169	6.357	5.715	5.572	5.62	6.051	5.907	5.797	5.964	5.888	5.281	5.887	5.99	5.779	5.963	5.844	5.857	5.648	6.159	6.158	6.157
	pos_3010	Noreugenin	metab_2111	4.784	4.645	4.672	5.086	4.646	4.685	4.952	5.205	5.422	4.58	4.637	4.76	4.896	5.125	4.782	4.694	4.559	4.501	4.449	4.408	4.418	4.554	4.597	4.634	4.369	4.49	4.488	4.405	4.531	4.513	4.573	4.544	4.765	4.761	4.707
	pos_3011	Glucosyl (E)-2,6-Dimethyl-2,5-heptadienoate	metab_2112	4.152	4.692	4.462	4.672	4.573	4.49	4.459	4.084	4.396	4.184	4.513	4.61	4.344	4.446	4.315	4.258	4.679	4.826	4.693	5.102	4.901	4.711	4.893	4.55	4.781	4.804	4.818	5.314	4.936	4.908	4.734	4.697	4.762	4.758	4.705
	pos_3023	Lacto-N-triose I	metab_2124	4.84	4.747	4.845	4.171	5.097	5.161	4.63	4.213	4.202	5.053	5.037	4.766	4.925	4.974	4.823	4.875	5.269	5.255	5.252	5.165	4.992	5.054	5.245	5.152	5.468	5.472	5.795	4.97	5.411	5.184	5.461	4.913	5.087	5.083	5.034
	pos_3026	Estriol	metab_2127	4.791	4.973	4.518	3.663	4.723	4.626	4.77	3.642	3.696	4.673	4.815	4.657	4.71	3.91	3.92	4.936	4.938	4.893	4.873	4.962	4.602	4.79	5.547	5.417	4.739	4.839	4.995	4.21	5.555	5.362	5.852	4.834	5.092	5.075	5.074
	pos_3033	3-Hydroxynonyl acetate	metab_2135	6.001	5.965	5.927	5.825	6.109	6.129	5.914	5.71	5.824	5.92	5.954	6.006	6.008	5.889	5.283	5.986	5.117	5.059	4.989	5.12	4.85	4.967	5.273	5.151	4.883	4.977	4.877	5.099	5.341	5.135	5.319	5.339	5.709	5.69	5.689
	pos_3054	Isophorone	metab_2157	5.785	5.779	5.755	5.596	5.667	5.626	5.712	5.437	5.49	5.637	5.735	5.563	5.611	5.601	5.609	5.622	5.684	5.516	5.509	5.479	5.553	5.466	5.58	5.405	5.424	5.282	5.494	5.305	5.512	5.387	5.485	5.505	5.564	5.563	5.563
	pos_3060	18-Hydroxycorticosterone	metab_2164	3.862	4.542	3.508	4.333	3.196	4.1	3.855	3.156	4.247	3.491	4.931	4.035	3.167	3.643	3.508	3.379	5.493	5.444	5.544	4.782	4.917	5.234	5.695	5.683	5.359	5.423	4.697	4.888	5.508	5.332	5.444	5.237	5.168	5.165	5.137
	pos_3062	Pinocembrin	metab_2166	5.269	5.465	5.049	5.151	5.222	5.061	5.271	5.25	5.328	5.143	5.061	5.25	5.292	5.214	5.201	5.226	4.852	4.728	4.697	5.087	4.962	4.949	4.766	4.789	4.619	4.902	4.828	4.905	4.933	4.975	4.9	4.775	5.093	5.076	5.075
	pos_3063	Apigenin 7,4'-dimethyl ether	metab_2167	3.82	4.524	4.221	5.214	3.915	3.939	4.508	5.552	5.288	3.952	3.462	4.266	4.618	5.07	4.354	3.984	3.901	4.935	3.367	3.956	3.488	3.238	3.955	3.96	4.184	4.003	3.77	2.867	3.435	4.277	3.795	3.652	4.598	4.584	4.583
	pos_3076	2-Hydroxy-desipramine glucuronide	metab_2180	5.624	4.64	5.939	5.501	4.992	5.637	5.677	5.929	5.575	4.927	4.054	4.337	5.543	5.859	5.809	4.796	5.1	4.712	4.34	4.297	4.454	4.746	4.388	5.05	4.554	5.238	4.931	3.877	4.188	4.534	5.01	4.272	5.225	5.224	5.221
	pos_3080	(S)-10,16-Dihydroxyhexadecanoic acid	metab_2185	5.087	5.424	5.259	5.014	5.103	5.234	4.94	4.94	5.306	5.13	5.061	5.16	4.992	5.163	5.012	5.078	4.95	4.427	5.01	4.864	4.573	4.513	4.615	4.343	4.63	4.872	4.944	4.607	4.643	4.537	4.501	4.992	4.977	4.973	4.94
	pos_3085	Pyridinoline	metab_2190	5.595	4.942	5.722	5.261	5.531	5.533	5.711	6.099	5.396	5.238	4.871	5.311	5.86	5.981	5.526	5.338	5.133	5.304	5.322	5.115	5.05	5.34	5.181	5.57	4.902	5.667	5.04	4.384	5.426	5.154	5.437	4.87	5.451	5.445	5.437
	pos_3095	5-p-Coumaroylquinic acid	metab_2201	2.003	2.022	2.024	1.996	2.002	2.023	2.021	1.962	6.524	1.99	3.667	2.008	1.974	2.028	1.973	2.602	1.992	3.97	2.651	4.179	4.031	3.861	2.086	3.188	3.792	3.957	2.859	4.421	4.149	4.162	3.2	3.517	3.818	3.839	3.772
	pos_3101	4-[(2R,5R)-5-(6-Aminopurin-9-yl)-3,4-dihydroxyoxolan-2-yl]butanamide	metab_2209	5.621	6.025	5.948	5.418	6.116	5.8	5.791	5.173	4.889	5.788	5.584	5.893	6.134	5.929	4.67	4.856	4.819	4.641	5.044	5.675	4.2	4.443	5.678	4.436	5.176	5.014	5.416	5.266	6.093	5.303	4.657	5.243	5.599	5.595	5.567
	pos_3102	6-Hydroxynon-5-enoylcarnitine	metab_2210	5.735	5.972	5.546	5.552	5.732	5.729	5.723	5.025	5.14	5.468	5.692	5.655	5.549	5.533	5.263	5.697	5.261	5.12	5.145	5.349	5.253	5.166	5.275	5.473	4.922	5.023	5.369	4.857	5.305	5.295	5.371	5.243	5.497	5.478	5.477
	pos_3104	Leonurine	metab_2212	3.397	3.785	4.191	3.047	1.785	3.591	1.804	1.746	2.042	3.393	4.759	1.791	3.467	3.353	3.51	1.797	4.99	4.95	4.869	5.198	5.014	5.013	4.983	4.669	4.991	4.924	5.356	5.084	5.243	5.097	5.07	4.818	4.882	4.879	4.859
	pos_3106	Malonoben	metab_2214	4.996	5.253	5.334	5.275	5.209	5.133	5.229	5.178	5.381	4.923	5.568	5.153	5.037	5.241	5.223	5.027	5.708	5.799	5.706	5.925	5.743	5.73	5.726	5.7	5.817	5.801	5.92	5.893	5.877	5.868	5.752	5.707	5.632	5.628	5.611
	pos_3115	Jasmine ketolactone	metab_2223	5.309	5.168	5.348	5.23	5.29	5.335	5.275	5.27	5.341	5.241	5.21	5.118	5.239	5.317	5.204	5.201	5.112	4.968	5.046	4.995	5.028	5.003	5.107	4.971	5.001	4.968	5.084	4.914	5.047	4.985	5.082	5.07	5.188	5.18	5.179
	pos_3121	2-Propylglutaric acid	metab_2229	4.262	4.581	4.739	4.613	4.175	4.662	4.24	4.201	4.535	4.181	4.92	3.92	3.882	4.362	4.114	4.27	5.215	5.302	5.257	5.322	5.198	5.215	5.254	5.249	5.313	5.291	5.379	5.072	5.319	5.241	5.274	5.246	5.062	5.048	5.047
	pos_3123	17a,21-Dihydroxy-5b-pregnane-3,11,20-trione	metab_2231	4.708	4.967	4.599	3.537	4.779	4.755	4.739	3.497	4.162	4.172	5.215	4.849	3.551	4.284	3.508	4.714	5.548	5.516	5.649	4.932	5.22	5.33	5.786	5.83	5.439	5.578	4.818	5.042	5.57	5.479	5.585	5.4	5.311	5.292	5.291
	pos_3141	7-Hydroxy granisetron	metab_2249	5.503	6.01	5.334	4.947	5.654	5.534	5.537	4.576	4.869	5.313	5.691	5.792	5.119	5.105	5.514	5.755	4.899	4.886	4.95	5.139	5.247	5.022	4.551	5.195	3.388	4.359	5.035	4.956	4.703	4.931	4.871	5.041	5.282	5.278	5.272
	pos_3143	DG(PGF2alpha/0:0/2:0)	metab_2251	5.961	6.019	5.838	5.93	6.049	6.071	6.017	5.819	3.972	6.027	5.502	5.485	5.658	5.836	5.778	5.785	4.688	3.977	4.655	3.891	3.897	4.287	4.693	4.572	4.278	3.915	4.128	3.79	4.642	4.175	4.126	4.567	5.581	5.565	5.565
	pos_3155	Sayanedin	metab_2264	4.885	3.614	4.691	4.182	3.448	5.059	4.376	5.529	4.335	4.302	3.556	3.495	4.349	5.2	5.069	3.97	3.394	3.088	2.564	4.111	3.193	3.24	3.691	3.933	4.252	3.95	3.744	3.456	3.838	3.938	3.542	2.401	4.504	4.5	4.487
	pos_3160	9-Hpode	metab_2270	5.293	5.59	5.497	5.24	5.311	5.374	5.267	5.157	5.542	5.349	5.298	5.364	5.197	5.397	5.227	5.262	5.07	4.693	5.214	4.983	4.63	4.719	4.709	4.608	4.805	5.062	5.076	4.732	4.736	4.862	4.705	5.155	5.191	5.175	5.173
	pos_3174	Indolelactic Acid	metab_2285	4.901	4.915	5.066	4.833	4.968	4.713	5.137	4.881	5.373	4.773	4.85	4.858	4.842	4.844	4.769	4.754	4.764	4.693	4.593	4.509	4.607	4.758	4.741	5.041	4.641	4.605	4.617	4.635	4.618	4.723	4.691	4.581	4.838	4.834	4.817
	pos_3176	Indole-5,6-quinone	metab_2287	4.158	4.115	4.266	4.124	4.445	4.248	4.442	4.362	4.297	4.215	4.04	4.289	4.431	4.235	5.349	4.879	4.068	3.618	3.963	3.549	5.081	4.463	4.106	4.818	3.777	3.732	3.649	3.819	3.424	3.611	3.769	3.61	4.456	4.469	4.451
	pos_3180	N-(3-methyl-[1,2,4]triazolo[4,3-a]pyridin-8-yl)cyclopentanecarboxamide	metab_2292	4.736	3.979	4.123	5.189	4.642	4.545	4.883	4.995	5.294	4.473	4.615	4.41	4.875	4.689	4.332	4.374	3.952	1.747	3.803	3.491	3.61	3.207	3.472	4.248	3.713	4.22	3.553	4.236	1.241	3.982	3.867	3.977	4.488	4.472	4.471
	pos_3192	(Z)-10-Hydroxy-8-decene-4,6-diynoic acid	metab_2303	5.467	5.024	5.44	5.586	5.697	5.481	5.572	5.61	5.55	5.516	5.127	5.38	5.533	5.585	5.376	5.47	4.702	4.656	4.534	4.598	4.662	4.774	4.776	4.768	4.631	4.615	4.677	4.637	4.666	4.687	4.663	4.652	5.227	5.222	5.201
	pos_3201	(3R)-3,5-dihydroxy-3-methylpentanoylcarnitine	metab_2313	5.147	5.257	5.312	5.204	5.195	5.228	5.222	5.095	5.281	5.138	5.028	5.165	5.114	5.258	5.185	5.096	4.299	4.126	4.251	4.342	4.176	4.33	4.393	4.329	4.222	4.239	4.424	4.307	4.155	4.217	4.016	4.465	4.906	4.893	4.892
	pos_3205	Americanin A	metab_2317	4.431	4.658	4.11	3.722	4.258	4.377	4.204	3.761	3.771	4.311	4.468	4.319	4.241	4.571	4.084	4.151	4.644	4.754	4.581	4.702	4.357	4.339	4.049	4.147	4.708	4.292	4.741	5.16	4.459	4.577	4.486	4.79	4.444	4.455	4.454
	pos_3208	Piperdial	metab_2320	5.852	5.871	6.007	5.881	5.872	5.901	5.919	5.761	5.899	5.771	6.256	5.823	5.803	5.852	5.726	5.702	6.539	6.537	6.514	6.526	6.439	6.44	6.554	6.401	6.51	6.484	6.565	6.515	6.604	6.534	6.567	6.452	6.379	6.362	6.361
	pos_3209	7(14)-Bisabolene-2,3,10,11-tetrol	metab_2321	4.912	5.097	4.924	4.463	5.026	4.81	4.911	3.904	4.454	4.633	5.173	5.006	4.636	4.629	3.915	4.677	5.387	5.439	5.446	5.363	5.332	5.348	5.453	5.318	5.466	5.375	5.499	5.378	5.517	5.389	5.409	5.306	5.268	5.258	5.258
	pos_3212	11-Epicortisol	metab_2325	4.801	5.058	4.936	4.645	4.901	4.898	4.779	4.373	4.435	4.434	5.141	4.863	4.293	4.733	4.317	4.749	5.562	5.491	5.626	4.98	5.164	5.251	5.734	5.757	5.344	5.472	5.06	5.062	5.543	5.421	5.499	5.296	5.296	5.292	5.294
	pos_3220	Neomenthol-glucuronide	metab_2333	4.529	4.924	4.444	4.383	4.171	4.547	4.289	3.565	4.948	4.508	4.514	4.348	3.872	4.432	3.978	4.217	5.034	5.232	5.035	5.3	5.033	4.86	4.58	4.578	5.301	5.066	5.568	5.217	5.098	5.206	5.111	5.048	4.985	4.982	4.966
	pos_3225	Cis,trans-5'-Hydroxythalidomide	metab_2338	5.009	4.974	5.242	4.225	4.539	3.81	3.504	3.862	5.074	3.838	5.912	4.788	4.674	4.373	4.553	4.282	6.288	6.015	6.373	6.466	6.259	6.275	6.088	6.241	6.883	6.292	6.342	6.4	6.079	6.283	6.08	6.055	5.955	5.935	5.973
	pos_3233	Ent-7alpha-hydroxykaur-16-en-19-oate	metab_2345	4.919	5.075	5.115	5.022	5.001	4.854	4.958	4.764	4.946	4.91	5.369	4.926	4.944	5.08	4.77	4.831	5.541	5.602	5.582	5.609	5.491	5.53	5.635	5.451	5.606	5.599	5.744	5.599	5.685	5.626	5.602	5.502	5.415	5.399	5.399
	pos_3237	Germacrone 4,5-epoxide	metab_2349	5.723	5.725	5.623	5.427	5.726	5.616	5.691	5.302	5.451	5.495	5.992	5.657	5.548	5.478	4.809	5.442	6.303	6.299	6.203	6.287	6.11	6.092	6.246	5.955	6.178	6.217	6.305	6.312	6.306	6.3	6.3	6.107	6.092	6.075	6.074
	pos_3248	2-(20-Hydroxyicosa-5,14-dienoylamino)acetic acid	metab_2360	5.852	5.935	5.624	5.355	5.803	5.64	5.876	5.544	5.509	5.588	5.92	6.085	5.731	5.531	5.531	5.524	5.168	5.259	5.039	5.472	5.169	5.151	5.223	5.009	4.627	5.285	5.157	5.248	5.292	5.437	5.36	5.131	5.514	5.502	5.507
	pos_3254	Epijasminoside A	metab_2367	4.419	4.617	4.841	4.818	4.659	4.725	4.733	4.675	4.861	4.249	5.076	4.49	4.799	4.767	4.729	4.613	5.074	5.253	5.105	5.439	5.265	5.238	5.187	5.073	5.27	5.341	5.274	5.562	5.332	5.428	5.134	5.193	5.116	5.103	5.112
	pos_3271	N-(3-Indolylacetyl)-L-isoleucine	metab_2386	3.83	3.859	3.857	4.401	3.735	4.559	3.915	4.325	3.361	3.609	4.758	3.34	4.199	4.623	3.686	4.11	4.821	4.331	4.77	4.173	4.946	4.593	4.22	4.895	5.285	5.068	5.304	3.76	4.992	4.916	4.597	4.509	4.745	4.695	4.74
	pos_3289	Beta-Cortol	metab_2404	5.423	5.744	5.147	4.384	5.388	5.325	5.299	3.502	3.707	5.183	5.401	5.573	5.107	4.914	3.901	5.268	4.351	4.664	4.63	4.902	4.653	4.084	3.873	4.54	3.52	3.918	4.819	4.174	4.789	4.766	4.865	4.436	4.984	4.932	4.98
	pos_3290	Resolvin D2	metab_2406	6.061	5.978	5.892	5.697	6.156	5.937	6.09	5.808	5.835	5.904	6.221	6.298	6.053	5.924	5.823	5.982	4.965	5.207	5.052	5.545	5.262	5.341	5.155	5.334	4.884	5.263	5.432	5.31	5.266	5.432	5.239	5.351	5.76	5.756	5.759
	pos_3295	N-Phenethylacetamide	metab_2411	5.278	5.172	4.96	4.824	5.122	5.274	5.652	5.112	4.884	5.363	5.76	5.964	5.194	4.711	4.959	5.503	5.495	5.708	5.464	5.689	5.464	5.758	6	5.606	5.033	5.99	5.572	5.757	5.518	5.954	5.721	5.688	5.614	5.603	5.602
	pos_3311	Indole-3-Acetyl-L-Leucine	metab_2428	3.953	3.59	3.906	4.254	3.358	4.553	4.091	4.422	4.158	3.629	4.969	3.909	4.093	4.655	3.782	4.201	4.931	4.432	4.948	4.352	5.056	4.599	3.858	5.101	5.451	5.237	5.421	4.145	5.181	5.075	4.548	4.675	4.914	4.854	4.853
	pos_3323	Curcumenone	metab_2441	5.145	5.282	5.158	4.727	5.252	5.095	5.199	4.648	4.863	5.077	5.436	5.162	5.026	4.966	4.197	4.878	5.813	5.789	5.698	5.743	5.575	5.611	5.719	5.416	5.646	5.712	5.812	5.816	5.782	5.779	5.776	5.6	5.581	5.568	5.567
	pos_3330	2-Methoxyestriol	metab_2449	4.761	4.709	4.988	4.446	4.83	4.582	4.313	3.916	4.505	4.269	5.353	4.647	4.331	4.43	4.293	4.344	5.197	5.249	5.331	5.403	5.27	5.352	5.413	5.475	5.25	5.421	5.472	5.292	5.461	5.514	5.235	5.113	5.202	5.192	5.191
	pos_3333	(1S,2S,4R,8S)-p-Menthane-1,2,8,9-tetrol 2-glucoside	metab_2452	4.898	5	5.251	4.885	4.908	4.912	4.739	4.641	4.888	4.879	5.398	4.94	4.847	4.905	4.691	4.625	5.606	5.54	5.466	5.793	5.656	5.632	5.644	5.312	5.636	5.583	5.969	5.664	5.828	5.708	5.649	5.525	5.475	5.456	5.462
	pos_3357	Roquefortine C	metab_2478	4.267	4.382	4.387	5.108	4.167	5.021	5.356	6.087	5.346	3.238	3.958	4.573	3.856	4.194	4.054	3.931	3.803	4.193	3.916	4.217	4.131	3.185	3.756	5.164	4.074	3.83	4.507	3.884	4.138	4.025	3.995	3.61	4.803	4.814	4.814
	pos_3360	Ginkgolide A	metab_2482	4.761	4.305	5.033	5.472	4.738	5.306	4.909	5.243	5.075	4.421	4.71	4.874	5.021	5.164	4.999	4.776	4.564	4.474	4.476	4.535	4.482	4.53	4.517	4.566	4.723	4.671	4.602	4.287	4.688	4.403	4.52	4.179	4.783	4.809	4.809
	pos_3361	Capsaicin	metab_2483	4.318	3.849	4.89	3.286	4.972	3.689	3.774	3.252	4.06	3.441	5.292	3.747	3.436	3.35	3.263	3.305	4.93	5	5.237	4.905	4.869	5.182	5.362	5.657	4.82	5.657	4.554	4.858	5.242	5.467	4.964	4.766	5.055	5.009	5.05
	pos_3365	Triterpenoid	metab_2487	5.257	5.784	6.145	5.456	6.407	5.039	5.918	5.206	5.785	4.728	5.564	6.088	6.136	5.67	6.485	6.524	4.655	4.603	4.813	4.95	5.44	4.971	6.03	5.467	4.811	4.888	5.21	4.891	6.231	5.048	4.608	4.623	5.359	5.385	5.384
	pos_3369	Indicaxanthin	metab_2490	4.27	3.49	4.779	2.029	4.704	2.056	2.054	4.331	3.902	2.023	5.718	2.041	3.379	3.739	2.006	2.047	6.024	6.159	6.032	6.364	6.184	6.117	5.901	5.995	6.029	6.156	6.068	6.311	6.201	6.292	6.158	6.12	5.879	5.863	5.874
	pos_3376	7a-Hydroxydehydroepiandrosterone	metab_2498	4.69	4.304	4.8	4.715	5.142	4.719	4.568	4.379	4.365	4.694	5.273	4.259	4.563	4.506	4.465	4.442	5.961	6.049	6.038	5.986	5.925	5.935	6.019	5.839	6.1	5.904	6.082	5.909	6.098	6.045	6.089	5.903	5.81	5.801	5.798
	pos_3385	2-Hydroxy-4-octenoylcarnitine	metab_2508	5.003	5.264	5.065	4.91	5.003	5.07	5.029	4.85	5.018	5.021	5.007	5.079	4.92	5.015	4.899	4.982	4.648	4.684	4.62	4.819	4.519	4.583	4.647	4.561	4.609	4.566	4.877	4.713	4.68	4.755	4.554	4.731	4.883	4.88	4.877
	pos_3396	4-Hydroxyphenylacetylglutamic acid	metab_2519	4.497	4.755	4.371	3.705	4.803	4.655	4.283	4.283	4.707	4.245	5.246	4.488	4.494	4.938	4.548	4.617	5.038	5.246	5.138	5.637	5.465	5.292	4.901	5.045	5.097	5.166	5.121	5.453	5.442	5.523	5.193	5.295	5.13	5.111	5.11
	pos_340	Isobutylidene	metab_2524	5.381	5.683	4.71	4.689	4.811	5.097	4.999	4.928	4.461	4.479	5.071	4.509	4.896	4.801	5.077	5.08	4.883	4.866	5.013	4.167	4.764	4.374	4.524	5.114	4.544	4.69	4.551	3.787	4.682	4.675	5.042	4.672	4.878	4.886	4.885
	pos_3404	Zearalenone	metab_2529	4.544	4.73	4.197	4.503	4.548	4.673	4.86	4.854	3.441	4.362	4.553	4.473	4.567	4.651	4.415	4.354	4.217	4.583	4.446	4.178	4.351	4.113	4.827	5.443	3.686	4.531	4.523	3.684	3.983	4.624	4.762	4.129	4.576	4.552	4.551
	pos_3405	Estreptoquinasa	metab_2530	4.704	3.619	4.214	4.654	4.189	4.921	4.342	4.565	5.509	5.586	5.249	4.498	5.512	5.552	5.493	5.383	4.397	4.332	4.082	3.544	3.989	4.256	4.238	4.425	5.44	5.409	5.288	3.88	5.271	5.202	5.523	5.097	5.104	5.088	5.099
	pos_3430	Hydroxynalidixic acid	metab_2557	4.897	3.147	3.149	3.121	4.112	3.93	4.534	3.616	3.426	4.164	4.898	3.133	4.36	3.6	4.183	4.202	5.79	5.686	5.616	5.476	5.525	5.811	6.106	5.723	5.031	5.744	4.921	5.679	5.965	5.907	5.795	5.736	5.494	5.478	5.482
	pos_3461	Chlorophyllide a	metab_2590	3.476	3.856	4.267	1.528	4.543	1.555	3.819	1.495	3.823	1.522	5.145	4.084	3.779	3.302	4.404	4.546	5.501	5.511	5.543	5.541	5.479	5.545	5.556	5.505	5.489	5.576	5.722	5.285	5.762	5.563	5.556	5.483	5.164	5.16	5.202
	pos_3465	Carboxymethyl chitosan	metab_2594	2.347	4.388	4.052	5.034	3.911	2.367	4.584	4.669	5.254	3.853	5.069	4.251	3.942	4.371	3.049	3.978	5.364	5.57	5.392	5.605	5.404	5.413	5.409	5.474	5.635	5.616	5.43	5.886	5.584	5.601	5.544	5.453	5.212	5.266	5.265
	pos_3468	2(R)-hydroxydocosanoic acid	metab_2597	5.142	3.722	4.833	4.939	4.669	5.18	4.716	4.929	5.69	5.804	5.374	4.792	5.628	5.747	5.669	5.5	4.958	4.581	4.562	3.847	4.681	4.61	4.81	4.832	5.631	5.547	5.45	3.547	5.427	5.305	5.685	5.16	5.281	5.277	5.26
	pos_3504	Pyridoxal	metab_2637	4.871	5.107	5.111	5.326	4.807	4.922	4.885	5.139	5.735	4.848	5.171	5.075	4.773	4.973	5.009	4.958	5.244	5.303	5.163	5.262	5.266	5.22	5.253	5.01	5.509	5.472	5.401	5.7	5.189	5.248	5.109	5.175	5.184	5.18	5.2
	pos_3507	Trinexapac-ethyl	metab_2640	4.618	4.816	4.758	4.6	4.632	4.564	4.688	5.437	4.73	4.66	4.583	4.699	4.7	4.696	4.626	4.66	4.575	4.375	4.392	4.351	4.448	4.51	4.438	4.44	4.489	4.495	4.263	4.265	4.384	4.491	4.431	4.349	4.623	4.617	4.573
	pos_3508	Phaseollidin	metab_2641	6.221	5.385	6.445	6.635	6.12	6.042	7.062	6.729	6.657	5.839	5.075	6.283	6.34	6.58	6.094	6.213	5.594	5.447	5.579	5.447	5.676	5.575	6.128	5.714	5.761	6.095	5.828	5.078	6.329	5.443	5.925	5.376	5.979	5.983	5.982
	pos_3551	Astringin	metab_2680	4.38	0.607	4.367	5.153	0.5922	5.049	4.141	5.502	5.39	0.583	3.533	4.322	4.236	5.074	4.197	4.058	0.5849	0.5547	2.105	3.527	0.5436	3.421	0.5757	3.721	3.975	3.805	3.773	3.383	0.5895	3.41	3.826	3.775	4.509	4.514	4.504
	pos_356	(R)-beta-Aminoisobutyric acid	metab_2689	4.917	5.102	5.21	4.968	4.82	5.315	4.967	5.525	5.093	4.893	5.315	5.018	4.857	4.751	6.007	5.017	4.96	4.753	4.909	4.81	5.044	5.142	4.845	6.383	4.72	4.667	4.828	4.612	4.768	4.926	4.826	4.662	5.358	5.358	5.357
	pos_3568	Desglucocheirotoxol	metab_2698	2.874	4.697	4.615	4.402	4.403	3.867	4.104	2.832	5.442	2.86	5.46	5.074	2.844	4.827	4.293	3.719	5.898	5.856	5.902	5.958	5.938	5.92	5.978	5.878	5.911	6.038	6.088	5.874	6.099	5.962	5.917	5.818	5.634	5.653	5.652
	pos_3569	Modrastane	metab_2699	3.284	3.923	3.54	3.277	3.282	3.304	3.302	3.242	3.309	3.27	4.883	3.715	3.254	3.308	3.253	3.295	5.102	4.659	4.929	5.19	5.201	5.079	5.242	5.084	4.747	4.993	5.226	5.049	5.39	5.221	5.184	4.947	4.904	4.915	4.899
	pos_3571	11'-Carboxy-gamma-chromanol	metab_2701	6.701	6.625	6.436	6.359	6.54	6.562	6.537	6.563	6.335	6.421	6.576	6.375	6.288	6.34	6.31	6.443	6.168	5.879	6.009	6.264	6.279	6.221	5.94	6.44	5.14	6.145	5.956	5.676	5.791	6	5.945	5.877	6.309	6.31	6.309
	pos_3578	3-hydroxynonanoyl carnitine	metab_2708	4.463	4.785	4.361	4.708	4.535	4.531	4.68	4.58	4.822	4.56	4.231	4.344	4.18	4.762	5.859	5.742	4.36	3.813	4.084	3.993	5.431	5.312	3.864	5.256	3.338	3.728	3.914	3.206	3.7	3.393	3.603	3.329	4.838	4.82	4.783
	pos_3586	3a,21-Dihydroxy-5b-pregnane-11,20-dione	metab_2716	6.333	6.561	6.32	5.705	6.431	6.218	6.398	5.255	5.9	6.063	6.765	6.566	6.202	5.945	5.197	6.182	6.946	7.003	6.901	7.023	6.899	6.899	6.891	6.514	6.474	6.83	7.028	7.074	7.002	7.01	6.947	6.86	6.738	6.733	6.732
	pos_3588	Alpha-Tocopheryloxyacetic acid	metab_2718	5.565	5.053	5.707	5.562	5.325	5.038	5.627	5.874	5.908	5.375	6.112	5.666	5.836	5.513	5.88	5.099	6.06	6.263	6.218	6.25	6.324	6.217	6.39	6.398	6.416	6.683	6.42	6.267	6.534	6.459	6.478	6.021	6.14	6.136	6.139
	pos_3591	PA(10:0/8:0)	metab_2722	5.248	5.271	6.291	4.859	5.269	5.235	5.153	5.141	5.009	5.045	4.994	5.403	4.78	5.657	4.967	5.366	4.449	3.639	4.278	4.45	4.375	4.372	4.414	4.457	4.111	4.493	4.713	4.46	4.449	4.408	4.074	4.419	5.034	5.071	5.067
	pos_3609	6-Methyl-2-methylene-6-octene-1,3,8-triol	metab_2741	6.123	6.301	6.164	6.119	6.158	6.257	6.158	6.119	5.987	6.176	5.964	6.178	6.108	6.162	6.119	6.122	5.592	5.521	5.562	5.604	5.668	5.581	5.699	5.871	5.531	5.467	5.649	5.282	5.662	5.586	5.547	5.605	5.96	5.956	5.942
	pos_3627	Leupeptin	metab_2760	6.576	6.858	6.849	6.726	6.614	6.831	6.73	6.566	6.62	6.681	6.609	6.853	6.624	6.69	6.596	6.571	5.615	5.767	5.702	5.78	5.953	5.757	6.054	5.801	5.794	5.8	6.017	5.687	5.82	5.835	5.792	5.982	6.45	6.446	6.45
	pos_3640	3-Hydroxy-2-oxoindole	metab_2775	2.269	0.9109	3.738	0.8884	3.58	0.9125	0.9105	1.772	0.9168	0.8828	4.712	1.252	0.8685	1.114	0.8682	0.9044	5.449	5.584	5.457	5.526	5.333	5.42	5.287	5.334	5.615	5.567	5.539	5.706	5.499	5.586	5.482	5.535	5.266	5.249	5.248
	pos_3641	Tricin	metab_2776	5.241	4.579	4.633	4.754	4.2	5.22	4.339	5.062	5.147	4.747	6.083	5.1	4.459	5.063	4.68	3.961	6.64	6.527	6.946	6.565	5.666	6.317	5.841	6.344	6.524	5.876	5.827	6.193	5.401	6.207	6.312	6.51	6.197	6.193	6.194
	pos_3672	Brassidic acid	metab_2808	5.533	5.251	5.286	5.004	4.937	5.724	4.92	5.013	6.111	6.531	5.725	5.301	6.031	6.328	6.109	5.928	5.384	5.301	5.264	5.182	5.294	5.106	5.392	4.812	6.33	5.929	6.063	5.21	5.872	5.718	6.122	5.772	5.804	5.799	5.798
	pos_3683	N-Linoleoyl Threonine	metab_2819	4.222	0.1423	0.4121	3.75	1.072	5.016	1.063	1.231	5.399	5.8	0.1428	4.299	5.068	5.633	5.238	5.002	0.1342	3.542	0.1259	0.1227	0.1198	3.755	0.1309	0.1328	5.693	4.564	5.245	0.1001	4.777	4.397	5.125	4.926	4.852	4.858	4.91
	pos_3686	1,2-Cyclohexanediol, 1-methyl-4-(1-methylethenyl)-	metab_2822	5.496	5.766	5.811	5.52	5.643	5.622	5.609	5.422	5.76	5.534	6.072	5.683	5.562	5.715	5.5	5.492	6.276	6.403	6.251	6.408	6.284	6.294	6.325	6.181	6.423	6.396	6.455	6.523	6.484	6.47	6.41	6.279	6.164	6.167	6.16
	pos_3689	Cypridina luciferin	metab_2825	5.162	4.601	5.3	5.286	4.75	5.685	4.666	4.216	4.614	6.027	5.425	5.256	4.144	5.062	4.497	4.669	5.963	5.944	5.86	5.991	5.911	5.919	5.725	5.572	6.085	5.877	5.949	6.011	5.939	5.97	5.904	5.774	5.686	5.685	5.683
	pos_3700	Phytosphingosine	metab_2838	5.683	5.349	5.422	5.438	4.99	6.021	4.9	5.241	6.356	6.738	5.817	5.85	6.162	6.563	6.267	6.103	5.373	5.305	5.388	4.954	4.614	5.031	4.261	5.007	6.57	5.874	6.275	5.448	5.741	5.818	6.206	6.026	6.042	6.035	6.038
	pos_3706	DG(20:4(5Z,8Z,11Z,14Z)-OH(17)/0:0/a-21:0)	metab_2843	4.776	4.605	4.344	4.637	5	4.856	4.404	4.613	4.348	4.309	5.712	4.328	4.293	4.347	4.292	4.334	4.866	6.559	4.768	4.767	4.255	4.397	4.32	4.306	4.663	5.309	4.344	4.166	4.318	4.292	4.317	4.289	4.626	4.609	4.576
	pos_3715	CE(5:0)	metab_2853	3.605	3.624	3.627	3.598	5.248	3.626	3.623	3.564	3.631	5.329	6.409	3.61	4.331	3.63	3.575	3.616	4.731	4.223	3.562	3.549	3.537	4.793	3.667	5.807	4.84	5.634	3.627	4.225	3.966	5.576	4.676	4.781	4.922	4.952	4.918
	pos_3914	Acolongifloriside K	metab_3045	5.611	5.061	5.611	4.7	4.909	5.593	5.168	4.679	4.555	5.422	6.009	5.375	4.885	5.442	4.312	3.864	6.516	6.778	6.501	6.722	5.455	6.249	5.646	6.034	6.791	6.343	6.335	6.355	5.934	6.486	6.359	6.377	6.243	6.239	6.248
	pos_3949	Withaperuvin H	metab_3080	6.158	6.46	6.433	6.251	5.811	6.693	6.142	5.938	6.628	6.426	6.178	6.423	6.321	6.489	5.623	5.504	6.454	6.768	6.411	6.81	5.201	6.094	5.222	5.607	6.978	6.418	6.801	8.081	6.716	6.604	6.388	6.326	6.467	6.464	6.486
	pos_3954	Kanokoside D	metab_3086	6.839	6.203	6.767	6.014	6.282	6.486	6.164	6.077	4.994	6.622	7.234	6.235	6.171	6.432	5.765	5.495	7.731	7.818	7.698	7.68	6.638	7.347	6.99	7.242	7.745	7.527	7.469	6.218	7.164	7.594	7.551	7.548	7.456	7.465	7.464
	pos_3965	Lappaol B	metab_3098	5.144	5.485	5.524	5.42	4.534	5.92	5.212	4.972	5.361	5.869	5.223	5.613	5.157	5.765	5.11	5.104	5.283	5.59	5.438	5.811	3.878	4.958	3.922	3.929	5.953	5.472	5.843	6.533	5.502	5.572	5.377	5.432	5.507	5.531	5.53
	pos_4006	Biliverdin	metab_3144	6.671	6.946	7.035	6.784	6.53	7.19	6.822	6.108	6.68	7.102	6.903	7.17	6.838	7.16	6.937	6.302	7.003	7.297	6.897	7.31	6.613	7.016	6.433	6.494	7.505	7.237	7.511	7.287	7.063	7.4	6.851	7.178	7.045	7.042	7.081
	pos_4019	Polidocanol	metab_3158	6.29	6.443	5.878	6.299	6.585	6.573	6.539	6.333	5.731	5.608	5.743	5.61	5.692	5.642	5.696	5.75	6.356	6.519	6.362	6.564	5.855	6.168	6.099	5.87	6.521	5.76	5.67	5.677	5.717	5.691	5.619	5.741	6.045	6.042	6.066
	pos_4023	N-Myristoyl Asparagine	metab_3163	6.088	6.198	5.883	6.073	6.438	6.28	6.364	6.155	5.654	5.564	5.781	5.693	5.842	5.732	5.737	5.714	6.11	6.255	6.189	6.328	6.448	5.946	6.376	5.851	6.218	5.783	5.719	5.628	5.795	5.727	5.619	5.748	5.814	5.814	5.85
	pos_4045	(2R,3Z)-Phycocyanobilin	metab_3185	6.405	6.564	6.484	6.111	6.06	6.893	6.116	6.095	5.648	6.946	6.711	6.506	6.334	6.653	6.137	5.664	7.187	7.431	7.159	7.448	6.272	6.829	6.321	6.493	7.526	6.986	7.057	7.477	6.714	7.173	7.029	7.129	6.967	6.965	6.996
	pos_4072	N-Stearoyl Arginine	metab_3215	6.249	6.396	6.063	6.267	6.529	6.461	6.445	6.319	5.937	5.959	6.091	6.006	5.999	5.964	5.941	6.035	6.278	6.298	6.219	6.388	5.542	6.145	5.966	5.952	6.334	6.032	6.003	5.792	6.048	5.948	5.821	5.935	6.113	6.109	6.113
	pos_4094	Deoxycholic acid 3-glucuronide	metab_3236	4.539	5.552	3.825	3.924	2.966	5.568	1.982	1.923	1.989	5.796	4.833	4.432	1.934	4.035	1.934	1.975	6.32	6.636	6.6	6.485	5.068	5.904	5.236	5.063	6.63	5.966	6.022	6.305	5.416	6.15	6.283	6.343	5.94	5.941	5.952
	pos_4110	Vindoline	metab_3255	5.03	5.424	4.803	4.791	4.666	5.404	4.894	4.704	4.859	5.39	4.78	5.452	5.163	5.025	4.57	4.445	5.126	5.429	5.377	5.541	4.547	5.244	3.75	4.519	5.301	5.223	5.43	5.616	4.956	5.443	5.185	5.418	5.224	5.227	5.226
	pos_4115	Cucurbitacin I	metab_3260	7.32	7.492	7.491	7.23	7.115	7.553	7.127	7.225	7.837	7.493	7.378	7.537	7.54	7.583	7.094	6.919	7.559	7.781	7.724	7.853	6.994	7.502	6.813	6.736	7.892	7.568	7.672	8.12	7.228	7.764	7.619	7.7	7.58	7.595	7.594
	pos_4137	PA(8:0/18:0)	metab_3282	4.12	5.557	4.141	4.112	4.677	4.704	5.232	4.258	4.145	6.269	4.14	5.252	5.158	4.144	4.089	4.567	4.561	4.969	5.338	4.843	5.177	4.667	4.403	4.103	4.095	4.087	5.435	5.677	5.292	5.74	4.902	5.819	5.122	5.106	5.127
	pos_4189	Salmeterol	metab_3332	3.519	3.648	3.58	3.673	3.517	3.539	3.537	3.641	3.968	3.505	4.483	4.273	3.924	3.543	3.488	3.53	4.919	5.301	4.967	5.36	4.627	5.013	4.648	4.836	5.239	5.311	5.049	5.509	5.198	5.35	5.137	5.139	4.759	4.803	4.755
	pos_4221	Oxidized glutathione	metab_3369	3.774	3.793	3.795	3.767	3.773	3.794	3.792	3.733	3.799	3.76	4.483	3.779	3.744	3.799	3.744	3.785	5.328	4.424	5.309	3.718	4.958	6.108	5.28	5.797	3.75	5.118	3.82	3.618	3.769	4.931	4.666	3.74	4.479	4.461	4.474
	pos_4230	PE(15:0/14:0)	metab_3378	4.388	5.391	5.643	5.244	5.626	4.968	5.124	5.526	5.7	3.585	4.843	5.369	5.708	5.332	5.865	5.139	4.994	4.665	4.888	4.998	5.329	5.279	5.222	4.529	4.424	3.843	5.277	4.63	4.806	4.295	4.001	5.082	4.834	4.827	4.669
	pos_4237	PE(18:0/14:1(9Z))	metab_3384	5.329	5.698	6.092	5.467	5.434	5.413	5.973	5.097	5.967	5.046	4.911	5.568	6.037	5.396	5.751	4.656	5.136	5.504	4.796	4.523	5.624	4.735	5.427	5.345	5.307	4.773	5.227	4.817	4.842	4.569	5.222	5.41	5.297	5.295	5.277
	pos_4247	PE(15:0/16:0)	metab_3395	4.677	4.186	6.175	5.662	5.529	5.305	5.155	5.844	5.751	4.59	4.456	5.951	5.776	5.93	6.217	5.178	4.573	4.499	3.971	4.606	5.007	4.253	4.715	4.292	4.962	5.145	5.328	4.456	4.51	4.408	4.393	4.735	4.658	4.677	4.653
	pos_4262	GPEtn(16:1/18:0)	metab_3412	5.637	5.55	6.829	6.242	5.944	5.886	5.83	6.11	6.406	5.032	5.435	6.478	6.327	6.662	6.433	5.734	5.244	5.945	4.905	5.411	5.615	3.801	5.204	4.795	5.359	5.537	5.578	5.499	5.104	4.369	5.251	5.755	5.49	5.56	5.538
	pos_4404	1-Acetylproline	metab_3566	3.768	4.992	3.937	3.998	3.77	4.785	4.058	4.449	3.935	3.56	3.955	3.916	3.481	4.468	3.667	3.674	3.633	3.527	3.665	3.489	3.5	4.335	4.041	4.763	2.826	3.269	3.779	3.371	3.476	3.904	3.537	3.382	3.794	3.717	3.686
	pos_45	(2r,3r,5s,6r)-2,6-Bis(hydroxymethyl)piperidine-3,4,5-triol	metab_3667	5.312	5.474	5.452	5.198	5.315	5.378	5.527	5.489	5.333	5.37	5.446	5.292	5.413	5.557	5.398	5.463	5.675	5.562	5.669	5.455	5.58	5.616	5.597	5.719	5.853	5.743	5.906	5.438	5.721	5.558	5.681	5.48	5.561	5.562	5.557
	pos_4621	PE(15:0/15:0)	metab_3801	4.404	4.938	6.292	5.937	5.668	5.542	5.275	5.87	5.978	4.536	4.531	5.889	5.673	6.022	6.105	5.442	4.78	4.369	4.108	4.574	5.33	4.679	5.083	4.383	5.204	4.913	5.618	4.687	4.9	4.461	4.429	5.157	5.165	5.157	5.036
	pos_4641	PE(14:0/14:0)	metab_3821	5.113	6.219	6.051	5.373	5.404	6.158	5.396	5.615	5.562	4.754	4.998	5.658	5.392	5.51	5.659	5.188	5.53	5.085	5.504	5.215	5.617	5.172	5.15	4.785	5.265	4.739	5.292	5.089	5.051	4.621	4.775	5.349	5.141	5.137	5.119
	pos_4720	4-Hydroxyretinoic acid	metab_3904	4.925	4.974	5.197	4.937	4.78	5.082	4.708	4.499	5.048	4.836	5.343	5.051	4.873	4.93	4.797	4.328	5.694	5.745	5.652	5.772	5.07	5.557	5.288	5.458	5.725	5.714	5.821	5.835	5.701	5.766	5.708	5.68	5.509	5.513	5.513
	pos_4763	Cyasterone	metab_3947	4.835	5.32	4.769	4.799	3.806	5.389	3.866	3.765	4.019	5.292	5.026	5.42	5.286	4.713	3.776	3.818	5.161	5.701	5.312	5.843	3.739	4.445	3.783	3.79	5.382	5.395	5.453	5.892	3.802	5.457	5.063	5.212	5.262	5.26	5.281
	pos_48	7-Hydroxy Pestalotin	metab_3982	5.413	5.393	5.536	5.398	5.428	5.458	5.418	5.399	5.481	5.391	5.285	5.391	5.41	5.422	5.43	5.405	5.202	5.173	5.188	5.117	5.156	5.151	5.261	5.132	5.191	5.205	5.218	5.067	5.287	5.092	5.14	5.219	5.337	5.335	5.316
	pos_4838	2,3-Dipalmitoyl-S-glycerylcysteine	metab_4018	5.959	6.049	5.777	6.007	6.204	6.134	6.138	6.031	5.662	5.588	5.831	5.797	5.834	5.682	5.652	5.813	5.943	5.998	5.953	6.138	5.629	5.991	5.848	5.719	6.037	5.856	5.694	5.595	5.842	5.74	5.59	5.691	5.806	5.803	5.812
	pos_4840	MG(0:0/24:6(6Z,9Z,12Z,15Z,18Z,21Z)/0:0)	metab_4021	6.209	6.337	5.939	6.329	6.279	6.701	6.124	5.742	6.158	6.847	5.612	6.174	6.575	5.897	6.366	6.03	5.883	5.808	6.077	5.871	5.048	5.795	5.398	5.153	6.098	5.565	5.777	6.158	5.457	5.781	5.819	6.011	6.055	6.052	6.059
	pos_4845	Didemethylcitalopram	metab_4025	7.837	7.512	7.897	7.397	7.401	8.076	7.37	7.322	7.023	8.048	8.149	7.591	7.543	7.857	7.259	6.915	8.643	8.819	8.642	8.749	7.704	8.303	7.909	8.013	8.821	8.488	8.445	8.385	8.125	8.578	8.513	8.504	8.438	8.453	8.452
	pos_4880	Perindopril	metab_4061	6.312	5.799	5.478	4.852	5.231	6.498	5.799	6.198	4.851	6.675	5.298	6.06	5.347	6.888	6.222	5.211	5.876	5.918	6.131	5.41	4.745	5.647	4.428	5.903	5.09	5.15	4.709	5.607	5.247	4.861	5.253	5.996	5.962	5.958	5.978
	pos_4888	Dihydroouabain	metab_4069	6.138	6.283	6.319	6.065	5.735	6.619	6.011	5.979	6.889	6.431	6.172	6.503	6.191	6.425	5.714	5.577	6.578	6.889	6.513	6.789	5.44	6.244	5.621	5.973	7.046	6.53	6.541	8.783	7.342	6.745	6.5	6.458	6.643	6.641	6.682
	pos_49	3-Methylcrotonylglycine	metab_4082	5.682	5.633	5.63	5.836	5.644	5.791	5.75	5.79	6.035	5.577	6.149	5.486	5.591	5.806	5.886	5.816	5.982	5.775	6.11	5.539	5.608	6.142	6.272	6.292	6.133	6.214	6.028	6.213	6.267	6.274	5.972	5.56	5.974	5.972	5.971
	pos_4902	Corchoroside A	metab_4086	5.915	5.703	6.015	6.414	5.664	6.073	5.936	5.726	6.121	6.026	6.136	6.027	6.089	6.519	5.916	5.566	6.286	6.437	6.488	6.627	5.396	6.016	5.6	5.871	6.504	6.155	6.311	6.636	6.238	6.451	6.619	6.576	6.067	6.064	6.116
	pos_4949	Asitrilobin D	metab_4136	6.169	6.34	5.739	6.21	6.469	6.452	6.428	6.21	5.828	5.508	5.738	5.58	5.832	5.706	5.809	5.771	6.236	6.414	6.326	6.427	6.358	6.135	6.329	5.931	6.391	5.719	5.634	5.959	5.65	5.856	5.873	5.781	5.99	5.986	6.036
	pos_4956	Caspase-1 Inhibitor VI	metab_4144	5.275	5.206	5.01	5.628	4.572	5.686	5.014	4.8	4.618	5.717	5.523	5.2	5.154	5.67	4.912	4.475	6.015	6.176	6.079	6.176	4.476	5.556	4.82	5.534	6.203	5.831	6.08	6.146	5.578	6.066	6.092	5.975	5.786	5.762	5.781
	pos_5069	17,23-Epoxy-29-hydroxy-27-norlanost-8-ene-3,15,24-trione	metab_4261	5.16	5.068	4.963	5.071	5.311	5.375	5.098	4.923	5.059	5.185	5.039	5.806	5.553	5.089	4.999	5.041	4.778	4.894	4.774	5.018	4.025	4.561	4.293	4.317	4.781	4.86	4.466	4.834	4.561	4.873	4.98	4.852	5.026	5.051	5.05
	pos_5110	Indolapril	metab_4306	6.682	4.367	5.748	7.291	6.253	7.006	5.981	6.931	4.931	6.455	6.54	4.984	6.759	7.033	6.127	5.709	5.24	5.266	5.795	4.011	5.28	6.235	4.545	5.585	5.117	6.201	5.58	3.916	4.478	5.863	5.467	5.183	6.288	6.285	6.29
	pos_5129	Trihydroxystearic acid	metab_4325	5.613	5.679	5.564	5.605	5.478	5.508	5.492	5.5	5.494	5.619	5.676	5.552	5.485	5.518	5.532	5.541	5.965	5.988	5.933	6.048	5.65	5.782	5.496	5.6	6.116	5.818	6.086	5.861	5.782	5.884	5.897	5.931	5.81	5.806	5.821
	pos_5179	Lilopristone	metab_4370	5.852	4	5.334	6.4	5.573	5.926	5.471	6.482	4.007	5.491	6.086	3.987	5.943	6.174	5.32	5.195	5.263	5.239	5.245	3.926	4.888	5.876	4.706	5.281	5.098	5.94	5.01	3.825	4.874	5.579	4.864	4.985	5.604	5.601	5.614
	pos_530	Glucomannan	metab_4488	6.098	5.708	5.949	5.657	5.905	6.018	5.452	5.481	4.812	6.259	5.803	5.869	4.789	6.154	5.278	5.742	5.931	6.054	6.187	5.583	6.517	6.304	5.829	5.887	5.441	5.563	5.524	5.197	4.669	5.187	5.518	6.158	5.819	5.863	5.863
	pos_5300	Docosapentaenoic acid (22n-3)	metab_4489	2.79	3.369	2.66	2.58	3.105	3.03	2.166	2.268	5.756	3.255	2.278	2.791	2.95	2.954	3.05	3.716	3.581	2.854	3.806	3.66	3.376	3.771	2.951	3.568	2.93	3.851	4.547	3.603	2.928	3.439	3.085	3.597	3.855	3.785	3.926
	pos_5325	Cephaeline	metab_4515	4.639	4.738	4.869	4.829	4.63	4.78	4.518	4.587	4.798	5.07	5.032	4.779	4.332	4.693	4.742	4.783	5.3	5.606	5.235	5.613	5.426	5.343	5.24	4.926	5.541	5.56	5.36	5.798	5.545	5.616	5.313	5.449	5.239	5.244	5.234
	pos_5404	Cholyl-L-dopa	metab_4593	5.66	6.087	6.024	5.64	5.596	5.756	5.919	5.64	6.097	5.488	6.485	6.003	6.174	5.512	5.77	5.704	6.305	6.67	6.354	6.858	6.622	6.562	6.416	6.316	6.683	6.73	6.511	6.915	6.799	6.847	6.607	6.555	6.414	6.41	6.435
	pos_5405	Calcitroic acid	metab_4594	6.012	6.311	6.15	6.021	6.083	6.02	6.09	5.825	6.102	5.847	6.368	6.175	5.929	5.977	6.002	5.916	6.394	6.579	6.387	6.651	6.492	6.496	6.463	6.387	6.623	6.614	6.548	6.714	6.681	6.709	6.574	6.486	6.424	6.427	6.426
	pos_5422	Methyltrienolone	metab_4613	4.108	4.919	5.226	4.452	4.106	4.924	4.594	4.438	5.365	4.273	5.755	5.381	4.675	4.736	4.659	4.735	5.608	5.993	5.597	6.22	6.179	5.877	5.647	5.586	6.004	6.078	5.806	6.364	6.055	6.234	5.94	5.903	5.738	5.736	5.763
	pos_5426	Pravastatin lactone	metab_4616	5.947	6.565	5.869	5.71	6.178	5.856	6.064	5.509	5.817	5.679	6.293	6.39	5.813	5.97	5.662	5.895	5.345	5.402	5.458	5.68	5.611	5.446	5.612	5.56	5.262	5.346	5.493	5.475	5.614	5.49	5.653	5.599	5.848	5.855	5.855
	pos_5427	Tetrahydrocortisone	metab_4617	5.487	6.187	5.123	4.995	5.86	5.156	5.705	4.94	5.56	5.021	5.999	6.172	5.13	5.412	4.538	5.39	4.469	4.289	4.828	5.194	4.75	4.835	4.874	4.704	4.914	4.029	4.633	4.711	4.685	4.632	5.036	5.127	5.407	5.384	5.402
	pos_5428	Dodeca-4,7,10-trienoylcarnitine	metab_4618	5.089	5.197	5.273	5.2	5.061	5.163	5.087	5.06	5.807	5.697	5.382	5.466	5.756	5.71	5.818	5.933	5.131	5.071	5.02	5.143	5.142	4.975	5.099	5.001	5.797	5.759	5.615	5.237	5.724	5.674	5.82	5.653	5.513	5.494	5.496
	pos_5429	20-Carboxyleukotriene B4	metab_4619	5.725	5.849	6.068	6.145	5.86	5.965	5.844	5.819	6.042	5.692	5.7	6.257	6.032	6.226	5.903	5.794	5.488	5.414	5.515	5.462	5.416	5.499	5.642	5.43	5.58	5.451	5.593	5.485	5.595	5.535	5.544	5.655	5.679	5.664	5.663
	pos_5431	3-Methyl-5-propyl-2-furannonanoic acid	metab_4622	5.845	5.886	5.935	6.02	5.913	5.917	5.944	5.922	6.04	5.829	5.765	5.893	5.826	5.869	5.812	5.848	5.676	5.559	5.618	5.589	5.555	5.701	5.804	5.662	5.675	5.634	5.782	5.592	5.747	5.691	5.668	5.696	5.847	5.834	5.843
	pos_5450	Propafenone	metab_4641	4.45	3.742	4.102	4.288	4.776	4.464	4.208	4.202	3.749	4.348	4.842	4.111	4.237	4.289	4.133	4.309	5.647	5.661	5.641	5.61	5.586	5.553	5.617	5.478	5.723	5.614	5.688	5.674	5.787	5.74	5.695	5.547	5.421	5.398	5.398
	pos_5469	Erythro-6,8-Tricosanediol	metab_4658	4.517	0.5651	3.719	4.524	1.333	5.268	0.5648	1.862	5.749	6.036	1.41	1.27	5.387	5.83	5.57	5.022	1.108	1.348	1.214	1.514	2.053	1.65	1.6	0.5399	5.96	4.726	5.472	0.4452	5.066	4.037	5.403	5.041	5.181	5.188	5.188
	pos_5478	Aloe-Emodin	metab_4667	4.541	4.372	3.78	4.976	4.148	4.898	3.673	4.691	5.239	4.52	5.042	4.95	4.155	4.72	4.251	3.858	5.528	5.295	5.79	5.624	4.913	5.189	4.673	4.987	5.39	4.417	4.433	5.604	4.39	5.246	5.222	5.378	5.102	5.089	5.088
	pos_5480	Germine	metab_4670	5.516	5.516	5.531	5.39	5.628	5.411	5.589	5.305	5.521	5.314	5.936	5.699	5.475	5.144	5.386	5.48	5.732	5.92	5.761	6.022	5.847	5.833	5.923	5.71	5.865	5.898	5.922	6.009	6.03	6.022	5.909	5.816	5.76	5.766	5.756
	pos_5496	Polypropylene	metab_4687	4.965	4.553	4.613	4.398	4.569	5.155	4.408	4.729	5.603	6.042	5.48	5.035	5.63	5.842	5.607	5.525	4.806	4.518	4.648	4.244	4.275	4.653	4.279	5.168	5.857	5.514	5.621	4.762	5.338	5.34	5.724	5.299	5.298	5.372	5.407
	pos_5507	N-Myristoyl Proline	metab_4698	6.677	5.063	5.865	7.317	6.199	7.294	5.635	6.212	5.003	6.845	6.446	5.31	6.697	7.161	5.69	5.25	5.604	5.463	5.772	5.06	5.402	5.916	5.518	5.439	5.812	5.886	5.259	4.977	5.284	5.789	5.571	5.429	6.389	6.376	6.375
	pos_5520	MG(22:4(7Z,10Z,13Z,16Z)/0:0/0:0)	metab_4712	5.819	5.94	6.091	5.046	5.525	5.677	5.717	5.743	5.378	5.372	5.728	5.756	5.657	5.655	5.315	5.647	5.442	4.828	5.443	5.047	5.076	5.228	5.316	5.772	4.836	5.492	5.884	4.758	5.172	5.286	5.303	4.928	5.564	5.589	5.592
	pos_5529	Fluprednisolone	metab_4719	5.285	5.482	5.567	5.502	5.439	5.419	5.537	5.418	5.569	5.305	5.908	5.5	5.45	5.447	5.385	5.437	6.154	6.231	6.188	6.275	6.203	6.198	6.264	6.078	6.276	6.247	6.309	6.323	6.377	6.314	6.26	6.173	6.055	6.046	6.05
	pos_5540	Dodecanedioylcarnitine	metab_4732	4.95	5.339	5.029	4.835	5.008	5.137	5.082	5.134	4.968	4.925	4.898	5.233	4.983	4.901	5.973	6.034	4.389	4.353	4.275	4.175	6.042	5.538	5.222	5.601	3.518	4.74	4.303	4.698	4.499	4.083	4.517	4.519	5.244	5.224	5.239
	pos_5547	Antibiotic X 14889A	metab_4738	5.6	5.849	5.595	3.638	3.644	3.665	3.663	3.604	3.67	4.726	3.665	3.65	5.126	3.67	3.615	4.063	5.672	6.111	3.671	6.753	6.732	5.361	3.621	6.575	3.621	3.672	4.848	3.92	5.839	3.615	5.116	5.121	5.754	5.763	5.75
	pos_5565	Deoxycholylglutamic acid	metab_4757	6.432	6.951	6.265	5.669	6.657	6.41	6.595	5.586	6.03	6.16	7.077	7.006	6.415	5.765	5.723	6.512	7.016	7.253	6.998	7.415	7.069	7.181	6.904	6.682	6.31	6.885	7.096	7.452	7.13	7.329	7.117	7.198	6.951	6.952	6.951
	pos_5567	Glycocholic acid	metab_4759	6.15	6.454	6.492	6.26	6.248	6.344	6.305	6.171	6.535	6.183	6.677	6.474	6.336	6.187	6.28	6.219	6.632	6.825	6.666	6.925	6.783	6.814	6.815	6.659	6.85	6.847	6.853	6.992	6.917	6.938	6.852	6.801	6.676	6.677	6.672
	pos_5570	3,10-Dihydroxytetradecanoylcarnitine	metab_4763	6.123	6.381	5.702	5.366	6.128	6.03	6.069	5.436	5.524	5.873	6.165	6.262	5.915	5.601	5.425	5.937	5.626	5.665	5.625	5.824	5.51	5.58	5.575	5.593	5.041	5.209	5.624	5.582	5.645	5.713	5.8	5.684	5.832	5.839	5.827
	pos_5586	Trilostane	metab_4779	5.366	5.617	5.65	5.385	5.475	5.4	5.503	5.166	5.499	5.409	5.868	5.675	5.544	5.666	5.491	5.356	6.089	6.095	6.117	6.133	6.045	6.08	6.198	6	6.13	6.086	6.28	6.127	6.251	6.158	6.184	6.045	5.957	5.96	5.952
	pos_5611	2-Propyl-2,4-pentadienoic acid	metab_4806	3.77	3.912	5.159	4.632	4.558	4.492	4.751	4.608	4.953	4.016	4.9	5.172	4.845	4.726	5.012	4.902	4.78	5.057	4.781	4.929	5.31	5.133	4.995	4.621	5.322	5.302	4.97	5.377	4.643	5.036	4.659	4.756	5.07	5.076	5.076
	pos_5620	17-phenyl trinor Prostaglandin F2alpha serinol amide	metab_4815	5.29	5.338	5.338	5.518	5.342	5.318	5.452	5.183	5.363	5.075	5.853	5.39	5.468	5.331	5.363	5.038	5.715	5.829	5.754	5.812	5.817	5.803	5.996	5.803	5.727	5.899	5.666	5.854	6.017	5.939	5.914	5.826	5.683	5.692	5.692
	pos_5621	Guan-fu Base Y	metab_4816	4.772	5.219	4.863	4.791	4.881	4.657	5.011	4.808	4.838	4.692	5.472	4.924	4.909	4.858	4.71	4.889	5.669	5.658	5.67	5.686	5.637	5.618	5.751	5.566	5.704	5.645	5.834	5.68	5.843	5.719	5.713	5.581	5.504	5.501	5.443
	pos_5623	Octinoxate	metab_4818	5.346	5.395	5.187	5.254	5.19	5.145	5.478	5.475	5.327	5.371	5.261	5.341	5.241	5.088	5.286	5.51	4.998	4.599	5.033	4.968	4.882	5.202	5.329	5.206	4.727	4.914	4.796	4.424	5.173	5.201	5.305	5.051	5.228	5.216	5.215
	pos_5636	(6E)-8-hydroxygeraniol	metab_4831	4.323	4.788	3.606	3.762	4.032	4.177	5.043	3.663	3.61	4.336	5.245	3.59	3.936	3.609	3.554	5.162	5.669	5.507	5.669	5.544	5.183	5.665	5.988	5.702	4.843	5.312	5.248	5.342	5.787	5.81	5.745	5.736	5.397	5.393	5.38
	pos_5643	Dihydroxylysinonorleucine	metab_4839	5.652	5.024	5.887	5.734	5.198	5.625	5.636	5.919	6.047	4.912	4.981	5.082	5.478	5.568	4.964	5.742	5.301	4.739	4.852	5.232	5.332	5.073	5.465	5.563	4.511	5.667	5.081	4.892	4.924	5.003	5.46	4.682	5.441	5.443	5.442
	pos_5648	Isodeoxycholic acid	metab_4844	5.451	6.016	5.057	4.569	5.484	5.295	5.467	4.793	4.443	5.068	5.716	5.893	5.063	4.86	4.649	5.389	4.672	4.926	4.774	5.249	4.659	4.546	4.606	4.729	4.83	4.562	4.928	5.066	4.668	4.986	4.765	4.953	5.064	5.06	5.056
	pos_5651	Dec-7-enedioylcarnitine	metab_4848	4.849	5.279	4.485	4.479	4.725	4.408	4.666	4.454	4.511	4.18	4.931	5.012	4.352	4.692	6.238	5.915	4.178	4.078	4.187	4.145	5.932	5.417	4.367	5.733	4.394	4.126	4.457	4.441	4.254	4.089	3.836	4.147	5.193	5.152	5.151
	pos_5655	Monoketocholic acid	metab_4852	5.761	6.101	6.03	5.443	5.821	5.921	5.781	5.534	5.939	5.727	6.094	5.97	5.641	5.691	5.672	5.794	6.27	6.303	6.207	6.374	6.263	6.231	6.251	6.001	6.381	6.269	6.565	6.351	6.405	6.362	6.288	6.235	6.146	6.159	6.142
	pos_5661	Gibberellin A34	metab_4859	5.565	5.442	5.986	5.862	5.657	5.653	5.617	5.698	5.808	5.47	5.304	5.939	5.917	5.802	5.857	5.486	5.05	4.966	5.053	5.117	5.09	5.072	5.199	4.903	5.114	5.049	5.185	4.91	5.161	4.977	4.968	5.171	5.352	5.386	5.339
	pos_5668	Verrucarol	metab_4865	4.917	5.13	5.011	4.855	4.901	4.874	4.925	4.859	4.951	4.856	4.905	4.992	4.813	4.992	4.948	4.868	5.182	5.431	5.007	5.013	5.017	5.109	5.165	4.914	5.545	5.325	5.453	4.969	5.528	5.221	5.094	5.106	5.147	5.12	5.119
	pos_5672	(R)-8-Acetoxycarvotanacetone	metab_4870	4.983	5.181	5.201	4.797	5.096	5.207	5.107	4.905	5.048	5.058	5.304	5.098	4.776	5.238	4.894	5.143	5.476	5.469	5.449	5.443	5.335	5.417	5.516	5.256	5.479	5.42	5.655	5.5	5.527	5.447	5.441	5.336	5.342	5.331	5.331
	pos_5711	3a,7a,12a-Trihydroxy-5b-cholestan-26-al	metab_4908	5.453	4.399	5.25	5.464	4.769	4.459	5.441	5.754	5.043	5.011	4.04	5.101	5.447	5.33	5.627	4.793	4.298	4.761	5.743	4.344	4.8	4.595	4.869	5.241	4.338	4.613	4.591	4.306	4.577	4.706	4.458	4.265	4.977	5.11	4.962
	pos_5712	Naltrexone	metab_4909	4.699	4.782	4.598	4.403	4.627	4.742	4.679	4.476	4.305	4.403	5.053	4.696	4.683	4.479	4.294	4.516	5.447	5.397	5.431	5.446	5.434	5.397	5.524	5.466	5.448	5.585	5.506	4.89	5.595	5.513	5.52	5.387	5.24	5.236	5.224
	pos_5718	Bipindogulomethyloside	metab_4915	4.914	5.246	5.351	4.638	5.215	5.112	5.218	4.746	5.78	4.67	5.846	5.575	5.036	5.264	5.003	5.336	6.163	6.053	6.153	6.218	6.147	6.201	6.222	6.147	6.156	6.247	6.342	6.073	6.363	6.228	6.199	6.082	5.967	5.977	5.976
	pos_5725	4-Hydroxy-3-methoxy-cinnamoylglycine	metab_4921	2.34	3.646	3.829	2.832	3.732	2.36	2.358	2.299	2.365	2.326	4.637	2.345	3.354	3.491	2.471	3.447	4.965	5.195	5.059	5.468	5.299	5.045	4.587	4.852	5.081	5.102	5.05	5.351	5.174	5.309	5.127	5.175	4.893	4.867	4.897
	pos_5734	Metipranolol	metab_4930	3.772	3.981	3.842	3.717	3.852	3.886	4.033	4.062	3.89	3.882	3.284	3.852	3.981	3.967	4.295	3.935	4.868	3.969	5.72	4.178	3.225	4.207	4.457	4.815	3.868	3.717	3.785	3.424	3.56	3.298	3.563	3.677	4.372	4.366	4.387
	pos_5735	[3-(2-Aminopropyl)-6-methylidenecyclohexa-1,3-dien-1-yl]methanediol	metab_4931	4.689	4.661	4.479	4.137	4.436	5.081	4.842	4.482	4.136	5.098	4.747	5.118	4.491	3.723	4.246	5.043	4.959	4.999	5.05	5.088	4.747	5.303	5.253	4.865	4.864	5.187	5.325	4.945	4.862	5.118	5.193	5.346	5.03	5.017	5.016
	pos_5757	Curdione	metab_4952	5.124	5.079	5.06	5.291	5.158	5.204	5.226	6.113	5.206	5.163	4.828	5.055	4.998	5.304	5.235	5.107	4.79	4.764	4.755	4.711	4.65	4.829	4.907	4.83	4.88	4.75	4.986	4.723	4.922	4.748	4.81	4.851	5.142	5.117	5.116
	pos_5758	Delta-Undecalactone	metab_4953	3.921	3.495	3.995	4.424	4.122	4.031	4.259	5.256	4.179	4.166	3.657	3.952	3.944	4.122	4.618	4.227	3.861	3.107	3.958	3.233	3.985	3.953	4.085	4.246	3.415	3.688	3.38	3.638	3.532	3.967	3.969	3.546	4.231	4.193	4.226
	pos_5782	Beta-(2-Methoxyphenoxy)-lactic acid	metab_4976	4.962	4.685	4.984	4.965	4.899	4.971	4.938	4.869	5.091	4.908	4.552	4.874	5.035	5.049	5.014	4.942	4.295	4.132	3.631	4.168	4.189	4.172	4.232	3.973	4.016	4.192	3.966	3.933	3.849	4.011	3.931	4.135	4.653	4.635	4.634
	pos_5795	Aristolochic acid	metab_4990	4.732	2.782	5.388	2.756	4.944	3.412	3.919	3.606	4.614	4.699	6.312	3.874	2.733	4.104	2.733	2.774	6.331	6.448	6.339	6.758	6.618	6.602	6.284	6.312	6.397	6.562	6.488	6.698	6.568	6.723	6.414	6.427	6.241	6.237	6.247
	pos_5818	Evacetrapib	metab_5014	4.961	4.424	5.557	0.1826	5.253	5.109	4.983	6.088	3.956	3.981	4.64	5.031	4.622	5.379	5.13	0.189	3.556	0.1676	3.842	3.853	0.1627	3.826	0.1771	0.1794	3.588	4.574	4.109	3.785	3.886	0.1748	4.177	4.122	4.516	4.591	4.589
	pos_5845	Delta-Tocotrienol	metab_5042	4.637	1.849	4.582	4.607	3.673	2.331	4.536	5.57	4.865	4.411	4.97	4.087	4.803	3.924	5.408	1.05	5.307	5.157	5.233	5.157	4.994	4.904	5.775	6.174	5.847	6.115	5.396	5.025	5.814	5.65	5.846	4.744	5.414	5.402	5.401
	pos_5854	5-Hydroxyculmorin	metab_5052	5.109	5.12	4.664	5.361	5.189	5.096	5.204	5.777	5.171	4.954	4.531	4.966	5.041	5.25	5.122	5.134	4.657	4.496	4.549	4.484	4.559	4.571	4.754	4.697	4.536	4.554	4.635	4.56	4.722	4.512	4.678	4.639	4.987	4.969	4.984
	pos_5873	Prostaglandin E2 ethanolamide	metab_5070	4.26	3.027	4.196	4.014	4.095	4.559	3.598	4.15	5.405	5.394	5.051	4.328	5.344	5.476	5.249	5.271	0.07622	0.06984	3.614	0.06929	3.548	3.86	0.07424	3.91	5.226	5.24	5.306	3.563	5.227	5.076	5.341	4.887	4.926	4.922	4.911
	pos_5877	Lamivudine	metab_5074	4.485	3.82	5.002	4.041	3.276	4.083	4.652	4.529	3.205	4.537	5.04	5.205	4.94	4.93	4.989	5.266	4.694	4.88	4.64	4.673	5.552	5.412	4.745	4.902	4.821	5.059	4.349	4.79	4.699	4.624	4.456	4.706	4.894	4.878	4.889
	pos_5879	Galactosylsphingosine	metab_5076	6.169	6.429	6.349	6.235	6.139	6.392	6.228	5.83	5.856	6.247	5.956	6.324	6.021	6.183	6.058	6.007	4.009	4.334	4.406	4.305	3.67	4.027	3.767	4.329	4.269	4.032	4.4	4.271	4.385	4.203	4.407	4.557	5.73	5.711	5.725
	pos_5901	Indole-3-Acetyl-L-Phenylalanine	metab_5099	3.577	3.972	3.756	4.039	3.742	3.921	3.908	2.826	3.308	3.85	4.472	3.627	3.694	3.957	3.565	2.878	4.584	3.946	4.751	3.918	4.876	4.332	3.527	4.829	5.363	5.03	5.18	3.872	4.977	4.823	4.229	4.352	4.429	4.388	4.386
	pos_5932	Gibberellin A4	metab_5131	4.719	4.864	4.902	4.832	4.854	4.919	4.755	4.627	4.615	4.711	4.978	4.664	4.609	4.853	4.645	4.76	5.214	5.174	5.149	5.202	5.075	5.087	5.208	5.084	5.144	5.209	5.383	5.159	5.295	5.192	5.208	5.083	5.078	5.052	5.084
	pos_5936	(10S,11S)-Pterosin C	metab_5135	4.408	4.391	4.529	5.804	4.5	4.771	5.179	5.266	5.719	4.426	4.669	4.592	5.02	5.432	4.571	4.972	4.428	4.06	4.371	4.347	4.135	4.174	4.449	4.793	4.377	4.428	4.594	4.211	4.385	4.276	4.514	4.249	4.89	4.886	4.881
	pos_5946	Tyrosyl-Isoleucine	metab_5146	4.803	5.168	4.678	3.323	5.058	4.632	5.175	3.625	3.743	5.02	4.79	5.051	4.936	4.878	4.901	5.007	4.004	3.645	3.899	3.884	3.331	3.94	3.933	3.313	3.444	3.803	3.524	3.398	4.158	3.807	3.779	4.458	4.643	4.601	4.638
	pos_5948	D-4'-Phosphopantothenate	metab_5147	4.161	4.046	4.559	4.446	3.804	4.615	4.109	3.759	4.815	4.486	4.249	4.465	4.347	4.474	3.765	4.169	4.5	4.822	4.626	4.731	4.585	4.464	4.362	4.303	4.847	4.576	4.693	5.139	4.296	4.615	4.475	4.655	4.515	4.503	4.51
	pos_5963	Indole-3-acetic Acid	metab_5164	5.046	5.105	5.028	4.929	4.995	5.132	5.273	5.901	6.178	4.987	5.047	5.619	5.109	4.851	4.935	4.996	4.929	4.853	4.781	4.951	5.002	4.868	4.835	5.125	4.728	4.754	4.97	4.863	4.807	4.82	4.825	4.751	5.164	5.162	5.162
	pos_5969	Cetraxate	metab_5170	5.446	5.011	5.763	6.002	5.103	4.442	6.472	6.055	6.064	4.142	3.536	5.583	5.765	5.856	5.026	5.279	0.2763	0.2574	4.329	2.991	3.98	4.031	4.87	4.014	4.384	4.898	4.165	2.673	5.373	3.877	4.862	3.907	4.599	4.769	4.766
	pos_5970	Nateglinide	metab_5172	5.122	5.18	5.262	4.771	5.093	5.28	5.116	4.843	5.042	5.136	5.199	5.21	4.89	5.066	4.997	4.951	5.541	5.544	5.464	5.538	5.439	5.398	5.428	5.176	5.565	5.443	5.726	5.545	5.575	5.519	5.491	5.455	5.375	5.367	5.366
	pos_5971	Negletein 6-[rhamnosyl-(1->2)-fucoside]	metab_5173	5.572	3.764	5.346	3.738	3.84	5.894	5.729	6.353	4.926	5.046	3.875	3.869	5.182	6.041	5.601	3.757	3.877	3.693	3.702	4.101	3.768	4.444	3.722	3.778	5.266	4.603	5.153	4.018	3.741	4.113	3.74	3.951	5.223	5.178	5.219
	pos_5974	1-(1-(Tert-Butoxycarbonyl)piperidin-4-yl)azetidine-3-carboxylic acid	metab_5176	5.086	5.352	5.344	5.741	5.688	4.91	5.633	5.584	5.722	4.619	4.768	5.511	5.535	5.359	5.795	5.769	4.976	4.59	4.777	4.759	4.516	4.612	5.023	4.864	4.664	4.631	5.164	4.442	5.053	4.788	4.739	4.801	4.913	4.91	4.877
	pos_6002	8(R)-Hydroperoxylinoleic acid	metab_5209	5.093	5.451	5.344	4.937	5.049	5.211	5.008	4.799	5.416	5.133	5.121	5.164	4.949	5.174	5	5.092	4.975	4.501	4.998	4.842	4.474	4.517	4.581	4.404	4.588	4.832	4.927	4.663	4.505	4.605	4.55	4.989	5.013	4.976	5.009
	pos_6025	Tocopheronic acid	metab_5233	5.121	3.92	5.53	5.595	4.882	4.689	5.194	5.451	5.679	4.935	3.794	4.567	5.389	5.063	5.219	5.072	4.899	5.923	4.871	4.29	4.587	4.656	4.897	4.786	4.701	4.979	3.891	3.704	4.832	3.698	4.821	4.74	5.158	5.145	5.144
	pos_6029	Capsidiol	metab_5237	5.279	5.168	5.028	5.75	5.381	5.238	5.397	6.22	5.473	5.301	4.872	5.248	5.263	5.728	5.567	5.177	5.009	4.766	4.912	4.977	4.661	4.89	5.001	5.135	4.983	4.697	5.058	4.76	4.866	4.847	4.983	4.902	5.305	5.296	5.296
	pos_6030	Coniferyl Aldehyde	metab_5239	4.748	4.558	4.861	5.103	4.599	4.622	4.957	5.071	5.132	4.668	4.462	4.623	4.934	4.954	4.999	4.83	4.476	4.39	4.475	4.41	4.501	4.579	4.554	4.603	4.548	4.687	4.435	4.39	4.568	4.419	4.548	4.527	4.712	4.706	4.711
	pos_6035	SENECIPHYLLINE	metab_5244	6.777	6.154	7.135	7.187	6.623	6.386	6.841	7.025	7.304	6.612	5.984	6.345	6.991	6.679	6.843	6.747	6.428	6.16	6.5	5.966	6.307	6.386	6.572	6.428	6.419	6.539	5.944	5.616	6.548	5.939	6.46	6.391	6.685	6.666	6.665
	pos_6038	Cinnamaldehyde	metab_5247	5.223	4.797	5.574	5.663	5.139	4.959	5.356	5.523	5.767	5.157	4.722	4.963	5.488	5.251	5.395	5.288	4.992	4.788	5.06	4.731	4.92	4.969	5.147	5.049	4.95	5.098	4.697	4.522	5.124	4.73	5.023	5.014	5.195	5.198	5.197
[truncated: 690 more rows]

## Sheet: Table S6
	Table S6 Differential metabolite heat map information table
	Metabolic pathway	Metabolite	Treatment
[truncated: 50 more rows]
